# Supplementary material for: A universal co-solvent dilution strategy enables facile and cost-effective fabrication of perovskite photovoltaics
Source: Nat Commun. 2022 Jan 10;13:89. doi: 10.1038/s41467-021-27740-4 (PMC8748698; doi:10.1038/s41467-021-27740-4)
Supplement: Supplementary file 6 — Source Data [file 41467_2021_27740_MOESM6_ESM.zip]

Archive with 5 entries (4 files):
- Source Data/
- Source Data/Fig 2.xlsx
- Source Data/Fig 4.xlsx
- Source Data/Fig 5.xlsx
- Source Data/Fig 6.xlsx
