# Supplementary material for: A universal co-solvent dilution strategy enables facile and cost-effective fabrication of perovskite photovoltaics
Source: Nat Commun. 2022 Jan 10;13:89. doi: 10.1038/s41467-021-27740-4 (PMC8748698; doi:10.1038/s41467-021-27740-4)
Supplement: Supplementary file 6 — Source Data [file 41467_2021_27740_MOESM6_ESM.zip › Source Data/Fig 2.xlsx]

## Sheet: Fig 2c
	control	THF	DMF/DMSO
0.18409	8.24255	178.162	16.9455
0.18848	8.46441	169.308	12.4505
0.19306	9.17365	164.131	9.99529
0.19768	6.18084	152.5	3.48595
0.20222	6.52433	147.501	2.93858
0.2068	5.5284	144.642	0
0.21141	5.4031	269.964	-2.6787
0.21595	30.4984	212.402	-3.01625
0.22054	72.2569	114.603	-2.56096
0.22514	6.02407	105.86	-1.87004
0.22965	2.77366	95.2865	-2.8416
0.23422	1.76742	87.9633	-4.79687
0.23873	1.81411	80.5662	-2.98751
0.24312	0.80823	71.3776	-1.71124
0.24765	-0.17071	61.662	-2.59931
0.25228	0	56.0297	-1.72608
0.25684	-0.79172	45.1141	-3.30537
0.26144	-0.16034	37.9386	-1.08881
0.26597	0.12369	29.9222	-2.10264
0.27045	-0.08178	21.0131	-3.22719
0.27511	0.3081	15.6456	-1.37936
0.27969	0.05341	5.27695	-2.45093
0.28423	1.16104	0	-0.92373
0.28887	0.32564	-1.89288	-0.88861
0.29335	0.97936	-0.38485	-0.74816
0.29779	0.30683	-1.91371	-1.40293
0.30233	0.3105	-1.55745	-0.9121
0.30695	1.42033	0.35889	0.24917
0.31154	-0.18934	-2.32096	-0.31307
0.31605	0.90618	-0.67989	0
0.32052	0.59223	-1.95187	-0.55281
0.32499	1.30464	-1.41273	0.25093
0.32966	1.28133	0.39592	-0.17839
0.33434	0	-3.10252	-1.10614
0.33875	1.09836	0	0.38685
0.34328	0.50608	-2.32187	-0.82579
0.3479	1.04118	0.12195	-0.53498
0.35243	1.33363	-0.11297	-0.68305
0.35698	-0.03428	-2.13106	-1.73824
0.36153	0.93592	1.38751	0.3385
0.36609	0.23164	-2.03832	-1.43022
0.37059	0.4938	-0.01898	-1.7837
0.37501	0.9561	0.13005	-0.27323
0.37958	0.33913	-0.88483	-1.55474
0.38427	0.15558	-1.46082	-0.97223
0.38886	-0.13563	-2.51998	-1.62251
0.39337	0.6875	0	0.11839
0.39789	-0.28741	-0.64782	-0.88284
0.40241	0.28408	-0.73787	-0.36664
0.40695	0.18923	-0.75315	-0.85518
0.41144	0.2785	-0.83822	-0.48187
0.41598	0	-0.15621	-0.06565
0.42057	-0.86071	-2.66749	-1.29078
0.42514	0.44209	0.92403	0
0.42972	0.37023	-0.92377	-0.82233
0.4343	0.62985	-0.09475	0.10982
0.43889	-0.08555	-2.71029	-1.11443
0.44335	-0.19657	-2.61125	-1.39822
0.4478	0.64769	0	0.27157
0.45242	0.06314	-2.28502	-1.36219
0.45698	0.92425	-1.03741	-0.44481
0.46155	-0.09703	-2.6565	-0.60812
0.4661	0.38634	-1.45051	-0.86167
0.4706	0.1504	0.16012	-0.05505
0.47517	-0.25722	-2.59767	-1.68073
0.47973	0.62247	-0.43651	-0.29019
0.48426	0.22787	-1.50018	0.089
0.48884	0.04021	-1.23405	0.24567
0.49344	0.21513	-2.18382	-0.58611
0.49789	0	-2.4602	-1.44185
0.50239	0.68721	0	-0.07751
0.50698	0.21684	-1.56182	-1.18736
0.51161	0.40236	-0.09431	-0.10488
0.51615	0.25744	-2.25284	-0.83082
0.52066	0.57573	-0.63489	0.50993
0.52517	0.17294	-1.75841	-0.66748
0.52969	-0.49888	-2.73388	-1.07497
0.53427	1.00323	-0.2285	0
0.53882	-0.28586	-1.64451	-0.53412
0.54337	0.52658	0.11792	-0.32391
0.54794	-0.17077	-1.41611	-0.3218
0.55243	-0.1209	-1.44326	-0.11264
0.55693	-0.139	0	0.08221
0.56149	-0.50191	-0.94364	-0.56004
0.56613	0.30673	0.273	0.11699
0.57071	-0.40169	-0.9709	-1.00123
0.57516	0.04465	1.27736	0.55568
0.57971	0	-0.38574	-0.02646
0.58431	-0.34568	-0.96575	0.25585
0.58884	-0.15192	-0.05899	0.49118
0.59327	-0.07926	-0.32727	0.22497
0.59783	0.09848	-0.13223	0.47344
0.60254	-0.85335	-0.6486	0.02603
0.60709	-0.16499	-0.25567	0.15191
0.61156	-0.01553	0	0.71386
0.61611	-0.09017	-1.84934	0.2954
0.62062	-0.06295	0.47563	0.65355
0.62513	-0.83854	-2.35324	-0.21938
0.62973	0.02256	1.04155	0.92243
0.63429	0.00323	0.29627	0.98592
0.63885	-0.38452	0.53238	0.59054
0.64332	-0.73536	-0.65334	0
0.64781	0.12445	0.28748	1.29375
0.65244	-0.01299	0.53219	0.40224
0.65698	-1.38918	-1.37096	0.59384
0.66145	0	1.38363	1.27862
0.666	-0.25966	0	0.63529
0.67052	-0.34634	1.69328	0.79403
0.67511	-1.1467	-0.93116	0.08597
0.67971	-0.4722	0.45222	0.54103
0.68426	-0.18116	0.62896	0.52361
0.68879	-0.86916	-1.00468	-0.08968
0.69329	-0.42939	1.35416	0.63799
0.69779	-0.85499	-0.34509	-0.22744
0.70236	-0.3362	0.22993	0.16376
0.70694	-0.6703	-0.36424	0.39553
0.71145	-0.75639	-0.57112	-0.04165
0.71595	-0.72784	0.56071	0.01532
0.7205	-1.02693	0	0.14308
0.72505	-0.65963	0.16658	-0.00875
0.72959	-0.79053	-0.85757	-0.06411
0.73417	-0.35994	0.66131	0.70623
0.73875	-1.20721	-1.4606	-0.35343
0.74332	-0.74881	-0.31563	-0.51567
0.74779	-0.87245	-0.09554	0.07649
0.75229	-0.62441	-0.39049	0
0.75687	-0.71097	0.24505	-0.41312
0.76142	-0.95903	-1.12231	-0.86917
0.7659	-0.75561	-0.02573	-1.38222
0.77045	-0.74425	0.41699	-1.43101
0.77498	-1.04984	0	-1.55107
0.77949	-1.21538	-1.9234	-2.65609
0.78411	-0.75218	-1.72427	-2.8288
0.78867	-0.74745	-1.12754	-2.66086
0.79319	-1.17868	-3.80632	-3.72781
0.79776	-0.67215	-2.92583	-3.20082
0.80234	-0.49228	-2.88726	-2.85878
0.80697	-0.28102	-4.47594	-2.50842
0.81161	2.02551	-2.79159	-0.38833
0.81611	2.82577	-0.82812	3.42342
0.82061	1.9363	1.998	6.59245
0.8252	0.48653	-0.16602	6.46811
0.82974	1.29915	0	5.72824
0.8343	0.33115	-3.1341	3.63305
0.83888	0.45391	-2.81465	2.15866
0.8434	0.02793	-3.71307	1.31202
0.84786	0.53288	-2.99877	0.8693
0.85244	0.08279	-2.8696	0.3275
0.85707	0.47558	-1.30093	0.35763
0.86161	0.08494	-1.08721	0
0.86614	-0.09318	-1.10487	0.02278
0.87065	0.88653	1.84628	0.8743
0.87522	1.97885	3.0506	1.90148
0.87975	4.93103	9.14992	4.94483
0.88426	14.5891	22.3759	13.6007
0.88884	55.711	59.1345	41.7077
0.89338	113.512	131.399	126.069
0.89786	93.1751	197.333	232.883
0.90242	36.0741	185.396	237.262
0.90705	10.4147	131.781	193.284
0.91162	2.87873	66.1764	124.703
0.91615	1.15367	28.6335	73.1601
0.92067	0.71724	12.4117	37.4826
0.92526	0.805	7.48948	17.6654
0.92978	0.52762	4.80579	7.17481
0.93427	1.12806	4.21108	3.13309
0.93884	1.74757	3.90453	3.30552
0.94336	2.44007	5.89442	4.29433
0.9479	3.87184	6.43812	6.78526
0.95245	5.18431	10.6566	11.343
0.95694	7.53686	12.7038	16.6495
0.96146	12.0598	19.872	24.3754
0.96603	18.6378	30.8272	36.6619
0.9706	32.2434	46.3415	56.5079
0.97511	82.6996	86.208	97.5851
0.97963	412.754	289.192	196.822
0.98423	1012.27	1190.86	346.121
0.9888	842.485	2130.32	432.018
0.99325	420.577	2251.14	434.715
0.99776	146.954	1566.33	373.745
1.00232	48.1888	793.658	287.689
1.00686	21.5481	323.585	203.439
1.01141	11.8743	113.986	134.69
1.01602	7.9415	47.1121	86.2995
1.02061	4.70122	22.2581	51.5136
1.02515	3.76776	14.396	31.2885
1.02971	2.16479	6.11108	19.365
1.03428	2.33374	3.83107	12.8925
1.03883	1.45536	0	7.44752
1.04342	0.91143	-0.65586	4.93197
1.04801	0.03686	-4.0799	1.22566
1.05251	0	-2.3946	1.20749
1.05705	0.31907	-2.9534	0.34082
1.06161	-0.06531	-2.63645	0.14753
1.06617	0.29165	-2.40374	-0.70514
1.0707	-0.40301	-3.79547	-0.76222
1.07519	0.13677	-1.2452	-0.35608
1.07974	-0.27989	-2.28868	-0.56101
1.08428	-0.57406	-1.90314	-1.24042
1.08885	-0.53899	-0.98871	-0.56977
1.0934	0.12967	0	0
1.09794	-0.76087	-0.84313	-0.64884
1.10251	-0.38785	-0.07522	-0.66714
1.10702	-0.12608	-0.23773	-1.14171
1.11152	-1.0416	-1.23517	-1.02176
1.11612	-0.20539	-0.26161	-0.74946
1.12068	-0.61589	-0.7295	-1.01203
1.12517	-0.26151	-1.59506	-0.88015
1.12968	-0.59762	-1.1741	-1.21405
1.13423	0	0.31492	-1.11992
1.13881	-0.46231	-1.23867	-1.39044
1.14328	-0.22744	-0.97688	-0.90729
1.14781	0.27925	0	-0.54134
1.15245	0.19168	-0.2586	-0.41688
1.15698	0.15727	-0.08496	-0.46585
1.16143	0.20087	-0.94865	-0.95002
1.16599	0.64193	1.28758	0.01597
1.17065	-0.31713	-0.40241	-0.28958
1.17521	0.13506	0.39533	0.08525
1.17976	0.08692	0.39117	-0.01814
1.18434	0.20561	2.06421	0.26031
1.18891	-0.03536	0.03358	-0.2541
1.19344	0.48029	1.79795	0.53627
1.198	0.0575	0.11155	0.02855
1.20255	-0.48622	0	0
1.20712	-0.21518	0.23643	0.10639
1.21162	0.42155	0.93517	-0.38532
1.21611	0	1.30068	-0.93586
1.22073	-0.01489	-0.24537	-1.59122
1.2253	-0.04839	1.28801	-0.98958
1.22977	-1.13152	0.81389	-2.13576
1.23431	-1.81093	-0.26838	-2.71685
1.23892	-1.69176	0.74605	-2.83873
1.24341	-2.10452	-0.13514	-3.52613
1.24793	-1.97399	0.57259	-3.38694
1.25249	-2.82621	0.58396	-4.10059
1.25703	-3.06561	0	-4.58889
1.26153	-3.11738	0.75177	-4.54243
1.26606	-3.61834	0.8408	-5.19297
1.27061	-3.95626	1.7066	-5.3285
1.27516	-2.24963	6.45574	-2.78514
1.27972	-0.94343	11.6188	-0.97911
1.28424	-0.72091	12.6015	-0.72094
1.28879	-0.44902	13.3581	-0.9355
1.29344	-0.46023	13.6672	-0.79976
1.29802	0	12.5585	-0.02717
1.30252	0.16703	13.2422	-0.19563
1.30708	0.1126	12.1662	0.22772
1.31167	0.46824	13.3955	0
1.31625	0.38737	12.432	-0.24223
1.32076	0.24355	10.6053	-1.09745
1.32532	0.4989	11.3136	-0.61735
1.32989	0.37143	11.4929	0.2112
1.33443	0.94967	10.7038	-0.01781
1.33886	0.61907	11.053	-0.0214
1.34343	1.20072	10.4191	0.29535
1.348	0.87966	10.4681	0.59203
1.35251	0.68909	8.64153	0.23713
1.35702	1.47141	10.6704	1.81393
1.36153	1.93401	9.83335	2.62221
1.36607	4.28688	11.0991	3.64809
1.37065	15.9724	15.154	7.02897
1.37521	65.4649	40.9765	16.8384
1.3797	144.521	115.348	35.0334
1.38422	152.638	207.963	54.301
1.38883	109.683	277.208	63.7935
1.39346	58.1833	300.531	63.9721
1.39803	25.7952	264.458	56.3362
1.40255	10.321	197.566	47.3064
1.40708	4.3738	119.733	35.9567
1.41167	2.34207	62.3095	26.7957
1.41623	1.30054	28.0212	19.4483
1.42071	0.05653	9.53015	11.6333
1.42523	0.02771	3.82868	7.32666
1.42984	0.85792	3.54772	5.25099
1.43433	0.28185	0.63932	2.19103
1.43889	0.09316	-0.86196	0.79744
1.44347	0.45423	0	0.507
1.448	-0.20302	-0.60358	-0.31132
1.45254	0.11693	-1.33093	-1.07997
1.45707	0	-0.66389	-0.59757
1.46156	0.10879	-0.86509	-0.72231
1.46612	-0.21235	-1.65173	-1.30455
1.47064	0.13372	-0.5086	-0.74326
1.47523	0.04969	-0.63446	-1.13465
1.47984	0.16405	-1.91912	-0.6784
1.48441	0.32199	-0.78447	0.39081
1.48892	0.1393	-1.31173	-0.26786
1.4935	0.45763	-0.65473	-0.15599
1.49805	0.08541	0	-0.4619
1.50261	0.07045	-0.69991	-0.63668
1.50713	-0.40581	-3.24334	-2.32053
1.51168	-0.34324	-0.53628	-0.81097
1.5162	-0.64134	-1.20547	-1.05326
1.52075	0.35289	-1.01502	0.11687
1.52527	0.45563	0.64189	0.08087
1.52983	0.14475	0.81832	0
1.53432	0.24367	1.41336	0.7109
1.53888	0	0.58456	0.91442
1.5434	0.43629	0.16723	1.00011
1.54793	0.26379	0.03742	1.54939
1.55248	0.36847	0	1.1035
1.55713	1.09702	0.14613	1.85452
1.56169	1.42647	0.26261	2.34742
1.56624	1.87412	1.28407	1.81531
1.57074	2.29151	2.10296	3.01185
1.57533	2.65567	2.43745	2.6951
1.5799	4.56815	7.21993	4.55521
1.58447	6.34336	11.3884	2.80927
1.58899	7.21336	21.3982	3.88365
1.59347	6.72667	29.3589	4.55756
1.59797	4.28078	30.2891	4.42526
1.60256	2.48591	27.5164	3.81209
1.60707	1.63043	21.6309	4.12819
1.61164	0.58724	14.9188	3.23843
1.61617	0.55477	10.0862	2.59935
1.62068	0	6.49671	2.34028
1.62525	-0.17288	3.34821	2.13142
1.62986	0.16667	2.60012	1.27879
1.63442	-0.35408	1.34038	0.34501
1.63903	-0.71579	0.15145	0
1.64359	-0.33361	0.29359	0.52258
1.64811	-0.44684	-0.38944	0.05435
1.65257	-0.43279	0.93251	0.30021
1.65712	-1.09904	-3.13013	-1.96994
1.66168	-0.72704	-1.48124	-0.66909
1.6662	1.73809	3.08164	2.35008
1.67074	5.13839	5.77122	5.30981
1.67527	26.0068	12.6939	12.6093
1.67978	86.4317	40.0815	28.1157
1.68432	160.62	109.335	49.0507
1.68881	188.286	222.912	69.9164
1.69341	156.338	298.454	80.2698
1.69802	97.758	355.281	78.9883
1.70261	55.3672	363.665	75.4621
1.70717	25.4524	315.125	64.3527
1.71167	9.77726	251.963	54.1852
1.71621	3.03373	169.787	43.0843
1.72076	-1.3875	96.933	29.1247
1.72533	-0.74258	52.6229	23.4817
1.72985	-1.93129	21.8393	14.9146
1.73437	-1.44211	9.26651	10.2691
1.7389	-2.01434	2.68073	6.13273
1.74346	-2.01496	-0.283	1.80648
1.748	-1.44657	0	0
1.75263	-0.43065	-0.73998	-1.40612
1.75715	1.473	0.90102	-1.05895
1.76168	2.0364	1.66544	0.0901
1.76623	1.66183	3.57286	2.75153
1.7708	0.0259	4.80984	3.23291
1.77534	-0.80667	3.40055	1.59844
1.77987	0	2.86169	2.13154
1.78442	-1.21031	-0.68705	-0.19275
1.78896	0.20318	2.88823	1.08003
1.79348	-0.58335	3.29408	0.38123
1.79803	-0.89988	2.57846	-0.02235
1.80253	-1.72513	0	-0.23166
1.80709	-2.52532	-1.25255	-0.3005
1.81169	-3.19935	-5.47944	-2.1328
1.81623	-3.80095	-5.39437	-1.37004
1.8208	-5.52726	-9.35868	-3.57859
1.82536	-1.36838	-1.67032	2.89691
1.82993	-2.13579	-2.28644	1.54395
1.83443	-0.01244	0.41881	4.75125
1.83898	-1.92477	-3.27778	1.38477
1.84352	0.07204	-0.26924	3.47033
1.84805	-0.31457	-0.71099	3.0585
1.85254	-0.22638	-1.53546	2.47651
1.85709	0.21804	0	2.88809
1.86168	0	-0.34602	2.04531
1.86623	0.67271	0.59015	2.79077
1.87079	0.54439	0.29619	2.05888
1.87533	1.31166	2.81613	3.01427
1.87991	0.46832	0.43021	2.60348
1.88443	2.11856	4.65089	5.43701
1.88899	2.07499	2.17092	4.40241
1.8935	3.41181	6.05554	7.69866
1.89804	3.61382	5.41481	8.0091
1.90257	5.36828	8.82969	11.6556
1.90712	6.26066	10.8716	12.7508
1.9117	8.81027	15.6288	17.5845
1.91629	11.9597	20.1974	22.5342
1.92083	16.1332	25.2435	27.9339
1.92535	25.6653	36.3715	36.6535
1.92992	55.7383	54.4402	54.7327
1.93441	176.194	115.759	93.8791
1.93892	412.814	365.162	156.915
1.94346	626.479	740.634	231.86
1.94803	651.228	1245.07	286.326
1.95254	500.686	1454.7	305.76
1.95713	330.81	1496.85	307.007
1.96172	197.505	1371.88	288.217
1.96625	112.179	1132.04	262.978
1.97084	58.842	852.713	228.067
1.97537	31.1799	588.284	195.28
1.97992	16.967	369.444	158.335
1.98444	12.4311	221.885	132.417
1.98898	8.19021	119.341	101.391
1.99352	6.77868	64.82	82.974
1.99802	4.28225	30.8537	63.1464
2.00261	3.88702	15.7339	49.7819
2.0072	2.7014	7.12327	37.5098
2.01176	2.0118	1.56512	28.0064
2.01629	2.23969	0	22.1169
2.02084	0.29524	-4.80207	14.2066
2.02536	1.45219	-2.11091	13.4465
2.02989	-0.50249	-5.80408	9.12746
2.03443	0	-4.80578	7.46386
2.03895	-0.05349	-3.66112	6.47023
2.04355	-0.44596	-3.59017	4.21926
2.04813	0.18857	-1.29682	5.69559
2.05272	-0.80364	-2.37141	3.70258
2.05724	-0.38675	-0.15259	3.73616
2.06176	-1.23933	-0.44678	2.7693
2.06627	-0.81914	1.54073	2.76229
2.07081	-1.38237	0	1.02671
2.07538	-1.45315	-0.62634	0
2.07988	-1.22792	-0.06257	1.19489
2.08446	-1.79496	-1.35939	-0.89781
2.08902	-0.38227	0.93827	0.44213
2.09356	-1.88952	-3.77584	-2.72001
2.0981	0.18407	0.21686	-1.02096
2.10262	-1.16804	-4.64852	-3.28322
2.10721	0.03747	-1.93428	-2.15722
2.11172	0.20269	-3.21982	-2.7827
2.1163	0	-3.7382	-3.81279
2.12078	2.1672	0.25748	-1.11174
2.12532	2.81226	0	-2.61771
2.12993	5.85006	7.90568	0.37475
2.13448	6.37387	10.6479	1.31848
2.13903	8.0742	17.1904	2.99726
2.14354	9.28272	23.7816	6.16851
2.14808	10.4753	25.6393	9.75413
2.1526	17.1311	32.5103	19.811
2.15709	43.3136	38.4128	34.2364
2.16173	151.961	82.8924	71.3675
2.16633	370.25	197.812	128.761
2.17092	554.319	419.262	187.366
2.17543	591.946	721.438	233.373
2.17992	461.1	942.033	243.888
2.18449	319.126	1057.39	243.681
2.18903	197.851	1054.63	226.035
2.19355	115.374	960.95	199.888
2.19811	62.2669	820.057	176.904
2.20267	28.3862	632.313	147.517
2.20728	13.6983	461.736	124.542
2.2118	4.92951	299.798	98.145
2.21634	2.0987	180.741	76.1029
2.22083	-0.06835	99.2906	57.475
2.22536	-1.26201	51.948	43.6146
2.22992	-1.37945	23.6622	31.8885
2.23444	-1.94842	10.7529	23.7016
2.23906	-1.84264	4.49153	16.0724
2.24358	-2.1735	2.41684	10.1828
2.24813	-2.08086	0.59909	5.50419
2.2527	-2.06651	-0.1088	2.12036
2.25719	-2.27305	-1.71807	0.43816
2.26173	-1.91635	-0.80431	-0.8323
2.26629	-2.90059	-2.67632	-2.57732
2.27086	-2.02315	-1.72492	-2.61234
2.27543	-1.74151	0.00801	-1.08242
2.27996	-1.75961	-0.08476	-1.85591
2.28456	-1.4326	-0.0286	-1.79867
2.28904	-1.82444	0	-2.8981
2.29354	0	3.25337	0
2.29812	1.49497	7.1526	1.3998
2.30264	0.91976	4.66378	0.48288
2.30724	1.40585	4.68244	1.58018
2.31176	0.95507	3.71057	0.29694
2.3163	0.82192	1.8761	1.0439
2.32085	1.03881	1.51868	1.39404
2.32538	0.32661	-1.78402	0.41937
2.32996	0.80014	-1.86486	0.32288
2.33453	2.02573	0.83199	2.41557
2.33908	1.80769	-1.82439	0.93431
2.34365	3.60508	0	3.03606
2.34817	2.7155	-2.05183	1.56936
2.35266	2.54885	-0.97832	1.96229
2.35723	3.42104	1.4452	3.51349
2.36176	3.59432	0.59065	3.44539
2.36636	12.851	6.78109	7.12341
2.37091	30.0546	16.0432	10.5967
2.37542	50.9149	34.6836	16.9842
2.37999	67.3688	61.9368	23.3352
2.38446	67.0685	85.929	25.5575
2.38902	54.8837	114.123	28.9652
2.39364	39.6415	137.957	31.7682
2.39816	23.9234	142.813	29.0831
2.40269	13.9912	137.885	27.2994
2.40725	7.77742	125.198	25.1035
2.41178	1.35349	100.286	19.9303
2.41633	0	82.8272	19.0991
2.42087	-2.77095	54.832	13.4838
2.42539	-2.36479	39.8414	12.2308
2.42999	-1.10959	29.3131	10.6276
2.43455	-2.93502	15.0043	6.03698
2.43906	-1.72029	12.0491	5.52527
2.44364	-2.11114	8.18532	3.55917
2.44811	-2.17188	4.00815	0.4572
2.45266	-0.79334	8.85744	1.92006
2.45728	-1.58313	6.00718	-0.21189
2.4618	-1.56621	5.91126	-0.63365
2.46638	-0.14714	7.1345	-0.2248
2.47091	-1.3062	1.51713	-2.45767
2.4754	-0.81322	0	-2.30448
2.47997	0.22703	2.38396	-1.48599
2.48454	0.16032	1.16683	-2.32861
2.48909	0.09444	0.28809	-1.66777
2.49363	0.79611	1.31971	-1.25593
2.49815	0	-1.50025	-2.11281
2.50266	0.69411	0.59899	-0.49564
2.50723	0.74781	-0.94922	-0.40719
2.51182	0.30295	0.42021	0
2.51635	0.42813	0.73326	0.95342
2.5209	-0.77619	-0.15883	-0.77606
2.52544	-0.3193	-0.28626	-0.78783
2.52996	-0.0662	0	-0.30229
2.53455	-0.58123	-1.73105	-0.4486
2.5391	-0.0602	-0.51674	-0.04699
2.54362	0.18975	-0.39375	-0.06609
2.54819	-0.7061	-2.04873	-0.1281
2.5527	-0.53748	-2.01451	-0.12712
2.55725	-0.85817	-3.32309	-0.50961
2.56185	0.34059	-1.03747	0.52942
2.56639	0.55107	0.80421	1.46058
2.57092	0.14645	-0.17381	0.52398
2.57548	0.88928	1.46908	1.10038
2.57997	0	0.2154	0.15547
2.58452	-0.52288	0	0.89985
2.58913	-0.14389	3.13313	2.09649
2.59364	-0.57949	2.3447	2.02854
2.59819	-1.0526	2.36308	2.12159
2.60275	-2.1411	0.95717	1.03582
2.60727	-2.05844	-0.30181	1.27481
2.61182	-1.65902	2.15672	1.84974
2.61636	-1.14542	3.26184	2.22728
2.6209	0.69977	3.79134	2.86789
2.62545	5.29524	7.43342	5.51212
2.62996	9.01767	8.17448	8.96238
2.63451	12.1121	13.7951	14.1465
2.63914	13.5469	20.0879	20.7211
2.64368	11.0083	24.2457	23.4678
2.64818	6.49178	26.5941	25.1089
2.65272	2.55457	21.2015	23.7941
2.6573	0.42782	16.9222	20.3633
2.66185	-1.4652	12.9831	18.6072
2.66637	-2.27962	8.73552	17.5106
2.67092	-3.22091	1.53048	14.4771
2.67545	-3.80938	-5.02268	11.1278
2.68	-1.86963	-7.84194	9.12685
2.68456	2.98829	-7.25679	7.20933
2.68911	7.80776	-3.2238	6.37898
2.69366	12.0234	0	4.65699
2.69817	12.1635	1.3327	3.17079
2.70275	9.04651	1.97211	0.58019
2.70733	5.63135	4.71706	1.40521
2.71184	2.62384	5.49451	0.88663
2.71639	0.59017	4.65583	1.47884
2.72095	0.55053	5.57734	2.91949
2.72543	2.54067	5.46262	5.05164
2.72998	15.088	9.29767	10.5705
2.73457	54.3949	21.5505	23.115
2.73913	143.604	55.1679	46.9963
2.74364	268.774	130.82	80.7713
2.7482	370.504	248.947	117.407
2.75276	404.637	397.24	149.117
2.75725	357.256	561.096	169.442
2.76181	262.513	705.966	178.24
2.76643	177.101	787.398	174.817
2.77094	113.892	815.856	165.652
2.77545	68.2408	767.12	149.553
2.78004	37.7311	680.253	137.088
2.78459	17.2909	564.834	121.305
2.78912	6.33715	444.865	106.106
2.79365	1.09012	327.996	90.9943
2.79825	-0.1017	235.607	78.0148
2.80278	1.28075	165.092	65.3784
2.80727	1.78449	119.146	55.1484
2.81181	2.71713	93.3123	46.0946
2.81639	1.4829	80.3174	38.531
2.82094	1.46252	77.0118	32.5133
2.82546	0.7333	74.0718	26.5514
2.83006	-0.7541	69.7325	21.381
2.83463	-1.37736	64.7012	17.5078
2.83912	-0.93334	57.6932	12.4562
2.84364	-2.29561	49.4095	10.2385
2.84824	-3.04217	40.2057	7.00242
2.8528	-3.62487	31.3808	5.35714
2.8573	-4.45913	22.1344	3.10803
2.86188	-4.21607	14.4586	2.13586
2.86647	-3.89901	8.13446	1.6112
2.87095	-2.56942	4.35643	1.88659
2.87546	-1.35572	0.96116	0.72761
2.88004	-0.53122	-1.28138	0.37433
2.88462	0.30061	-2.82196	0.51829
2.88914	1.84154	-2.90025	2.71213
2.89366	4.9622	-2.66028	4.45554
2.89822	15.7616	2.13061	9.05921
2.90281	45.0335	20.4945	20.5274
2.90734	103.55	55.3156	37.4258
2.91182	177.119	136.126	58.5281
2.9164	235.682	242.2	82.597
2.92099	252.934	384.688	96.7273
2.92549	218.843	465.285	103.8
2.93	171.896	485.108	104.508
2.93458	119.583	490.514	101.512
2.93917	82.3506	480.003	95.5865
2.94366	54.3129	445.629	87.3582
2.94816	34.0309	394.263	77.9497
2.95278	19.6695	335.495	70.2285
2.95735	11.2078	270.355	59.7491
2.96187	5.99235	201.989	51.734
2.96639	3.19641	146.359	43.0269
2.97099	1.8681	98.8225	35.7615
2.97559	1.81437	65.396	29.365
2.98009	1.27632	38.7379	22.5804
2.98455	0.84818	22.0114	18.1396
2.98912	0.78925	12.2971	14.3651
2.99374	1.24933	6.14879	10.7218
2.99832	1.14433	2.90177	8.96986
3.00273	0.38066	-0.59995	5.25021
3.00719	-0.53039	-0.00343	2.8982
3.01186	0.72954	0	1.99259
3.01648	-1.00314	0.05537	0.61035
3.02102	0.02781	-0.71634	0.1595
3.02548	-0.24077	-0.06417	-0.12793
3.03003	-0.25291	-1.39585	-1.54928
3.03463	0.59641	-1.88882	-0.9308
3.03922	-1.23222	-2.19158	-1.60742
3.04375	-0.19518	-1.69261	-1.05257
3.04821	0.02307	-1.81548	-1.63824
3.05277	-0.59553	-3.03978	-0.42115
3.05737	0.57835	-1.17285	0
3.06193	2.22293	-2.25491	-1.25598
3.06643	5.78287	0	0.46538
3.07096	8.87894	3.088	1.34353
3.07552	12.2394	6.77826	2.00824
3.08013	11.0786	11.0283	3.34192
3.0847	6.7744	11.9936	2.56148
3.08917	4.20791	13.4974	2.33987
3.09371	3.24554	14.0627	3.22083
3.0983	0.72951	12.3735	3.76598
3.10287	1.66715	12.5718	2.82254
3.10741	-0.72305	9.09259	1.74312
3.11189	-0.495	5.07169	0.24764
3.11645	-1.90925	1.45404	2.2205
3.12103	-0.94554	-0.25804	1.54867
3.12559	-2.31518	-1.61292	0.93366
3.13013	-1.36691	-4.03419	1.24993
3.13462	-2.21415	-5.27831	0.41935
3.1392	-2.91187	-6.24027	-0.07792
3.14376	-0.97388	-6.10847	0.94292
3.14831	-1.32281	-8.88614	0.06982
3.15285	-2.17336	-8.83157	-1.18149
3.15734	-2.89286	-10.2406	-1.06008
3.16189	-2.56996	-9.62128	-0.14715
3.16646	-2.58363	-10.2944	0
3.17095	-3.11727	-9.86837	-0.33137
3.1755	-1.34993	-12.2349	-1.80081
3.18011	-2.19876	-10.2694	-1.21679
3.18467	-2.71391	-12.5983	-1.58096
3.18919	-3.25799	-12.5384	-3.69877
3.19375	-2.13073	-11.9795	-2.91772
3.19831	-1.78061	-12.3721	-3.51224
3.20285	-1.77517	-12.3602	-3.46995
3.20736	-1.08008	-10.4553	-4.43782
3.2119	1.40174	-13.0815	-1.78973
3.21651	4.9439	-7.95812	-2.31252
3.22106	12.9433	-4.6636	-0.32488
3.22556	15.3351	3.08199	2.57874
3.2301	15.0881	6.80309	2.2161
3.23467	14.4027	19.8457	3.30899
3.23921	12.6339	21.383	3.65293
3.24372	7.82073	22.7243	1.9492
3.24829	5.85086	20.5343	1.48544
3.25286	3.46575	17.271	0.92507
3.25737	1.74198	16.2408	-0.1017
3.2619	1.30143	13.3412	-0.59357
3.26645	-0.84641	9.10987	-0.79366
3.271	-0.81363	5.86892	-2.38639
3.27556	-1.30657	2.00597	-3.09706
3.28008	-0.66704	-3.37512	-3.68068
3.28463	-0.78919	-7.79286	-2.30105
3.28919	-1.47883	-7.21057	-4.39967
3.2937	-1.94629	-9.5639	-5.14398
3.29824	-0.86214	-10.1561	-4.42294
3.30283	0.36937	-11.0982	-6.15748
3.30744	-0.29511	-10.8097	-6.04476
3.31199	1.283	-9.66171	-6.53825
3.31646	-0.40589	-9.86918	-8.20398
3.32105	-0.36698	-9.22646	-6.71096
3.32563	2.04873	-8.87264	-6.61069
3.3301	2.71448	-4.51553	-9.20455
3.33461	1.55981	-5.94488	-6.57077
3.33921	2.88693	0	-7.56434
3.34377	2.05814	-1.28612	-9.42067
3.34834	2.68995	-0.14698	-7.15521
3.35287	5.78706	1.92052	-7.24029
3.35745	12.2741	2.4192	-2.44209
3.36193	23.5242	24.0067	1.70758
3.36628	34.7103	110.349	8.80863
3.37079	53.9311	495.012	11.0246
3.37538	65.5821	471.169	14.7686
3.38015	66.2742	978.118	19.2014
	56.3715	761.216	17.3368
	42.9906	375.291	17.8334
	26.6127	193.345	13.3135
	20.7696	111.442	9.90822
	11.9834	90.144	13.5859
	6.05615	73.6817	6.71271
	0	57.0517	0

## Sheet: Fig 2d
	control	THF	DMF/DMSO
-83.2984	0	0	0.06058
-83.042	0.00652	0.01775	0.06917
-82.7802	0.01315	0.03528	0.0779
-82.5239	0.01988	0.05259	0.08677
-82.2678	0.02672	0.06966	0.09576
-81.996	0.03366	0.08651	0.1049
-81.7342	0.0407	0.10313	0.11416
-81.4847	0.04784	0.11953	0.12356
-81.2239	0.05509	0.1357	0.1331
-80.9575	0.06244	0.15165	0.14277
-80.6932	0.06989	0.16737	0.15258
-80.4353	0.07744	0.18286	0.16252
-80.1746	0.0851	0.19813	0.17259
-79.909	0.09286	0.21317	0.1828
-79.6491	0.10073	0.22798	0.19315
-79.3876	0.1087	0.24257	0.20363
-79.1341	0.11677	0.25693	0.21424
-78.886	0.12494	0.27107	0.22499
-78.6154	0.13322	0.28498	0.23587
-78.3452	0.1416	0.29866	0.24689
-78.0926	0.15008	0.31212	0.25804
-77.838	0.15867	0.32535	0.26933
-77.5738	0.16736	0.33835	0.28075
-77.3104	0.17615	0.35113	0.29231
-77.0472	0.18505	0.36369	0.304
-76.7902	0.19404	0.37601	0.31582
-76.5308	0.20292	0.38811	0.32707
-76.2632	0.21115	0.39999	0.33918
-76.0007	0.21984	0.41163	0.35193
-75.7505	0.22883	0.42306	0.36266
-75.493	0.23583	0.43425	0.37567
-75.2316	0.24503	0.44522	0.38959
-74.9709	0.25173	0.45596	0.40258
-74.716	0.25984	0.46648	0.41957
-74.45	0.26771	0.47677	0.43267
-74.2014	0.27603	0.48684	0.4442
-73.9408	0.28401	0.49668	0.45988
-73.6701	0.29365	0.50629	0.47679
-73.4191	0.30332	0.51567	0.4936
-73.1602	0.3136	0.52483	0.50624
-72.8948	0.32374	0.53377	0.51975
-72.6242	0.33626	0.54248	0.53575
-72.3669	0.3478	0.55096	0.55014
-72.1126	0.36118	0.55921	0.55885
-71.8346	0.37939	0.56724	0.57368
-71.5613	0.39604	0.57505	0.59068
-71.3194	0.41141	0.58262	0.60101
-71.0687	0.43278	0.58997	0.61126
-70.8114	0.45229	0.5971	0.62609
-70.5488	0.47135	0.604	0.63727
-70.2881	0.48722	0.61067	0.64503
-70.0282	0.50484	0.61659	0.65926
-69.7723	0.52512	0.62354	0.66774
-69.507	0.54692	0.62737	0.67791
-69.2432	0.56165	0.63346	0.68316
-68.9843	0.58223	0.63736	0.69129
-68.721	0.60601	0.63988	0.6959
-68.4564	0.62416	0.64549	0.70076
-68.2032	0.63906	0.64764	0.708
-67.9512	0.65809	0.65231	0.71327
-67.6837	0.67537	0.65833	0.71476
-67.4225	0.68992	0.6562	0.71943
-67.1612	0.70646	0.65578	0.71889
-66.903	0.72024	0.65936	0.71798
-66.6488	0.73407	0.6637	0.71762
-66.3778	0.74213	0.66548	0.71536
-66.1291	0.75221	0.66745	0.71133
-65.8665	0.76122	0.66989	0.71004
-65.6025	0.76827	0.67131	0.7062
-65.3454	0.77441	0.67441	0.69878
-65.0765	0.77779	0.6684	0.69444
-64.8135	0.77881	0.67423	0.68811
-64.5494	0.7816	0.67955	0.68235
-64.3044	0.78159	0.68179	0.6759
-64.0506	0.77914	0.68838	0.66912
-63.7677	0.77699	0.68714	0.66029
-63.4929	0.77173	0.69349	0.654
-63.2587	0.76478	0.69092	0.64586
-63.0041	0.75734	0.6967	0.63505
-62.733	0.74711	0.7029	0.62886
-62.4754	0.73253	0.7016	0.62194
-62.2124	0.7209	0.70103	0.61027
-61.9544	0.70739	0.699	0.60233
-61.6972	0.69344	0.701	0.59495
-61.4325	0.67856	0.70087	0.58599
-61.1666	0.66338	0.70175	0.57948
-60.907	0.64763	0.703	0.57493
-60.652	0.63393	0.70077	0.5649
-60.3907	0.61849	0.70656	0.55678
-60.1372	0.60211	0.70462	0.54862
-59.873	0.5897	0.71288	0.54199
-59.6061	0.57829	0.71182	0.53724
-59.3556	0.56391	0.7145	0.52946
-59.1058	0.55378	0.71827	0.52142
-58.8376	0.54155	0.71599	0.52252
-58.5701	0.52807	0.7209	0.51551
-58.3045	0.51759	0.72177	0.50553
-58.0572	0.50963	0.7273	0.50167
-57.7931	0.49638	0.7278	0.49991
-57.5291	0.48572	0.729	0.49298
-57.2707	0.47492	0.73136	0.49142
-57.0064	0.4681	0.73979	0.48551
-56.7526	0.4614	0.74535	0.48594
-56.4893	0.45351	0.74264	0.47819
-56.2246	0.44485	0.74818	0.47829
-55.9794	0.44603	0.74962	0.48051
-55.7092	0.4414	0.75095	0.47724
-55.4462	0.43284	0.75397	0.47883
-55.184	0.42926	0.75326	0.47534
-54.93	0.42848	0.75962	0.4739
-54.6671	0.42624	0.7597	0.47124
-54.4063	0.42549	0.76241	0.47205
-54.1502	0.42395	0.76347	0.47276
-53.8836	0.42572	0.76519	0.4702
-53.6211	0.41983	0.76609	0.47163
-53.3633	0.42167	0.76718	0.46877
-53.1054	0.42321	0.7695	0.47427
-52.842	0.42479	0.77493	0.47128
-52.5876	0.4257	0.77702	0.47348
-52.323	0.42669	0.78267	0.47397
-52.0626	0.43059	0.786	0.47178
-51.8023	0.43418	0.79203	0.47932
-51.5366	0.43829	0.79683	0.4716
-51.2838	0.44362	0.79813	0.47782
-51.0259	0.44536	0.80534	0.47734
-50.7559	0.44875	0.81174	0.48168
-50.5075	0.44756	0.81474	0.48372
-50.2442	0.45345	0.82048	0.48382
-49.9779	0.45565	0.82348	0.48677
-49.7215	0.4575	0.82895	0.49468
-49.4614	0.4626	0.83138	0.4948
-49.1967	0.4631	0.82959	0.50103
-48.9312	0.47035	0.83265	0.50735
-48.673	0.46897	0.83784	0.51232
-48.4178	0.47508	0.84215	0.51899
-48.1533	0.47759	0.84686	0.52425
-47.8954	0.48088	0.85035	0.52922
-47.6422	0.48633	0.8561	0.53608
-47.3788	0.48982	0.86384	0.5455
-47.1131	0.49437	0.86556	0.55484
-46.8624	0.50041	0.87017	0.56262
-46.5964	0.50182	0.87443	0.57218
-46.3281	0.50444	0.88252	0.57984
-46.0759	0.50901	0.88484	0.59121
-45.8096	0.51311	0.88708	0.60391
-45.5479	0.51851	0.89302	0.61125
-45.2745	0.5229	0.89902	0.62209
-45	0.52536	0.901	0.63757
-44.7834	0.52973	0.90439	0.65269
-44.5279	0.5352	0.91114	0.66362
-44.2516	0.54127	0.91446	0.67892
-43.9996	0.54727	0.91997	0.69319
-43.7357	0.55095	0.92514	0.71208
-43.4734	0.55631	0.92641	0.71895
-43.2058	0.56502	0.92369	0.74279
-42.9531	0.57439	0.9205	0.75582
-42.6989	0.57882	0.92287	0.77161
-42.4316	0.58625	0.9272	0.7897
-42.1632	0.59738	0.92701	0.79854
-41.9075	0.61012	0.92919	0.81739
-41.646	0.622	0.92845	0.83442
-41.3895	0.6331	0.92726	0.84991
-41.1327	0.64796	0.93285	0.86494
-40.8673	0.66308	0.9358	0.87333
-40.6075	0.6732	0.93642	0.88599
-40.3459	0.69742	0.93671	0.89418
-40.0868	0.71036	0.93859	0.90908
-39.8221	0.73039	0.93848	0.91401
-39.5663	0.74839	0.93919	0.92373
-39.3136	0.76363	0.94051	0.92858
-39.0498	0.7864	0.93741	0.93208
-38.7807	0.80686	0.94516	0.93967
-38.5155	0.82463	0.9381	0.93645
-38.2649	0.8447	0.93388	0.94357
-38.0112	0.85774	0.93341	0.93789
-37.7503	0.8753	0.92614	0.93953
-37.484	0.89016	0.92742	0.93702
-37.2285	0.91123	0.91843	0.93113
-36.9707	0.92617	0.91718	0.92203
-36.7127	0.94068	0.90752	0.91806
-36.4483	0.95456	0.89781	0.90565
-36.1809	0.96104	0.89345	0.89793
-35.9249	0.97382	0.88861	0.88271
-35.6604	0.97714	0.88594	0.8702
-35.3949	0.98493	0.87651	0.85488
-35.1393	0.98487	0.87148	0.83819
-34.8797	0.98816	0.86685	0.81982
-34.6165	0.98841	0.86162	0.80339
-34.3582	0.98409	0.85909	0.78536
-34.0904	0.97697	0.84988	0.76187
-33.8466	0.97027	0.8448	0.74051
-33.584	0.95928	0.833	0.71828
-33.3166	0.94939	0.82729	0.6976
-33.0574	0.93754	0.81654	0.67645
-32.7971	0.92272	0.8063	0.65368
-32.54	0.90546	0.79895	0.62997
-32.2819	0.88857	0.78351	0.60908
-32.0168	0.86734	0.77401	0.58972
-31.7558	0.84765	0.7573	0.56786
-31.4996	0.82607	0.74715	0.54549
-31.2486	0.80148	0.73682	0.52624
-30.9869	0.77644	0.72496	0.50787
-30.7248	0.75015	0.71668	0.48523
-30.4548	0.72649	0.70304	0.46949
-30.1922	0.70245	0.69545	0.45437
-29.9246	0.67655	0.68185	0.43614
-29.6634	0.65028	0.67276	0.42148
-29.4044	0.62837	0.66215	0.40673
-29.1505	0.60705	0.64261	0.39088
-28.8854	0.58511	0.63617	0.38132
-28.6352	0.56018	0.62392	0.37039
-28.375	0.53867	0.61398	0.35802
-28.1092	0.51984	0.6009	0.34687
-27.8562	0.49704	0.59128	0.33447
-27.5932	0.47986	0.58577	0.32629
-27.3312	0.46427	0.57065	0.31944
-27.0851	0.44628	0.56212	0.31296
-26.8245	0.43283	0.5539	0.30737
-26.5466	0.41843	0.54751	0.29888
-26.2734	0.40389	0.54426	0.29609
-26.0454	0.3935	0.53577	0.29166
-25.7785	0.38062	0.53018	0.28764
-25.5083	0.36791	0.52357	0.28521
-25.2419	0.35805	0.51262	0.28352
-24.9811	0.34598	0.50475	0.2834
-24.7226	0.33726	0.49791	0.28499
-24.4696	0.32891	0.48972	0.28515
-24.2105	0.32173	0.48125	0.2831
-23.9507	0.3148	0.4719	0.28814
-23.6961	0.30512	0.46689	0.29363
-23.4271	0.29754	0.45119	0.29381
-23.1704	0.28944	0.4466	0.29887
-22.9099	0.28243	0.44791	0.29839
-22.6454	0.2755	0.4458	0.30166
-22.3838	0.26859	0.44141	0.30579
-22.1311	0.26356	0.43643	0.31142
-21.8711	0.25899	0.43101	0.31683
-21.6077	0.25292	0.42459	0.32105
-21.3479	0.24779	0.41854	0.32671
-21.0841	0.2448	0.41279	0.33039
-20.82	0.24141	0.4096	0.33926
-20.5615	0.23567	0.40046	0.34582
-20.3025	0.23333	0.39267	0.35258
-20.0382	0.22838	0.38777	0.35945
-19.7809	0.22262	0.38714	0.36651
-19.5261	0.21922	0.38498	0.37279
-19.2661	0.21585	0.38249	0.38023
-19.0116	0.21114	0.37729	0.38939
-18.7618	0.20847	0.37433	0.39908
-18.4865	0.20525	0.3703	0.40702
-18.2038	0.20107	0.36804	0.41557
-17.9442	0.19862	0.36446	0.42353
-17.6942	0.19459	0.35938	0.43047
-17.4373	0.19211	0.35465	0.44021
-17.1809	0.18858	0.35131	0.4465
-16.9179	0.185	0.35449	0.45611
-16.6541	0.18259	0.35645	0.46476
-16.4002	0.17946	0.35294	0.47129
-16.1348	0.17666	0.34929	0.47563
-15.8778	0.17322	0.34687	0.48315
-15.6233	0.1693	0.3446	0.48997
-15.3544	0.16714	0.34281	0.49342
-15.0967	0.16493	0.33889	0.50029
-14.8416	0.16162	0.33601	0.5077
-14.5753	0.15905	0.33454	0.51402
-14.3139	0.15534	0.32632	0.5209
-14.0674	0.15218	0.32268	0.52845
-13.8049	0.14823	0.31971	0.53306
-13.5381	0.14355	0.3183	0.53615
-13.2793	0.13925	0.31452	0.54301
-13.0216	0.13654	0.31037	0.54591
-12.759	0.1338	0.30586	0.55153
-12.5012	0.12904	0.30341	0.55781
-12.2425	0.12595	0.30226	0.5647
-11.9743	0.12324	0.29871	0.57177
-11.7126	0.12091	0.29538	0.57706
-11.4595	0.11874	0.2902	0.58441
-11.1999	0.11633	0.28477	0.58913
-10.9352	0.11325	0.27604	0.59577
-10.6734	0.10932	0.27344	0.59927
-10.414	0.10673	0.27037	0.60525
-10.149	0.10466	0.26768	0.61098
-9.88847	0.10218	0.26551	0.61368
-9.62275	0.10064	0.26314	0.62006
-9.36208	0.09982	0.25902	0.62696
-9.11772	0.0996	0.25757	0.63171
-8.85696	0.09818	0.25521	0.63527
-8.59647	0.09832	0.25182	0.63949
-8.32925	0.09819	0.24884	0.64551
-8.06232	0.09825	0.24606	0.64854
-7.80606	0.09643	0.24048	0.65364
-7.54847	0.0961	0.23382	0.65737
-7.29243	0.09572	0.23227	0.66009
-7.02813	0.09471	0.23116	0.66489
-6.76018	0.09541	0.23083	0.66786
-6.50358	0.0975	0.22944	0.66976
-6.24673	0.09742	0.22875	0.67358
-5.9841	0.09815	0.22908	0.675
-5.7182	0.09848	0.23054	0.67777
-5.46117	0.09932	0.23275	0.67738
-5.20418	0.09975	0.23185	0.67837
-4.94703	0.1006	0.23148	0.68077
-4.68937	0.10085	0.23139	0.6852
-4.42912	0.10058	0.23176	0.68773
-4.17258	0.10101	0.2313	0.69158
-3.9145	0.10142	0.22683	0.69612
-3.65819	0.10246	0.22789	0.69726
-3.39955	0.10323	0.22856	0.69594
-3.13702	0.10408	0.22699	0.69389
-2.87299	0.10507	0.23338	0.69325
-2.60385	0.10581	0.2352	0.69256
-2.33473	0.10595	0.23599	0.69158
-2.06566	0.10632	0.23776	0.69169
-1.80764	0.10615	0.24086	0.68958
-1.54954	0.10701	0.24412	0.68359
-1.29138	0.10764	0.24368	0.68201
-1.03317	0.10831	0.2535	0.67861
-0.77491	0.10788	0.25808	0.67361
-0.51663	0.10701	0.26047	0.6711
-0.12916	0.10708	0.26323	0.66739
0.25832	0.10609	0.26396	0.66461
0.51663	0.10482	0.26601	0.66365
0.77491	0.10368	0.26922	0.6603
1.03317	0.10256	0.27202	0.6551
1.29138	0.10183	0.27345	0.64993
1.54954	0.10129	0.27992	0.64649
1.80764	0.09944	0.28499	0.64244
2.06566	0.09816	0.28813	0.63649
2.33473	0.09763	0.29292	0.63379
2.60385	0.09669	0.29672	0.62838
2.87299	0.09636	0.30186	0.62451
3.13702	0.09659	0.31646	0.61931
3.39955	0.0967	0.31718	0.61501
3.65819	0.09581	0.32102	0.61122
3.9145	0.09624	0.32476	0.60585
4.17258	0.09713	0.32857	0.60041
4.42912	0.09572	0.33028	0.5957
4.68937	0.09543	0.33512	0.59141
4.94703	0.09582	0.34024	0.58519
5.20418	0.09537	0.34738	0.58204
5.46117	0.09505	0.34839	0.57834
5.7182	0.09619	0.35486	0.57192
5.9841	0.09617	0.36924	0.56677
8.59647	0.09806	0.37837	0.56071
8.85696	0.09853	0.3825	0.55425
9.11772	0.0997	0.38648	0.54908
9.36208	0.1009	0.38783	0.54582
9.62275	0.10198	0.39249	0.53967
9.88847	0.10281	0.39909	0.53528
10.149	0.10554	0.40708	0.53125
10.414	0.10805	0.41488	0.52914
10.6734	0.10967	0.42023	0.52538
10.9352	0.11177	0.42521	0.51987
11.1999	0.11516	0.43332	0.51466
11.4595	0.11818	0.43978	0.5076
11.7126	0.12108	0.44429	0.50101
11.9743	0.12471	0.44764	0.49048
12.2425	0.12755	0.45324	0.48002
12.5012	0.13086	0.45767	0.47255
12.759	0.13455	0.46194	0.46503
13.0216	0.13714	0.46962	0.45691
13.2793	0.13971	0.47562	0.44958
13.5381	0.14241	0.48043	0.44184
13.8049	0.14502	0.48586	0.43366
14.0674	0.14912	0.48676	0.42401
14.3139	0.1515	0.49393	0.41808
14.5753	0.15477	0.49597	0.41194
14.8416	0.15669	0.50501	0.40279
15.0967	0.15873	0.50938	0.39736
15.3544	0.16095	0.51695	0.39116
15.6233	0.16399	0.52607	0.3852
15.8778	0.16806	0.53099	0.37691
16.1348	0.17096	0.54255	0.3696
16.4002	0.17391	0.5492	0.36312
16.6541	0.1786	0.55742	0.35787
16.9179	0.18245	0.56779	0.35667
17.1809	0.18548	0.5737	0.35033
17.4373	0.18832	0.58543	0.34768
17.6942	0.19113	0.59005	0.34176
17.9442	0.19498	0.60959	0.33729
18.2038	0.1989	0.62133	0.33819
18.4865	0.20527	0.63218	0.33732
18.7618	0.20958	0.6474	0.33348
19.0116	0.21222	0.66105	0.33206
19.2661	0.21658	0.66846	0.33116
19.5261	0.2199	0.6788	0.33075
19.7809	0.22235	0.69006	0.3321
20.0382	0.2267	0.69916	0.33444
20.3025	0.23081	0.71052	0.33514
20.5615	0.2342	0.71665	0.34075
20.82	0.24144	0.7323	0.34291
21.0841	0.24555	0.74037	0.34565
21.3479	0.24769	0.75897	0.34957
21.6077	0.25484	0.77164	0.35506
21.8711	0.26095	0.77753	0.36425
22.1311	0.26628	0.79171	0.37161
22.3838	0.27255	0.7985	0.37969
22.6454	0.27761	0.81357	0.38731
22.9099	0.28324	0.82539	0.39369
23.1704	0.28944	0.83331	0.4067
23.4271	0.29607	0.84428	0.41831
23.6961	0.30132	0.85518	0.43064
23.9507	0.30884	0.86445	0.44558
24.2105	0.31472	0.87037	0.45818
24.4696	0.31921	0.88201	0.47163
24.7226	0.32623	0.89335	0.4914
24.9811	0.3353	0.9014	0.5066
25.2419	0.34421	0.91279	0.52303
25.5083	0.3518	0.91545	0.54346
25.7785	0.35942	0.92853	0.56382
26.0454	0.36838	0.93288	0.5811
26.2734	0.37713	0.94087	0.60096
26.5466	0.38775	0.95052	0.623
26.8245	0.4019	0.95417	0.64493
27.0851	0.41467	0.96357	0.66509
27.3312	0.42878	0.96564	0.68756
27.5932	0.44162	0.97343	0.70947
27.8562	0.45665	0.97673	0.73084
28.1092	0.47668	0.97945	0.75474
28.375	0.49263	0.98583	0.77461
28.6352	0.50977	0.98699	0.79254
28.8854	0.53138	0.99385	0.81404
29.1505	0.55352	0.99611	0.8338
29.4044	0.57278	0.99861	0.85373
29.6634	0.59197	0.99931	0.87163
29.9246	0.61618	0.99849	0.89243
30.1922	0.63875	1	0.9056
30.4548	0.66178	0.99795	0.92334
30.7248	0.68732	0.99858	0.93336
30.9869	0.71318	0.998	0.94982
31.2486	0.73752	0.9953	0.96138
31.4996	0.76167	0.99322	0.97159
31.7558	0.78364	0.98801	0.97601
32.0168	0.80368	0.98686	0.98837
32.2819	0.82606	0.98479	0.98718
32.54	0.84858	0.97942	0.9973
32.7971	0.87056	0.97354	0.9966
33.0574	0.89067	0.97093	0.9987
33.3166	0.91011	0.96443	1
33.584	0.92746	0.9554	0.99583
33.8466	0.94664	0.95016	0.99631
34.0904	0.95962	0.94845	0.98669
34.3582	0.97115	0.94102	0.98335
34.6165	0.9845	0.93522	0.97487
34.8797	0.99135	0.93002	0.97001
35.1393	0.99466	0.9263	0.95774
35.3949	0.99952	0.92087	0.94619
35.6604	0.9959	0.91676	0.93263
35.9249	1	0.91178	0.9159
36.1809	0.99153	0.90378	0.90971
36.4483	0.98983	0.89467	0.8934
36.7127	0.98186	0.88516	0.87868
36.9707	0.9745	0.87707	0.86579
37.2285	0.9665	0.8704	0.84187
37.484	0.9523	0.86306	0.83437
37.7503	0.944	0.85248	0.81423
38.0112	0.92963	0.84362	0.79991
38.2649	0.9178	0.83819	0.78291
38.5155	0.9002	0.83193	0.77067
38.7807	0.88369	0.82553	0.75398
39.0498	0.86695	0.81787	0.73651
39.3136	0.84696	0.81142	0.72342
39.5663	0.83249	0.80666	0.71353
39.8221	0.81782	0.79782	0.69767
40.0868	0.79822	0.79253	0.68288
40.3459	0.78425	0.79319	0.67416
40.6075	0.76227	0.78727	0.66175
40.8673	0.7518	0.79211	0.6523
41.1327	0.73261	0.78768	0.64043
41.3895	0.71465	0.78686	0.62852
41.646	0.70121	0.78336	0.61979
41.9075	0.68925	0.77703	0.61367
42.1632	0.67303	0.77721	0.60649
42.4316	0.65537	0.77257	0.59985
42.6989	0.64345	0.76968	0.5937
42.9531	0.63607	0.76483	0.58523
43.2058	0.62331	0.75704	0.5778
43.4734	0.61135	0.75452	0.576
43.7357	0.6015	0.74801	0.56721
43.9996	0.59107	0.75331	0.56469
44.2516	0.58155	0.74977	0.56224
44.5279	0.57484	0.74355	0.55962
44.7834	0.56843	0.74415	0.55327
45	0.56267	0.73932	0.55284
45.2745	0.56037	0.73698	0.54501
45.5479	0.55746	0.73858	0.55109
45.8096	0.5516	0.7342	0.54083
46.0759	0.54681	0.73261	0.5416
46.3281	0.54168	0.73037	0.54116
46.5964	0.5367	0.72903	0.53837
46.8624	0.53298	0.73435	0.54001
47.1131	0.52478	0.72887	0.5339
47.3788	0.52068	0.73295	0.53516
47.6422	0.51734	0.73268	0.53248
47.8954	0.51057	0.73207	0.53363
48.1533	0.50602	0.73875	0.53065
48.4178	0.50409	0.73369	0.52866
48.673	0.49802	0.73788	0.52934
48.9312	0.50004	0.7345	0.52887
49.1967	0.49109	0.73246	0.53173
49.4614	0.49267	0.73491	0.52933
49.7215	0.48899	0.73367	0.53132
49.9779	0.48805	0.72851	0.52896
50.2442	0.48698	0.72878	0.52765
50.5075	0.4813	0.73358	0.53414
50.7559	0.48134	0.73061	0.53244
51.0259	0.47943	0.72345	0.53828
51.2838	0.48061	0.7258	0.53836
51.5366	0.47699	0.71914	0.54428
51.8023	0.47606	0.72475	0.54569
52.0626	0.47507	0.72189	0.54819
52.323	0.47351	0.72527	0.55661
52.5876	0.47509	0.72365	0.56274
52.842	0.47495	0.72008	0.56058
53.1054	0.47278	0.72091	0.56891
53.3633	0.47019	0.71306	0.5759
53.6211	0.46432	0.71416	0.57739
53.8836	0.46552	0.71035	0.58231
54.1502	0.46197	0.70887	0.59005
54.4063	0.46428	0.70997	0.59803
54.6671	0.46301	0.7072	0.60871
54.93	0.46095	0.70694	0.61368
55.184	0.45956	0.70254	0.62062
55.4462	0.45947	0.69975	0.62862
55.7092	0.46356	0.69537	0.63478
55.9794	0.46514	0.69202	0.64128
56.2246	0.46282	0.69267	0.6527
56.4893	0.46729	0.68865	0.65912
56.7526	0.47224	0.68583	0.66633
57.0064	0.47464	0.68092	0.67701
57.2707	0.47609	0.67654	0.68577
57.5291	0.48214	0.6738	0.69383
57.7931	0.48742	0.66755	0.70347
58.0572	0.49678	0.66105	0.71115
58.3045	0.49973	0.65431	0.71806
58.5701	0.50621	0.64732	0.72589
58.8376	0.51442	0.64009	0.73398
59.1058	0.52115	0.63261	0.74187
59.3556	0.52972	0.62488	0.75203
59.6061	0.54202	0.61691	0.75761
59.873	0.55096	0.6087	0.76196
60.1372	0.56281	0.60024	0.76861
60.3907	0.57744	0.59153	0.77345
60.652	0.59002	0.58258	0.77728
60.907	0.6064	0.57338	0.782
61.1666	0.62378	0.56394	0.78548
61.4325	0.6392	0.55425	0.78508
61.6972	0.6539	0.54432	0.78751
61.9544	0.66905	0.53414	0.78654
62.2124	0.68515	0.52371	0.78331
62.4754	0.69957	0.51305	0.78211
62.733	0.71812	0.50213	0.78096
63.0041	0.73345	0.49097	0.77541
63.2587	0.74737	0.47956	0.77298
63.4929	0.75902	0.46791	0.76593
63.7677	0.77208	0.45602	0.76071
64.0506	0.78268	0.44387	0.74969
64.3044	0.7947	0.43149	0.74291
64.5494	0.80477	0.41885	0.73306
64.8135	0.8101	0.40598	0.72077
65.0765	0.81541	0.39285	0.71151
65.3454	0.81934	0.37948	0.70285
65.6025	0.81863	0.36587	0.68696
65.8665	0.81731	0.35201	0.67286
66.1291	0.81367	0.3379	0.6645
66.3778	0.80845	0.32355	0.64948
66.6488	0.80445	0.30896	0.63389
66.903	0.79946	0.29411	0.62167
67.1612	0.792	0.27903	0.60959
67.4225	0.77977	0.26369	0.59266
67.6837	0.76781	0.24812	0.57531
67.9512	0.75414	0.23229	0.55771
68.2032	0.73978	0.21622	0.54345
68.4564	0.72545	0.19991	0.52666
68.721	0.71019	0.18335	0.50703
68.9843	0.68997	0.16654	0.49193
69.2432	0.67037	0.14949	0.47589
69.507	0.65342	0.1322	0.46161
69.7723	0.63062	0.11466	0.44981
70.0282	0.60812	0.09687	0.43526
70.2881	0.58804	0.07884	0.42208
70.5488	0.57174	0.06056	0.40867
70.8114	0.55113		0.39679
71.0687	0.53077		0.38204
71.3194	0.50792		0.37141
71.5613	0.49026		0.3621
71.8346	0.47076		0.35503
72.1126	0.44985		0.34039
72.3669	0.43364		0.3316
72.6242	0.41694		0.31927
72.8948	0.39963		0.30792
73.1602	0.38615		0.29624
73.4191	0.37276		0.28416
73.6701	0.36066		0.2721
73.9408	0.34892		0.26006
74.2014	0.33546		0.24804
74.45	0.32287		0.23604
74.716	0.31208		0.22406
74.9709	0.30206		0.21209
75.2316	0.29431		0.20015
75.493	0.28202		0.18822
75.7505	0.27462		0.17632
76.0007	0.26491		0.16443
76.2632	0.25482		0.15256
76.5308	0.24597		0.14071
76.7902	0.23828		0.12888
77.0472	0.23072		0.11707
77.3104	0.2267		0.10528
77.5738	0.21725		0.0935
77.838	0.20827		0.08175
78.0926	0.19941		0.07001
78.3452	0.19064		0.0583
78.6154	0.18197		0.0466
78.886	0.17341		0.03492
79.1341	0.16494		0.02326
79.3876	0.15658		0.01162
79.6491	0.14832		0
79.909	0.14016
80.1746	0.1321
80.4353	0.12414
80.6932	0.11628
80.9575	0.10853
81.2239	0.10088
81.4847	0.09332
81.7342	0.08587
81.996	0.07852
82.2678	0.07127
82.5239	0.06413
82.7802	0.05708
83.042	0.05014
83.2984	0.04329
83.5608	0.03655
83.8233	0.02991
84.0805	0.02337

## Sheet: Fig 2f
C-0.47-RS		C-0.47-FS			C-1.4-RS		C-1.4-FS			T-0.47-RS		T-0.47-FS
Voltage	Current density	Voltage	Current density		Voltage	Current density	Voltage	Current density		Voltage	Current density	Voltage	Current density
1.09	-57.4986	0	14.9949		1.23	-51.0282	0	23.6646		1.22	-50.6281	0	23.655
1.08	-55.3988	0.01	14.9973		1.22	-48.103	0.01	23.7058		1.21	-49.6726	0.01	23.6558
1.07	-51.1091	0.02	14.9931		1.21	-43.6617	0.02	23.6743		1.2	-44.9099	0.02	23.6679
1.06	-46.9311	0.03	14.988		1.2	-39.2772	0.03	23.691		1.19	-40.2452	0.03	23.6497
1.05	-42.8429	0.04	14.9771		1.19	-35.0021	0.04	23.6463		1.18	-35.6674	0.04	23.651
1.04	-38.9226	0.05	14.9701		1.18	-30.7919	0.05	23.6524		1.17	-31.2038	0.05	23.642
1.03	-35.1237	0.06	14.9678		1.17	-26.6924	0.06	23.6683		1.16	-26.8614	0.06	23.6299
1.02	-31.4902	0.07	14.957		1.16	-22.7074	0.07	23.6768		1.15	-22.6645	0.07	23.6437
1.01	-28.0063	0.08	14.9455		1.15	-18.8501	0.08	23.6435		1.14	-18.6205	0.08	23.6407
1	-24.6675	0.09	14.9434		1.14	-15.153	0.09	23.6422		1.13	-14.7256	0.09	23.59
0.99	-21.5056	0.1	14.9185		1.13	-11.5938	0.1	23.6025		1.12	-11.0028	0.1	23.6354
0.98	-18.4911	0.11	14.9205		1.12	-8.19817	0.11	23.6234		1.11	-7.48531	0.11	23.5996
0.97	-15.6318	0.12	14.9302		1.11	-4.99131	0.12	23.651		1.1	-4.1636	0.12	23.5999
0.96	-12.9481	0.13	14.9108		1.1	-1.98611	0.13	23.6356		1.09	-1.06863	0.13	23.6213
0.95	-10.4135	0.14	14.9217		1.09	0.84212	0.14	23.6481		1.08	1.79198	0.14	23.6134
0.94	-8.0318	0.15	14.9158		1.08	3.43555	0.15	23.6503		1.07	4.41691	0.15	23.5982
0.93	-5.81602	0.16	14.9153		1.07	5.82959	0.16	23.6505		1.06	6.81334	0.16	23.614
0.92	-3.72258	0.17	14.9046		1.06	8.00255	0.17	23.6145		1.05	8.97737	0.17	23.5824
0.91	-1.80811	0.18	14.8829		1.05	9.93478	0.18	23.642		1.04	10.8914	0.18	23.6052
0.9	-0.05436	0.19	14.8954		1.04	11.6622	0.19	23.6465		1.03	12.5726	0.19	23.6032
0.89	1.55125	0.2	14.9043		1.03	13.2302	0.2	23.6324		1.02	14.0662	0.2	23.5792
0.88	3.01658	0.21	14.8806		1.02	14.5829	0.21	23.6102		1.01	15.3427	0.21	23.6248
0.87	4.32861	0.22	14.8572		1.01	15.7851	0.22	23.6435		1	16.4718	0.22	23.5949
0.86	5.50307	0.23	14.8723		1	16.8229	0.23	23.6372		0.99	17.4388	0.23	23.5641
0.85	6.58528	0.24	14.8301		0.99	17.6973	0.24	23.6493		0.98	18.2319	0.24	23.5857
0.84	7.51561	0.25	14.84		0.98	18.4775	0.25	23.6497		0.97	18.9535	0.25	23.6076
0.83	8.35211	0.26	14.8344		0.97	19.1438	0.26	23.6333		0.96	19.5524	0.26	23.588
0.82	9.10106	0.27	14.8326		0.96	19.6843	0.27	23.6481		0.95	20.0634	0.27	23.5791
0.81	9.74333	0.28	14.818		0.95	20.1837	0.28	23.6235		0.94	20.4856	0.28	23.5929
0.8	10.3201	0.29	14.7882		0.94	20.5999	0.29	23.6315		0.93	20.8624	0.29	23.5916
0.79	10.8244	0.3	14.8247		0.93	20.9568	0.3	23.6239		0.92	21.185	0.3	23.5928
0.78	11.2806	0.31	14.7929		0.92	21.2691	0.31	23.6111		0.91	21.4443	0.31	23.5816
0.77	11.6692	0.32	14.7847		0.91	21.5392	0.32	23.6219		0.9	21.6922	0.32	23.5836
0.76	12.0099	0.33	14.7765		0.9	21.7508	0.33	23.6058		0.89	21.8986	0.33	23.5729
0.75	12.3163	0.34	14.7899		0.89	21.9557	0.34	23.6052		0.88	22.0567	0.34	23.5706
0.74	12.5646	0.35	14.7528		0.88	22.0947	0.35	23.6133		0.87	22.1879	0.35	23.5442
0.73	12.7969	0.36	14.7849		0.87	22.2891	0.36	23.5564		0.86	22.332	0.36	23.5642
0.72	13.0134	0.37	14.7449		0.86	22.386	0.37	23.5777		0.85	22.467	0.37	23.5652
0.71	13.193	0.38	14.7463		0.85	22.5166	0.38	23.6005		0.84	22.5434	0.38	23.5662
0.7	13.3468	0.39	14.7355		0.84	22.6221	0.39	23.5716		0.83	22.6625	0.39	23.5532
0.69	13.5111	0.4	14.7378		0.83	22.6965	0.4	23.5709		0.82	22.721	0.4	23.5514
0.68	13.6164	0.41	14.7235		0.82	22.7945	0.41	23.5673		0.81	22.7826	0.41	23.574
0.67	13.7098	0.42	14.7209		0.81	22.8576	0.42	23.5865		0.8	22.8827	0.42	23.5251
0.66	13.8144	0.43	14.6806		0.8	22.9292	0.43	23.539		0.79	22.9425	0.43	23.5349
0.65	13.8863	0.44	14.6742		0.79	22.9686	0.44	23.5572		0.78	22.978	0.44	23.5407
0.64	13.9686	0.45	14.6808		0.78	23.042	0.45	23.5807		0.77	23.0436	0.45	23.4879
0.63	14.0404	0.46	14.658		0.77	23.0608	0.46	23.5498		0.76	23.0971	0.46	23.5093
0.62	14.0884	0.47	14.6483		0.76	23.1135	0.47	23.5516		0.75	23.1197	0.47	23.5344
0.61	14.1473	0.48	14.6325		0.75	23.1716	0.48	23.5518		0.74	23.1474	0.48	23.5473
0.6	14.1859	0.49	14.6015		0.74	23.1763	0.49	23.543		0.73	23.1791	0.49	23.5143
0.59	14.2387	0.5	14.5859		0.73	23.1774	0.5	23.5383		0.72	23.2099	0.5	23.529
0.58	14.2858	0.51	14.5718		0.72	23.2241	0.51	23.5565		0.71	23.2495	0.51	23.4905
0.57	14.335	0.52	14.559		0.71	23.2519	0.52	23.5398		0.7	23.2676	0.52	23.5001
0.56	14.3564	0.53	14.5396		0.7	23.2628	0.53	23.5157		0.69	23.2724	0.53	23.5213
0.55	14.401	0.54	14.5111		0.69	23.2958	0.54	23.5213		0.68	23.3041	0.54	23.4899
0.54	14.4281	0.55	14.4742		0.68	23.307	0.55	23.5178		0.67	23.3329	0.55	23.4857
0.53	14.4357	0.56	14.4535		0.67	23.3239	0.56	23.4951		0.66	23.3488	0.56	23.4858
0.52	14.4551	0.57	14.4175		0.66	23.3253	0.57	23.5281		0.65	23.3462	0.57	23.4912
0.51	14.5099	0.58	14.3928		0.65	23.3955	0.58	23.4908		0.64	23.3846	0.58	23.4528
0.5	14.5297	0.59	14.3507		0.64	23.4285	0.59	23.4749		0.63	23.3619	0.59	23.448
0.49	14.5305	0.6	14.3095		0.63	23.4246	0.6	23.4535		0.62	23.4112	0.6	23.4484
0.48	14.5659	0.61	14.2491		0.62	23.4137	0.61	23.47		0.61	23.4307	0.61	23.458
0.47	14.5917	0.62	14.2108		0.61	23.4321	0.62	23.4447		0.6	23.3879	0.62	23.4803
0.46	14.6218	0.63	14.1681		0.6	23.4734	0.63	23.4283		0.59	23.4089	0.63	23.4315
0.45	14.6284	0.64	14.0971		0.59	23.4316	0.64	23.4218		0.58	23.4516	0.64	23.4244
0.44	14.6301	0.65	14.05		0.58	23.4919	0.65	23.4196		0.57	23.4319	0.65	23.4215
0.43	14.6402	0.66	13.9565		0.57	23.4656	0.66	23.416		0.56	23.4905	0.66	23.3911
0.42	14.6581	0.67	13.8669		0.56	23.4809	0.67	23.3882		0.55	23.4844	0.67	23.3998
0.41	14.6965	0.68	13.7606		0.55	23.4889	0.68	23.3646		0.54	23.5134	0.68	23.3657
0.4	14.7111	0.69	13.6525		0.54	23.4737	0.69	23.374		0.53	23.5196	0.69	23.3875
0.39	14.7212	0.7	13.5228		0.53	23.4884	0.7	23.3603		0.52	23.4648	0.7	23.335
0.38	14.7407	0.71	13.3586		0.52	23.486	0.71	23.291		0.51	23.5347	0.71	23.3114
0.37	14.7417	0.72	13.1682		0.51	23.5114	0.72	23.3284		0.5	23.5417	0.72	23.2988
0.36	14.7418	0.73	12.976		0.5	23.4949	0.73	23.2852		0.49	23.5173	0.73	23.2576
0.35	14.7678	0.74	12.7271		0.49	23.541	0.74	23.2426		0.48	23.5275	0.74	23.2296
0.34	14.7832	0.75	12.4304		0.48	23.5516	0.75	23.2058		0.47	23.5404	0.75	23.2294
0.33	14.8047	0.76	12.1102		0.47	23.5291	0.76	23.1671		0.46	23.5228	0.76	23.1722
0.32	14.8007	0.77	11.7066		0.46	23.5877	0.77	23.1305		0.45	23.532	0.77	23.1044
0.31	14.8081	0.78	11.2358		0.45	23.5952	0.78	23.0747		0.44	23.5252	0.78	23.0393
0.3	14.8183	0.79	10.7299		0.44	23.575	0.79	23.0214		0.43	23.5287	0.79	23.0245
0.29	14.8301	0.8	10.1257		0.43	23.5295	0.8	22.9165		0.42	23.5442	0.8	22.9724
0.28	14.8377	0.81	9.40783		0.42	23.545	0.81	22.8718		0.41	23.5705	0.81	22.8727
0.27	14.849	0.82	8.6319		0.41	23.5606	0.82	22.7806		0.4	23.5452	0.82	22.8127
0.26	14.8355	0.83	7.74515		0.4	23.5863	0.83	22.7057		0.39	23.5245	0.83	22.74
0.25	14.8347	0.84	6.75074		0.39	23.5408	0.84	22.5901		0.38	23.531	0.84	22.6131
0.24	14.862	0.85	5.66251		0.38	23.5626	0.85	22.4524		0.37	23.5533	0.85	22.4836
0.23	14.8686	0.86	4.42651		0.37	23.5798	0.86	22.2901		0.36	23.5741	0.86	22.341
0.22	14.8653	0.87	3.11162		0.36	23.5689	0.87	22.126		0.35	23.5852	0.87	22.203
0.21	14.8667	0.88	1.6476		0.35	23.5559	0.88	21.9617		0.34	23.5733	0.88	21.9948
0.2	14.8743	0.89	0.07778		0.34	23.5728	0.89	21.7443		0.33	23.5779	0.89	21.7336
0.19	14.8838	0.9	-1.58944		0.33	23.5647	0.9	21.4557		0.32	23.5702	0.9	21.4768
0.18	14.8699	0.91	-3.38808		0.32	23.5695	0.91	21.1631		0.31	23.5561	0.91	21.1831
0.17	14.8826	0.92	-5.30939		0.31	23.5902	0.92	20.8244		0.3	23.5882	0.92	20.8134
0.16	14.8829	0.93	-7.35764		0.3	23.5682	0.93	20.4028		0.29	23.5846	0.93	20.3852
0.15	14.8861	0.94	-9.55784		0.29	23.5978	0.94	19.9411		0.28	23.5764	0.94	19.8596
0.14	14.9093	0.95	-11.8858		0.28	23.5549	0.95	19.3915		0.27	23.6149	0.95	19.2605
0.13	14.9103	0.96	-14.521		0.27	23.6168	0.96	18.723		0.26	23.597	0.96	18.5588
0.12	14.9131	0.97	-17.1011		0.26	23.6082	0.97	18.0461		0.25	23.6079	0.97	17.7649
0.11	14.8761	0.98	-19.9879		0.25	23.6156	0.98	17.1971		0.24	23.6101	0.98	16.8305
0.1	14.9171	0.99	-22.8401		0.24	23.5998	0.99	16.2272		0.23	23.6115	0.99	15.7893
0.09	14.918	1	-25.9872		0.23	23.5886	1	15.1541		0.22	23.5966	1	14.5897
0.08	14.92	1.01	-29.3068		0.22	23.6147	1.01	13.9348		0.21	23.5984	1.01	13.2162
0.07	14.9444	1.02	-32.7959		0.21	23.5917	1.02	12.5402		0.2	23.5772	1.02	11.6601
0.06	14.9221	1.03	-36.4133		0.2	23.5906	1.03	11.0299		0.19	23.5921	1.03	9.94362
0.05	14.9486	1.04	-40.1964		0.19	23.5958	1.04	9.31982		0.18	23.5825	1.04	8.04077
0.04	14.937	1.05	-44.1549		0.18	23.5675	1.05	7.46312		0.17	23.5413	1.05	5.9164
0.03	14.9319	1.06	-48.2395		0.17	23.619	1.06	5.41394		0.16	23.5934	1.06	3.63222
0.02	14.9443	1.07	-52.4918		0.16	23.6	1.07	3.19505		0.15	23.5584	1.07	1.13818
0.01	14.9424	1.08	-56.8741		0.15	23.6188	1.08	0.80704		0.14	23.5692	1.08	-1.5556
-8.88178e-16	14.9818	1.09	-57.4987		0.14	23.6067	1.09	-1.76119		0.13	23.5954	1.09	-4.39937
					0.13	23.6004	1.1	-4.49283		0.12	23.596	1.1	-7.44013
					0.12	23.5964	1.11	-7.37988		0.11	23.6075	1.11	-10.6482
					0.11	23.6099	1.12	-10.4328		0.1	23.6143	1.12	-14.0369
					0.1	23.6499	1.13	-13.6184		0.09	23.6163	1.13	-17.5608
					0.09	23.6275	1.14	-16.9555		0.08	23.5709	1.14	-21.2419
					0.08	23.613	1.15	-20.3945		0.07	23.5962	1.15	-25.0538
					0.07	23.6386	1.16	-23.9788		0.06	23.5928	1.16	-29.0112
					0.06	23.6142	1.17	-27.6787		0.05	23.5827	1.17	-33.098
					0.05	23.6002	1.18	-31.4841		0.04	23.5769	1.18	-37.2932
					0.04	23.6252	1.19	-35.4039		0.03	23.5819	1.19	-41.6027
					0.03	23.6162	1.2	-39.4012		0.02	23.5924	1.2	-46.0006
					0.02	23.6266	1.21	-43.5074		0.01	23.5717	1.21	-50.5198
					0.01	23.6054	1.22	-47.6922		-1.11022e-15	23.5753	1.22	-50.6282
					0	23.6473	1.23	-51.0282
							1.24	-51.0281

## Sheet: Fig 2g
	C-0.47			C-1.4			T-0.47
Wavelength	IPCE	Integrated Jsc		IPCE	Integrated Jsc		IPCE	Integrated Jsc
350	77.12	-		73.995	-		75.443	-
360	81.854	0.12854		80.278	0.12484		81.261	0.12677
370	82.005	0.29199		81.809	0.28671		82.695	0.29049
380	83.154	0.47366		84.734	0.46985		85.499	0.47546
390	84.26	0.66855		87.551	0.67057		87.895	0.67742
400	84.308	0.92565		89.287	0.94074		89.313	0.94807
410	84.291	1.22326		89.976	1.25715		90.077	1.2647
420	83.875	1.52892		90.052	1.58441		90.097	1.59222
430	83.898	1.81569		90.379	1.89276		90.416	1.90072
440	83.713	2.14342		90.664	2.24696		90.675	2.255
450	82.957	2.57865		90.913	2.72136		90.835	2.7292
460	81.977	3.04591		91.063	3.23689		90.937	3.24416
470	81.392	3.51098		91.097	3.75546		91.016	3.76214
480	81.266	3.99805		91.419	4.30206		91.34	4.30827
490	80.181	4.50959		91.308	4.88106		91.291	4.88697
500	79.076	5.01294		91.671	5.45932		91.53	5.46473
510	78.494	5.50917		92.284	6.03868		92.083	6.04301
520	78.455	6.0097		92.292	6.62731		92.047	6.63022
530	78.016	6.51786		92.246	7.22665		91.891	7.22761
540	76.661	7.02286		92.462	7.82962		92.155	7.82842
550	74.15	7.52355		92.599	8.44433		92.319	8.44118
560	71.724	8.0155		92.664	9.06898		92.407	9.06402
570	69.513	8.49094		92.316	9.69177		92.173	9.68547
580	67.842	8.96597		92.082	10.3296		91.986	10.3225
590	67.536	9.42454		91.939	10.9529		91.58	10.9443
600	66.426	9.8819		92.056	11.5813		91.375	11.5691
610	61.092	10.3397		91.611	12.2408		91.212	12.2247
620	54.168	10.7599		91.079	12.9073		91.303	12.8906
630	49.85	11.1359		90.391	13.5627		90.822	13.5483
640	47.224	11.487		90.68	14.218		90.15	14.2032
650	45.498	11.8238		91.252	14.8787		89.466	14.8555
660	45.097	12.1539		91.476	15.5444		89.603	15.508
670	43.831	12.4899		90.954	16.2339		90.163	16.1874
680	41.001	12.815		89.895	16.927		89.669	16.8767
690	37.021	13.0938		89.499	17.5657		88.475	17.5111
700	32.859	13.3345		90.623	18.1881		87.758	18.1197
710	28.354	13.5604		90.153	18.8561		86.318	18.7629
720	25.471	13.7402		89.457	19.4521		86.86	19.337
730	22.879	13.8891		86.719	19.9961		87.615	19.8766
740	20.963	14.0414		83.982	20.5898		87.931	20.4876
750	18.945	14.1884		82.115	21.2018		87.551	21.1343
760	14.955	14.2713		77.836	21.5718		82.091	21.528
770	10.386	14.3209		70.116	21.8879		69.576	21.8457
780	4.62	14.3752		49.057	22.3202		37.997	22.2355
790	1.533	14.3975		22.097	22.5765		13.717	22.4222
800	0.612	14.4049		6.849	22.677		5.189	22.4878
810	0.382	14.4083		1.857	22.7071		2.178	22.5133
820	0.069	14.4099		0.306	22.7143		0.495	22.5222
830	0.104	14.4104		0.242	22.716		0.334	22.5247
840	0.27	14.4116		0.436	22.7182		0.491	22.5274
850	0.465	14.414		0.765	22.722		0.855	22.5317
860	0.363	14.4166		0.578	22.7264		0.663	22.5366
870	0.175	14.4185		0.266	22.7293		0.329	22.54
880	0.049	14.4192		0.075	22.7304		0.087	22.5414
890	0.077	14.4197		0.119	22.731		0.137	22.5421
900	0.072	14.4201		0.113	22.7318		0.132	22.5429
