# Supplementary material for: A universal co-solvent dilution strategy enables facile and cost-effective fabrication of perovskite photovoltaics
Source: Nat Commun. 2022 Jan 10;13:89. doi: 10.1038/s41467-021-27740-4 (PMC8748698; doi:10.1038/s41467-021-27740-4)
Supplement: Supplementary file 6 — Source Data [file 41467_2021_27740_MOESM6_ESM.zip › Source Data/Fig 4.xlsx]

## Sheet: Fig 4a
	DMF/DMSO	error	THF	error	Control	error
0.5	5	0.03	4.6	0.03	7.85714	0.03
1	2.42857	0.03	2.8	0.03	5.71429	0.03
1.4	1.64286	0.03	2.2	0.03	4.42857	0.03
1.8	1.25	0.03	1.93333	0.03	3.80714	0.03
2.1	1.07143	0.03	1.66667	0.03	3.5	0.03
3.08	0.71429	0.03	1.4	0.03	2.57143	0.03
4.06	0.46429	0.03	1.2	0.03	2.14286	0.03
5.04	0.32143	0.03	1.1	0.03	1.78571	0.03
6.02	0.25	0.03	1	0.03	1.57143	0.03
7	0.21429	0.03	0.93333	0.03	1.39286	0.03
8.12	0.18571	0.03	0.9	0.03	1.30714	0.03
10.8	0.15714	0.03	0.83333	0.03	1.25	0.03
12.04	0.15	0.03	0.82	0.03	1.17857	0.03
14	0.14643	0.03	0.8	0.03	1.14286	0.03
16.1	0.14286	0.03	0.78	0.03	1.12143	0.03
18.06	0.14286	0.03	0.76667	0.03	1.11429	0.03
20.02	0.14286	0.03	0.75333	0.03	1.11429	0.03
25	0.14286	0.03	0.75333	0.03	1.10714	0.03
28	0.14286	0.03	0.75333	0.03	1.10714	0.03

## Sheet: Fig 4b
	THF+DMF/DMSO	DMF/DMSO	THF
0	16.45	6.99	15.91
2	16.12	6.97	15.61
4	15.76	6.97	15.21
6	15.29	6.97	14.91
10	14.24	6.97	14
15	13.18	6.97	13
20	12.06	6.97	11.72
25	11.15	6.97	10.73
28	10.63	6.97	10.3
30	10.3	6.97	9.86
35	9.69	6.97	8.86
40	8.9	6.95	7.77
45	8.5	6.93	7
50	8.12	6.9	6.3
55	7.68	6.89	5.36
60	7.4	6.88	4.71
65	7.2	6.86	4.1
70	7	6.81	3.4
80	6.7	6.79	2.2
90	6.52	6.74	1.1
100	6.42	6.7	0.2
110	6.3	6.63

## Sheet: Fig 4c-e
	Control					DMF/DMSO diluted						THF diluted
187.79	0.60102	0.45235	0.59604		188.2	0.2367	0.42979	1.07467	0.74393		187.93	-0.11198	-0.06229	0.08566
188.54	0.58456	0.43747	0.58058		188.95	0.23977	0.42429	0.2452	0.97128		188.68	-0.10138	-0.04864	0.08864
189.29	0.56829	0.42277	0.56529		189.7	0.24268	0.41878	0.55517	0.23999		189.43	-0.09093	-0.03527	0.09155
190.04	0.55221	0.40825	0.55017		190.45	0.24544	0.41327	0.02395	0.10843		190.18	-0.08063	-0.02218	0.09438
190.79	0.53631	0.39392	0.53523		191.2	0.24806	0.40776	0.40837	0.14911		190.93	-0.07048	-0.00936	0.09715
191.54	0.52059	0.37976	0.52045		191.96	0.25052	0.40224	0.19257	2.93359		191.69	-0.06049	0.00319	0.09984
192.29	0.50506	0.36578	0.50585		192.71	0.25283	0.39671	0.33675	-0.00273		192.44	-0.05065	0.01546	0.10247
193.04	0.48972	0.35199	0.49142		193.46	0.255	0.39118	0.13391	0.94468		193.19	-0.04096	0.02745	0.10502
193.79	0.47456	0.33837	0.47717		194.21	0.25701	0.38565	-0.03795	0.29845		193.94	-0.03142	0.03917	0.10751
194.54	0.45958	0.32493	0.46308		194.96	0.25888	0.38011	-0.02964	0.14904		194.69	-0.02204	0.05061	0.10992
195.29	0.4448	0.31168	0.44917		195.71	0.26059	0.37456	0.6748	0.05164		195.44	-0.01281	0.06178	0.11226
196.04	0.43019	0.2986	0.43543		196.46	0.26216	0.36901	0.85014	0.13204		196.19	-0.00373	0.07267	0.11454
196.79	0.41578	0.28571	0.42186		197.21	0.26357	0.36345	0.9187	-0.06906		196.94	0.0052	0.08329	0.11674
197.54	0.40154	0.27299	0.40847		197.96	0.26483	0.35789	0.70176	0.04164		197.69	0.01397	0.09363	0.11887
198.29	0.38749	0.26046	0.39524		198.71	0.26595	0.35232	-0.02132	-0.0708		198.44	0.02259	0.10369	0.12094
199.04	0.37363	0.2481	0.38219		199.46	0.26691	0.34675	-0.07381	0.29928		199.19	0.03106	0.11348	0.12293
199.79	0.35996	0.23593	0.36931		200.21	0.26773	0.34118	-0.13767	0.27735		199.94	0.03938	0.123	0.12485
200.54	0.34646	0.22394	0.3566		200.96	0.26839	0.33559	0.01085	0.12694		200.69	0.04755	0.13223	0.1267
201.29	0.33316	0.21212	0.34406		201.71	0.26891	0.33001	-0.25079	1.00002		201.44	0.05556	0.1412	0.12849
202.04	0.32004	0.20049	0.3317		202.46	0.26927	0.32441	0.60087	0.66344		202.19	0.06342	0.14988	0.1302
202.79	0.3071	0.18903	0.31951		203.21	0.26949	0.31882	0.02216	0.03765		202.94	0.07113	0.15829	0.13184
203.54	0.29435	0.17776	0.30749		203.96	0.26955	0.31321	0.03323	-0.18798		203.69	0.07868	0.16643	0.13341
204.29	0.28178	0.16667	0.29564		204.71	0.26947	0.30761	-0.0928	2.19935		204.44	0.08609	0.17429	0.13491
205.04	0.2694	0.15576	0.28396		205.45	0.26923	0.30199	-0.20315	0.4379		205.18	0.09334	0.18187	0.13634
205.79	0.25721	0.14502	0.27246		206.2	0.26885	0.29637	-0.04474	0.86446		205.93	0.10044	0.18918	0.1377
206.54	0.2452	0.13447	0.26113		206.95	0.26831	0.29075	0.16083	-0.10546		206.68	0.10738	0.19621	0.13899
207.29	0.23338	0.1241	0.24997		207.7	0.26763	0.28512	-0.1325	0.16915		207.43	0.11418	0.20297	0.14021
208.04	0.22174	0.11391	0.23898		208.45	0.26679	0.27949	0.46555	0.38841		208.18	0.12082	0.20945	0.14136
208.79	0.21028	0.1039	0.22816		209.2	0.26581	0.27385	0.05765	0.31558		208.93	0.12731	0.21566	0.14244
209.54	0.19901	0.09407	0.21752		209.95	0.26467	0.26821	0.06452	0.19547		209.68	0.13365	0.22159	0.14345
210.29	0.18793	0.08441	0.20705		210.7	0.26339	0.26256	-0.07499	0.40138		210.43	0.13983	0.22725	0.14439
211.03	0.17703	0.07494	0.19675		211.45	0.26196	0.2569	0.68659	0.65975		211.18	0.14586	0.23263	0.14526
211.78	0.16632	0.06565	0.18662		212.2	0.26037	0.25124	-0.13506	0.00897		211.93	0.15174	0.23773	0.14606
212.53	0.15579	0.05654	0.17666		212.94	0.25864	0.24558	-0.03329	0.36099		212.67	0.15747	0.24256	0.14679
213.28	0.14545	0.04761	0.16688		213.69	0.25675	0.23991	0.00921	0.33261		213.42	0.16305	0.24711	0.14744
214.03	0.13529	0.03886	0.15727		214.44	0.25472	0.23423	-0.02165	0.61892		214.17	0.16847	0.25139	0.14803
214.78	0.12532	0.03029	0.14783		215.19	0.25254	0.22855	0.49384	0.18246		214.92	0.17374	0.25539	0.14855
215.53	0.11553	0.02191	0.13856		215.94	0.2502	0.22287	0.89699	0.2045		215.67	0.17886	0.25911	0.149
216.27	0.10593	0.0137	0.12947		216.69	0.24772	0.21718	-0.21335	0.74017		216.42	0.18383	0.26256	0.14937
217.02	0.09652	0.00567	0.12054		217.44	0.24509	0.21148	0.30607	0.4305		217.17	0.18864	0.26574	0.14968
217.77	0.08729	-0.00218	0.11179		218.18	0.2423	0.20578	0.37268	0.3342		217.91	0.1933	0.26864	0.14992
218.52	0.07824	-0.00985	0.10321		218.93	0.23937	0.20008	-0.00392	0.36369		218.66	0.19781	0.27126	0.15008
219.27	0.06938	-0.01734	0.09481		219.68	0.23629	0.19437	-0.20235	-0.12766		219.41	0.20217	0.27361	0.15018
220.01	0.06071	-0.02465	0.08657		220.43	0.23305	0.18865	0.73465	0.09262		220.16	0.20637	0.27568	0.15021
220.76	0.05222	-0.03177	0.07851		221.18	0.22967	0.18293	0.47033	0.04681		220.91	0.21042	0.27748	0.15016
221.51	0.04391	-0.03872	0.07062		221.92	0.22614	0.1772	-0.19581	1.12583		221.65	0.21432	0.279	0.15005
222.26	0.03579	-0.04549	0.0629		222.67	0.22245	0.17147	-0.01708	0.03653		222.4	0.21807	0.28024	0.14986
223.01	0.02786	-0.05207	0.05535		223.42	0.21862	0.16573	0.47643	0.30133		223.15	0.22166	0.28121	0.14961
223.75	0.02011	-0.05848	0.04797		224.17	0.21464	0.15999	0.11892	0.23993		223.9	0.22511	0.28191	0.14928
224.5	0.01255	-0.06471	0.04077		224.91	0.2105	0.15424	0.02356	0.24556		224.64	0.2284	0.28233	0.14889
225.25	0.00517	-0.07075	0.03374		225.66	0.20622	0.14849	0.04487	0.45341		225.39	0.23153	0.28247	0.14842
226	0.01902	-0.0641	0.03905		226.41	0.19807	0.13747	0.48128	-0.18752		226.14	0.2654	0.29879	0.16647
226.74	0.02126	-0.0714	0.03555		227.16	0.19057	0.11445	0.46939	0.26385		226.89	0.26434	0.28779	0.15447
227.49	0.01473	-0.07884	0.03207		227.9	0.18144	0.09993	-0.06155	0.79946		227.63	0.27622	0.28192	0.15121
228.24	0.00596	-0.08294	0.02497		228.65	0.18017	0.0929	0.12926	0.27798		228.38	0.28725	0.27337	0.15705
228.99	0.00159	-0.09108	0.01975		229.4	0.17798	0.08202	-0.04323	-0.17769		229.13	0.28726	0.28246	0.15796
229.73	-0.01552	-0.10238	0.01651		230.15	0.17864	0.08329	-0.15093	-0.1024		229.88	0.28643	0.26609	0.16684
230.48	-0.02502	-0.11869	-0.00373		230.89	0.18037	0.07405	-0.07791	-0.1268		230.62	0.28641	0.2545	0.16081
231.23	-0.04457	-0.12848	-0.00622		231.64	0.17145	0.07166	-0.00897	0.09292		231.37	0.27597	0.23008	0.16184
231.97	-0.05617	-0.12844	-0.01607		232.39	0.1623	0.0543	-0.16011	-0.00256		232.12	0.2685	0.22552	0.14648
232.72	-0.06804	-0.14114	-0.03256		233.13	0.15274	0.04611	-0.19428	0.04678		232.86	0.25828	0.20362	0.13158
233.47	-0.09086	-0.15036	-0.04556		233.88	0.13868	0.03978	0.15528	-0.1239		233.61	0.26165	0.19181	0.10863
234.21	-0.11027	-0.16634	-0.05649		234.63	0.12192	0.0429	0.24403	0.18685		234.36	0.25592	0.17109	0.10747
234.96	-0.11202	-0.18061	-0.07499		235.37	0.1083	0.0327	-0.1131	-0.02287		235.1	0.24227	0.16391	0.0892
235.71	-0.13664	-0.19669	-0.09259		236.12	0.08457	0.01722	-0.18862	-0.21946		235.85	0.23174	0.14283	0.07358
236.45	-0.13883	-0.20703	-0.10302		236.87	0.06492	0.01029	0.15319	-0.22002		236.6	0.21518	0.11743	0.05719
237.2	-0.15871	-0.21473	-0.11809		237.61	0.03956	-0.0067	-0.09202	0.03186		237.34	0.20285	0.10662	0.02831
237.95	-0.17201	-0.2251	-0.1415		238.36	0.01619	-0.0283	0.2519	-0.0135		238.09	0.19029	0.08998	0.01263
238.69	-0.17703	-0.23125	-0.13652		239.11	-0.00696	-0.03269	0.19187	0.06764		238.84	0.16727	0.06577	-0.01237
239.44	-0.18749	-0.23928	-0.14753		239.85	-0.02347	-0.04344	-0.04073	-0.07264		239.58	0.14988	0.05929	0.00972
240.19	-0.19924	-0.23911	-0.15112		240.6	-0.04599	-0.06601	0.42644	-0.04418		240.33	0.13627	0.04168	-0.00114
240.93	-0.20212	-0.24215	-0.16275		241.34	-0.05415	-0.08314	0.09857	-0.21144		241.07	0.11207	0.03655	-0.02464
241.68	-0.20616	-0.25547	-0.1756		242.09	-0.07463	-0.09902	0.17106	0.00592		241.82	0.08362	0.00544	-0.06973
242.42	-0.21903	-0.26177	-0.17803		242.84	-0.09448	-0.10939	0.27639	-0.02878		242.57	0.06968	0.00512	-0.06265
243.17	-0.22283	-0.26236	-0.18557		243.58	-0.1211	-0.12567	-0.06662	0.38826		243.31	0.06594	-0.00339	-0.0684
243.92	-0.2134	-0.26401	-0.18623		244.33	-0.12061	-0.11157	-0.04061	-0.08522		244.06	0.04901	0.02112	-0.08558
244.66	-0.22012	-0.26841	-0.18699		245.07	-0.13198	-0.12754	0.063	0.43377		244.8	0.06715	0.01226	-0.09238
245.41	-0.22072	-0.27168	-0.18457		245.82	-0.14571	-0.13318	-0.2542	-0.12441		245.55	0.06468	0.01117	-0.09119
246.15	-0.23373	-0.27115	-0.18187		246.57	-0.16071	-0.1286	-0.16214	1.09433		246.3	0.05532	-0.01214	-0.09141
246.9	-0.23204	-0.26606	-0.18704		247.31	-0.1664	-0.13068	-0.04795	0.10602		247.04	0.04836	-0.00783	-0.11662
247.64	-0.2351	-0.25781	-0.18265		248.06	-0.18239	-0.10942	-0.14774	-0.15498		247.79	0.0464	-0.00633	-0.12564
248.39	-0.23054	-0.2633	-0.18644		248.8	-0.17292	-0.10704	-0.09743	0.00709		248.53	0.03681	-0.01416	-0.10469
249.13	-0.22	-0.25576	-0.17298		249.55	-0.16563	-0.10171	-0.13554	-0.11176		249.28	0.04938	-0.0245	-0.10523
249.88	-0.2174	-0.24207	-0.1715		250.29	-0.18222	-0.10531	0.03411	0.76598		250.02	0.0406	-0.02599	-0.07457
250.62	-0.21246	-0.23137	-0.17467		251.04	-0.17419	-0.10557	-0.0692	0.04273		250.77	0.05318	-0.02705	-0.06426
251.37	-0.20473	-0.21471	-0.16333		251.78	-0.16577	-0.10806	-0.28597	-0.10613		251.51	0.0713	-0.03268	-0.05196
252.11	-0.20989	-0.21345	-0.16221		252.53	-0.15901	-0.11603	-0.37919	0.19538		252.26	0.07473	-0.01263	-0.03013
252.86	-0.18636	-0.19788	-0.15177		253.27	-0.1568	-0.10945	-0.30192	-0.11975		253	0.08266	-0.0101	-0.0282
253.6	-0.17032	-0.18938	-0.13878		254.02	-0.155	-0.10677	0.47609	-0.17474		253.75	0.09069	-0.00766	-0.02437
254.35	-0.14581	-0.17104	-0.1396		254.76	-0.15073	-0.09787	-0.27066	0.50557		254.49	0.09605	-0.00111	-0.02419
255.09	-0.12585	-0.15871	-0.12687		255.51	-0.13875	-0.07715	0.16469	-0.10129		255.24	0.09869	0.01117	0.00875
255.84	-0.10556	-0.13804	-0.10744		256.25	-0.12806	-0.05824	-0.05133	0.06488		255.98	0.10064	0.01734	0.01687
256.58	-0.08188	-0.11571	-0.07744		257	-0.13964	-0.05175	0.22444	0.16178		256.73	0.12021	0.02301	0.03766
257.33	-0.05478	-0.09351	-0.05572		257.74	-0.1414	-0.02965	-0.24078	-0.03672		257.47	0.13231	0.03272	0.04343
258.07	-0.02986	-0.068	-0.02689		258.49	-0.11597	-0.00165	-0.08461	-0.2986		258.22	0.14476	0.02389	0.05606
258.82	-0.00759	-0.04466	-0.02414		259.23	-0.0922	0.02958	0.36038	-0.1164		258.96	0.14574	0.04977	0.07712
259.56	0.01803	-0.01199	0.00475		259.98	-0.0704	0.05453	0.81866	-0.16941		259.7	0.17693	0.05857	0.09628
260.31	0.05509	0.01884	0.03161		260.72	-0.06217	0.07724	0.39022	-0.36477		260.45	0.18992	0.06952	0.14096
261.05	0.09053	0.05012	0.07898		261.46	-0.03986	0.10346	-0.06967	-0.27507		261.19	0.20516	0.0786	0.15461
261.79	0.12615	0.07163	0.11607		262.21	-0.01282	0.12967	-0.32363	0.0594		261.94	0.22485	0.09309	0.18535
262.54	0.14951	0.09908	0.14685		262.95	0.01262	0.17028	-0.00485	0.2559		262.68	0.23593	0.10786	0.2165
263.28	0.18355	0.13646	0.17332		263.7	0.04961	0.19629	-0.19365	-0.38643		263.43	0.25629	0.11703	0.24879
264.03	0.21924	0.16722	0.21122		264.44	0.10105	0.2189	-0.25763	0.03038		264.17	0.26481	0.13442	0.267
264.77	0.2549	0.20505	0.26259		265.18	0.12533	0.25303	-0.11476	0.44309		264.91	0.27525	0.17768	0.29795
265.51	0.29061	0.23824	0.30363		265.93	0.15972	0.29116	-0.09379	-0.05751		265.66	0.29336	0.22277	0.32907
266.26	0.33012	0.27675	0.34557		266.67	0.20013	0.31992	-0.27298	0.45717		266.4	0.31558	0.25697	0.34719
267	0.36463	0.31803	0.39075		267.42	0.24331	0.34237	-0.81949	-0.78011		267.15	0.34344	0.28442	0.38556
267.75	0.40162	0.35416	0.4308		268.16	0.28161	0.38022	-0.43526	0.11448		267.89	0.35587	0.31062	0.42069
268.49	0.44607	0.39122	0.45071		268.9	0.32427	0.41882	-0.28344	-0.3338		268.63	0.37804	0.33401	0.44059
269.23	0.48725	0.42915	0.49182		269.65	0.3578	0.46323	-0.20608	-0.18835		269.38	0.41276	0.3406	0.47597
269.98	0.53168	0.46744	0.55074		270.39	0.38924	0.50384	0.08859	-0.05102		270.12	0.44078	0.38408	0.51408
270.72	0.57637	0.51449	0.59964		271.13	0.41736	0.5489	0.14543	0.40164		270.86	0.46602	0.40301	0.55556
271.46	0.61598	0.56111	0.64755		271.88	0.45489	0.55723	0.11685	0.63336		271.61	0.49072	0.43702	0.58533
272.21	0.65332	0.6085	0.70377		272.62	0.50179	0.59986	0.86451	1.31622		272.35	0.5102	0.47277	0.61468
272.95	0.69826	0.65229	0.75583		273.36	0.5558	0.64124	0.26965	2.09383		273.09	0.53749	0.48624	0.65431
273.69	0.74694	0.69395	0.80763		274.11	0.60886	0.68856	0.69306	1.52111		273.84	0.57517	0.5166	0.67092
274.44	0.79005	0.7416	0.86518		274.85	0.65616	0.73844	0.47654	1.16535		274.58	0.6059	0.54145	0.7133
275.18	0.82302	0.78048	0.9188		275.59	0.71031	0.78204	0.58022	0.90277		275.32	0.62799	0.57738	0.75142
275.92	0.87222	0.82363	0.97376		276.33	0.75892	0.83094	0.53408	2.10671		276.06	0.6554	0.61789	0.77809
276.66	0.9192	0.86526	1.02441		277.08	0.79774	0.83327	1.05258	1.60358		276.81	0.68349	0.64368	0.82269
277.41	0.96596	0.9151	1.07206		277.82	0.84611	0.89678	1.00139	1.4841		277.55	0.71444	0.68128	0.86367
278.15	1.00794	0.95503	1.11972		278.56	0.89678	0.94675	0.6904	2.08902		278.29	0.74471	0.72662	0.90253
278.89	1.05621	1.00257	1.17109		279.31	0.94636	1.00891	0.97595	1.53726		279.04	0.78404	0.7486	0.94145
279.63	1.10401	1.04972	1.21724		280.05	0.98814	1.0628	1.67893	0.84289		279.78	0.80671	0.80141	1.00594
280.38	1.15117	1.09291	1.2672		280.79	1.04125	1.13069	1.19861	1.39388		280.52	0.85542	0.83894	1.04702
281.12	1.20295	1.14371	1.31131		281.53	1.08584	1.18055	1.39579	1.09993		281.26	0.90116	0.8859	1.0686
281.86	1.24706	1.18496	1.35159		282.28	1.13802	1.24116	1.82546	2.124		282.01	0.9382	0.92592	1.11495
282.6	1.30189	1.23962	1.39944		283.02	1.18703	1.30041	1.37555	1.96978		282.75	0.97522	0.96754	1.15978
283.35	1.33891	1.28848	1.448		283.76	1.23503	1.35365	2.8349	1.02947		283.49	1.02385	1.01031	1.17076
284.09	1.38822	1.33717	1.49654		284.5	1.27638	1.40722	1.75814	1.75183		284.23	1.0747	1.0555	1.22138
284.83	1.43748	1.38221	1.52275		285.24	1.3239	1.47033	2.32233	1.56085		284.97	1.12939	1.10898	1.28884
285.57	1.4825	1.42525	1.56975		285.99	1.37384	1.52282	2.18294	1.28196		285.72	1.1635	1.15127	1.32662
286.31	1.52556	1.47234	1.61932		286.73	1.4053	1.57861	2.24577	1.43504		286.46	1.20999	1.1939	1.39023
287.06	1.5686	1.5136	1.66442		287.47	1.45271	1.62852	1.34923	1.5998		287.2	1.24762	1.23879	1.42663
287.8	1.61454	1.55528	1.70885		288.21	1.50166	1.67938	1.18524	1.30569		287.94	1.30222	1.26586	1.45792
288.54	1.65176	1.60304	1.75842		288.95	1.55237	1.72685	3.10121	1.34149		288.68	1.32947	1.30781	1.48157
289.28	1.69026	1.64639	1.80421		289.69	1.60849	1.7727	1.58479	1.3529		289.42	1.38701	1.3435	1.53668
290.02	1.71693	1.67958	1.84336		290.44	1.65966	1.82406	1.18376	1.10835		290.17	1.41799	1.39265	1.59002
290.76	1.74968	1.71629	1.88851		291.18	1.70756	1.86731	1.07295	1.26105		290.91	1.46077	1.42959	1.639
291.51	1.7602	1.75823	1.94004		291.92	1.75019	1.916	1.25224	1.33526		291.65	1.50595	1.48716	1.67236
292.25	1.80235	1.76631	1.98019		292.66	1.78549	1.96082	1.23654	1.17058		292.39	1.55116	1.51485	1.69848
292.99	1.84491	1.8047	2.0271		293.4	1.81272	1.99878	1.04361	1.21327		293.13	1.6057	1.55363	1.74278
293.73	1.88952	1.85001	2.06896		294.14	1.84402	2.03577	1.09242	1.27468		293.87	1.65603	1.58864	1.77268
294.47	1.92279	1.88507	2.10594		294.88	1.89307	2.06798	1.09622	1.23307		294.61	1.69449	1.63371	1.81668
295.21	1.96118	1.92527	2.13699		295.63	1.92606	2.10287	1.0485	1.15457		295.36	1.72731	1.66788	1.84812
295.95	1.99741	1.96605	2.16434		296.37	1.96617	2.13314	1.04153	1.12634		296.1	1.76972	1.70801	1.8935
296.69	2.03756	1.99862	2.17781		297.11	2.00165	2.16684	0.97821	1.12961		296.84	1.82227	1.7696	1.93723
297.44	2.06751	2.04511	2.21235		297.85	2.03965	2.19275	0.95155	1.1607		297.58	1.86576	1.80849	1.97357
298.18	2.0924	2.08025	2.25115		298.59	2.06971	2.22874	0.9792	1.02237		298.32	1.89222	1.85703	2.01164
298.92	2.12439	2.10795	2.29392		299.33	2.11165	2.25126	0.93844	1.13808		299.06	1.92384	1.89079	2.04329
299.66	2.15337	2.1396	2.33258		300.07	2.13312	2.27326	0.92054	1.10141		299.8	1.94088	1.90171	2.06157
300.4	2.18471	2.17464	2.37112		300.81	2.16785	2.28959	0.86555	1.12097		300.54	1.97592	1.9367	2.08781
301.14	2.18237	2.18613	2.3832		301.55	2.20259	2.30744	0.93983	1.11034		301.28	1.95919	1.92642	2.08462
301.88	2.19503	2.2042	2.40089		302.29	2.23079	2.33721	0.89247	1.02001		302.02	1.9619	1.93055	2.10683
302.62	2.19711	2.22426	2.42204		303.03	2.25735	2.35465	0.85715	1.08177		302.76	1.96322	1.94365	2.10764
303.36	2.21406	2.24651	2.43808		303.77	2.28027	2.36402	0.8688	0.9776		303.5	1.96122	1.95719	2.11275
304.1	2.22746	2.26464	2.45569		304.51	2.29539	2.37286	0.8724	0.98046		304.24	1.96651	1.96278	2.12067
304.84	2.23275	2.28745	2.47531		305.25	2.28323	2.36911	0.82908	0.96147		304.98	1.95473	1.97731	2.12519
305.58	2.25529	2.31341	2.4934		305.99	2.29423	2.3668	0.79301	0.95555		305.72	1.94222	1.98318	2.12676
306.32	2.27551	2.32951	2.50929		306.73	2.30843	2.36003	0.78296	0.93635		306.46	1.95735	1.99897	2.1301
307.06	2.28556	2.34431	2.52799		307.47	2.32259	2.36182	0.80699	0.89113		307.2	1.97181	1.98303	2.13522
307.8	2.30014	2.36447	2.54298		308.21	2.33486	2.35736	0.77994	0.86788		307.94	1.98497	1.98931	2.13911
308.54	2.32229	2.37947	2.55556		308.95	2.34429	2.35368	0.76672	0.87641		308.68	1.99376	2.00019	2.14104
309.28	2.33872	2.39151	2.56327		309.69	2.35616	2.34239	0.73384	0.83731		309.42	1.99601	2.01374	2.13264
310.02	2.35008	2.38832	2.57104		310.43	2.36634	2.33059	0.73375	0.84792		310.16	1.99995	2.01864	2.13234
310.76	2.37111	2.40365	2.58556		311.17	2.37084	2.33039	0.74257	0.83266		310.9	2.00265	2.03067	2.10236
311.5	2.39083	2.41937	2.59042		311.91	2.38086	2.31445	0.74642	0.8061		311.64	2.00819	2.04181	2.09999
312.24	2.40064	2.43337	2.59596		312.65	2.38872	2.30196	0.72241	0.80462		312.38	2.00326	2.0501	2.10859
312.98	2.41878	2.44778	2.60757		313.39	2.39982	2.29326	0.67229	0.77811		313.12	1.99279	2.04379	2.10403
313.72	2.4201	2.46094	2.6089		314.13	2.40993	2.27404	0.68525	0.79926		313.86	1.99156	2.05502	2.09437
314.46	2.44312	2.46677	2.61013		314.87	2.40849	2.25511	0.68206	0.77811		314.6	1.99456	2.05957	2.08333
315.2	2.46195	2.4713	2.60914		315.61	2.41362	2.24119	0.68071	0.76861		315.34	1.99792	2.0519	2.08599
315.94	2.4643	2.47272	2.6079		316.35	2.42189	2.2229	0.66885	0.73319		316.08	2.01033	2.03536	2.09752
316.67	2.48379	2.48622	2.60965		317.09	2.43341	2.20862	0.69574	0.77472		316.82	2.02387	2.03843	2.13339
317.41	2.50245	2.48745	2.60535		317.83	2.4521	2.18302	0.65223	0.73671		317.56	2.02048	2.03176	2.12873
318.15	2.51664	2.49731	2.60412		318.57	2.47389	2.16501	0.64278	0.70812		318.3	2.01832	2.02964	2.11966
318.89	2.53406	2.50462	2.59889		319.31	2.4747	2.1382	0.64136	0.7017		319.03	2.04041	2.02401	2.11034
319.63	2.55163	2.51362	2.58798		320.04	2.43798	2.11905	0.62758	0.68291		319.77	2.03486	2.0257	2.10761
320.37	2.56802	2.51909	2.57129		320.78	2.44918	2.08745	0.62009	0.67678		320.51	2.03439	2.0242	2.10279
321.11	2.5944	2.52158	2.5642		321.52	2.45052	2.05842	0.62636	0.66927		321.25	2.0416	2.03908	2.0921
321.85	2.6125	2.52508	2.55511		322.26	2.45692	2.04038	0.60228	0.66437		321.99	2.03965	2.02729	2.07963
322.59	2.62269	2.53047	2.54169		323	2.46094	2.0141	0.62002	0.631		322.73	2.04356	2.02727	2.08183
323.32	2.63253	2.54484	2.53048		323.74	2.46538	1.98562	0.60432	0.62308		323.47	2.04015	2.03414	2.08012
324.06	2.63503	2.54421	2.51337		324.48	2.46468	1.95248	0.59256	0.61301		324.21	2.04188	2.03247	2.08955
324.8	2.64618	2.5482	2.50189		325.21	2.46367	1.92994	0.59481	0.58852		324.94	2.0484	2.02206	2.06923
325.54	2.65503	2.55333	2.50076		325.95	2.44875	1.90254	0.58727	0.5908		325.68	2.04057	2.02013	2.06195
326.28	2.66551	2.55514	2.49039		326.69	2.43994	1.87811	0.56116	0.58676		326.42	2.01532	2.00838	2.06335
327.02	2.67877	2.57156	2.48856		327.43	2.43997	1.8597	0.54954	0.56624		327.16	2.01169	2.00856	2.05634
327.75	2.68348	2.57745	2.48223		328.17	2.45094	1.83774	0.54533	0.56711		327.9	2.0038	2.00911	2.05644
328.49	2.68676	2.57897	2.46803		328.9	2.44607	1.82977	0.53603	0.55358		328.63	1.97726	2.01662	2.06667
329.23	2.68448	2.57672	2.47013		329.64	2.45586	1.8073	0.54463	0.53403		329.37	1.97613	2.01538	2.07006
329.97	2.68026	2.58148	2.45967		330.38	2.46395	1.77833	0.53403	0.52482		330.11	1.97931	1.99638	2.05561
330.71	2.68759	2.58427	2.44833		331.12	2.47037	1.75341	0.5212	0.52282		330.85	1.96832	1.98728	2.02783
331.44	2.69404	2.5954	2.43424		331.86	2.48991	1.73527	0.51522	0.50077		331.59	1.95941	1.98485	2.02654
332.18	2.7007	2.60921	2.4167		332.59	2.51746	1.71086	0.50932	0.50481		332.32	1.95752	1.98501	2.03148
332.92	2.69004	2.6169	2.39828		333.33	2.52371	1.68363	0.50051	0.49438		333.06	1.95509	2.00681	2.03424
333.66	2.70491	2.63054	2.40573		334.07	2.51607	1.65192	0.50053	0.4806		333.8	1.94622	2.00042	1.99367
334.39	2.72067	2.63318	2.39104		334.81	2.51984	1.62345	0.49893	0.45329		334.54	1.94971	1.98905	1.99745
335.13	2.72913	2.63458	2.38166		335.54	2.5476	1.60291	0.49874	0.46196		335.27	1.93816	1.98662	1.99435
335.87	2.73476	2.64076	2.37117		336.28	2.56418	1.57683	0.50395	0.4618		336.01	1.93891	1.98376	2.00549
336.61	2.73851	2.6607	2.35448		337.02	2.57836	1.55204	0.4911	0.43893		336.75	1.93696	1.97823	1.99932
337.34	2.75696	2.67357	2.34479		337.76	2.59448	1.52405	0.48508	0.42838		337.49	1.93611	1.98122	1.99408
338.08	2.76347	2.67255	2.3439		338.49	2.6042	1.50085	0.47398	0.41843		338.22	1.9184	1.98279	1.98665
338.82	2.77091	2.64989	2.33123		339.23	2.61025	1.48571	0.48885	0.42812		338.96	1.91968	1.98189	1.99382
339.55	2.77237	2.6389	2.31746		339.97	2.62745	1.47196	0.48916	0.41583		339.7	1.92563	1.97743	1.99322
340.29	2.77309	2.64563	2.2991		340.7	2.60572	1.45437	0.48615	0.40276		340.43	1.92072	1.97574	1.98395
341.03	2.77067	2.64131	2.28625		341.44	2.60541	1.44708	0.47517	0.40558		341.17	1.93178	1.95795	2.00849
341.76	2.77114	2.64406	2.26266		342.18	2.60755	1.44209	0.48422	0.40697		341.91	1.93389	1.94755	2.00795
342.5	2.77082	2.64177	2.2193		342.91	2.60787	1.42341	0.49301	0.40268		342.64	1.95287	1.94004	2.00129
343.24	2.76079	2.64306	2.22959		343.65	2.60664	1.40352	0.48216	0.40398		343.38	1.95112	1.94004	2.006
343.97	2.75923	2.65103	2.21465		344.39	2.60205	1.38431	0.48167	0.41138		344.12	1.94759	1.95045	2.00103
344.71	2.74549	2.6541	2.19686		345.12	2.61097	1.37082	0.4833	0.39239		344.85	1.96331	1.95352	1.98255
345.45	2.73928	2.64029	2.18677		345.86	2.62667	1.35237	0.48202	0.39243		345.59	1.95466	1.9742	1.96977
346.18	2.72862	2.62275	2.17241		346.6	2.62122	1.37558	0.47166	0.38532		346.33	1.96271	1.97069	1.97123
346.92	2.72762	2.61601	2.15078		347.33	2.62535	1.36669	0.48994	0.38193		347.06	1.9768	1.94991	1.97026
347.66	2.7204	2.61588	2.13782		348.07	2.61695	1.36184	0.49451	0.38422		347.8	1.9793	1.96624	1.96978
348.39	2.69959	2.6148	2.12696		348.81	2.61941	1.35232	0.47648	0.39058		348.53	1.97838	1.97482	1.97343
349.13	2.68901	2.61808	2.11415		349.54	2.60635	1.34577	0.48556	0.39091		349.27	1.97388	1.98691	1.96733
349.86	2.68362	2.62509	2.09273		350.28	2.60376	1.33983	0.48058	0.38142		350.01	1.97458	1.9797	1.95771
350.6	2.68069	2.62382	2.07162		351.01	2.60184	1.33965	0.4832	0.39188		350.74	1.98006	1.98763	1.9511
351.34	2.67628	2.62139	2.05968		351.75	2.61131	1.38641	0.48017	0.39185		351.48	1.98703	2.00245	1.95019
352.07	2.67397	2.61659	2.05033		352.48	2.61228	1.38	0.49466	0.40007		352.21	1.98938	1.99964	1.92877
352.81	2.67353	2.62333	2.04827		353.22	2.60603	1.386	0.49551	0.40309		352.95	1.99377	2.00984	1.92227
353.54	2.6674	2.62653	2.0464		353.96	2.59739	1.37899	0.4935	0.39949		353.69	1.99213	2.02393	1.91782
354.28	2.66458	2.62998	2.04482		354.69	2.59964	1.38006	0.48081	0.38912		354.42	2.00934	2.02805	1.90768
355.01	2.65527	2.63752	2.04463		355.43	2.5948	1.37319	0.50813	0.40262		355.16	2.02118	2.03171	1.91721
355.75	2.63886	2.63947	2.04485		356.16	2.59559	1.38049	0.48958	0.41794		355.89	2.02593	2.03888	1.93729
356.49	2.64182	2.64972	2.05362		356.9	2.58864	1.37396	0.49957	0.40958		356.63	2.02825	2.04788	1.93535
357.22	2.6282	2.64973	2.05908		357.63	2.58098	1.36726	0.50164	0.40653		357.36	2.03639	2.05164	1.93253
357.96	2.61724	2.64911	2.06762		358.37	2.57462	1.3655	0.49026	0.41429		358.1	2.03177	2.05222	1.9683
358.69	2.60555	2.64834	2.07108		359.1	2.57562	1.3612	0.4992	0.41751		358.83	2.04183	2.05649	1.96665
359.43	2.58757	2.65332	2.09689		359.84	2.57004	1.35121	0.50457	0.41941		359.57	2.04188	2.05883	1.97148
360.16	2.58295	2.65565	2.10386		360.57	2.55928	1.34432	0.48321	0.42041		360.3	2.0525	2.07145	1.98888
360.9	2.57755	2.65453	2.11302		361.31	2.57338	1.34025	0.48833	0.43036		361.04	2.05799	2.08999	1.98986
361.63	2.57393	2.65614	2.12658		362.04	2.56936	1.33429	0.48137	0.43924		361.77	2.06608	2.09502	1.99618
362.37	2.55735	2.659	2.14381		362.78	2.5562	1.32468	0.49996	0.45008		362.51	2.07756	2.10833	2.00436
363.1	2.53828	2.65413	2.15617		363.51	2.54505	1.31626	0.48507	0.45081		363.24	2.08755	2.11187	2.0182
363.84	2.53182	2.64967	2.17046		364.25	2.52853	1.30744	0.50161	0.44985		363.98	2.09352	2.11829	2.01864
364.57	2.54698	2.65665	2.18939		364.98	2.51337	1.29695	0.49753	0.46422		364.71	2.11231	2.12011	2.02067
365.3	2.56142	2.65974	2.20424		365.72	2.49626	1.28599	0.4888	0.46938		365.45	2.1097	2.12898	2.00824
366.04	2.59621	2.65828	2.2151		366.45	2.48518	1.27468	0.48659	0.47908		366.18	2.11338	2.13123	2.02747
366.77	2.60198	2.69115	2.23229		367.19	2.47608	1.26494	0.47522	0.48473		366.92	2.12017	2.13901	2.04537
367.51	2.60969	2.6927	2.24425		367.92	2.47487	1.25237	0.4829	0.48975		367.65	2.11645	2.14264	2.0561
368.24	2.61605	2.68964	2.25806		368.66	2.47415	1.24105	0.4627	0.49562		368.39	2.11543	2.14791	2.07281
368.98	2.62805	2.69023	2.27305		369.39	2.45431	1.22733	0.46792	0.51024		369.12	2.11929	2.14227	2.07549
369.71	2.63536	2.68299	2.29312		370.12	2.44471	1.21481	0.4643	0.51289		369.85	2.12602	2.13502	2.08476
370.44	2.6418	2.67468	2.31745		370.86	2.4257	1.20193	0.45227	0.51668		370.59	2.11667	2.1402	2.08823
371.18	2.64452	2.67531	2.35904		371.59	2.41435	1.18727	0.43928	0.52045		371.32	2.1116	2.13814	2.09477
371.91	2.6549	2.65885	2.37796		372.33	2.39267	1.17231	0.43802	0.53767		372.06	2.10211	2.12833	2.09987
372.65	2.67307	2.64964	2.39315		373.06	2.37626	1.15689	0.43116	0.51693		372.79	2.1003	2.1258	2.10373
373.38	2.67731	2.6436	2.40613		373.79	2.35411	1.14088	0.42882	0.53571		373.52	2.0901	2.11216	2.11595
374.11	2.68725	2.62903	2.41395		374.53	2.34052	1.12299	0.41588	0.53075		374.26	2.07553	2.10103	2.12134
374.85	2.68911	2.61063	2.41898		375.26	2.32234	1.10592	0.39938	0.53456		374.99	2.06192	2.08196	2.1221
375.58	2.70295	2.59208	2.42796		375.99	2.29445	1.0888	0.40336	0.53913		375.72	2.04324	2.06479	2.12019
376.31	2.7082	2.57237	2.4358		376.73	2.27133	1.06999	0.39001	0.54385		376.46	2.03699	2.05686	2.11657
377.05	2.72685	2.55254	2.43961		377.46	2.24444	1.0514	0.39414	0.53311		377.19	2.0208	2.03552	2.12241
377.78	2.73101	2.52902	2.44217		378.19	2.21554	1.03333	0.38814	0.57134		377.92	2.00729	2.00926	2.11712
378.51	2.73764	2.50364	2.44291		378.93	2.19315	1.01391	0.37142	0.54294		378.66	1.98845	1.98762	2.10914
379.25	2.75416	2.47162	2.4418		379.66	2.18951	0.994	0.36633	0.55449		379.39	1.98749	1.95914	2.09969
379.98	2.75341	2.43974	2.44121		380.39	2.16975	0.97492	0.35651	0.57165		380.12	1.98357	1.93603	2.09084
380.71	2.75218	2.40808	2.43739		381.13	2.14318	0.95556	0.35155	0.57239		380.86	1.95928	1.90757	2.0815
381.45	2.75747	2.37635	2.42982		381.86	2.11679	0.93532	0.35231	0.56921		381.59	1.93319	1.89734	2.06971
382.18	2.76347	2.33896	2.42107		382.59	2.08605	0.91484	0.33805	0.53039		382.32	1.9064	1.88532	2.0565
382.91	2.75956	2.30319	2.41155		383.33	2.05932	0.89411	0.31653	0.54846		383.06	1.87918	1.85474	2.04857
383.65	2.75567	2.2727	2.39857		384.06	2.02805	0.87399	0.31659	0.52819		383.79	1.85003	1.82386	2.03493
384.38	2.75641	2.25234	2.38582		384.79	1.99481	0.85263	0.31147	0.52977		384.52	1.82654	1.78944	2.01498
385.11	2.75068	2.21321	2.37091		385.52	1.97076	0.83146	0.2996	0.53299		385.25	1.80089	1.75116	2.03068
385.84	2.7371	2.17281	2.3534		386.26	1.93738	0.81024	0.28869	0.51564		385.99	1.76678	1.71518	2.00816
386.58	2.74248	2.13224	2.3339		386.99	1.91306	0.78812	0.28438	0.51863		386.72	1.73811	1.67823	1.99675
387.31	2.7313	2.09128	2.31471		387.72	1.87876	0.76708	0.27545	0.51297		387.45	1.71516	1.65754	1.97565
388.04	2.73114	2.04733	2.29102		388.46	1.84311	0.747	0.26735	0.49279		388.18	1.68812	1.61961	1.9673
388.77	2.71056	2.00816	2.26603		389.19	1.82266	0.72544	0.26346	0.49609		388.92	1.65202	1.57428	1.95017
389.51	2.69138	1.9673	2.24019		389.92	1.79047	0.70643	0.25199	0.47917		389.65	1.62111	1.5464	1.92362
390.24	2.68727	1.93002	2.21206		390.65	1.75465	0.68728	0.24425	0.48497		390.38	1.58213	1.52338	1.89893
390.97	2.66437	1.88413	2.18311		391.38	1.71858	0.6672	0.23787	0.45791		391.11	1.54724	1.49422	1.86608
391.7	2.64289	1.84606	2.15404		392.12	1.67665	0.65006	0.21642	0.45427		391.85	1.51058	1.4593	1.83403
392.43	2.61777	1.79797	2.12136		392.85	1.63146	0.63146	0.22082	0.44618		392.58	1.47176	1.42216	1.80601
393.17	2.58944	1.75059	2.08702		393.58	1.59444	0.61272	0.21566	0.43655		393.31	1.43257	1.38645	1.79156
393.9	2.55849	1.70168	2.05257		394.31	1.59747	0.59476	0.20805	0.41791		394.04	1.3913	1.34504	1.75671
394.63	2.52321	1.65525	2.02166		395.04	1.5608	0.57902	0.20759	0.40869		394.77	1.34571	1.30251	1.72415
395.36	2.48735	1.61217	1.987		395.78	1.53004	0.56184	0.19002	0.3921		395.51	1.29447	1.26192	1.69081
396.09	2.44725	1.56569	1.95141		396.51	1.49412	0.54486	0.18943	0.38307		396.24	1.24913	1.22461	1.68557
396.83	2.41157	1.51532	1.91303		397.24	1.45895	0.52719	0.18626	0.36733		396.97	1.20121	1.17652	1.65526
397.56	2.3732	1.46667	1.87615		397.97	1.42234	0.51243	0.17994	0.34764		397.7	1.16635	1.13105	1.61815
398.29	2.33774	1.42571	1.83596		398.7	1.38637	0.49797	0.17038	0.34892		398.43	1.12784	1.0902	1.57972
399.02	2.29541	1.37844	1.79793		399.43	1.3654	0.48343	0.16343	0.33275		399.16	1.08112	1.05676	1.55504
399.75	2.25093	1.32728	1.75611		400.16	1.35151	0.4697	0.15306	0.32486		399.89	1.03705	1.0196	1.5156
400.48	2.20857	1.27778	1.71105		400.9	1.32789	0.45594	0.15558	0.30757		400.63	1.00862	0.9893	1.47433
401.21	2.16942	1.23045	1.66651		401.63	1.29748	0.4429	0.1443	0.30351		401.36	0.96156	0.94314	1.43562
401.94	2.12597	1.18004	1.62209		402.36	1.27104	0.43063	0.14416	0.28367		402.09	0.92005	0.89794	1.4014
402.68	2.09573	1.1419	1.57795		403.09	1.24916	0.41851	0.13676	0.26504		402.82	0.89935	0.8527	1.35964
403.41	2.06055	1.10174	1.53239		403.82	1.2225	0.40608	0.13653	0.26456		403.55	0.85747	0.80744	1.31887
404.14	2.02862	1.06128	1.48901		404.55	1.18779	0.39403	0.12963	0.25257		404.28	0.81049	0.78459	1.28013
404.87	1.98686	1.01889	1.44053		405.28	1.15556	0.38306	0.12649	0.24546		405.01	0.78117	0.75016	1.26829
405.6	1.94152	0.97154	1.39106		406.01	1.12982	0.37247	0.12141	0.23107		405.74	0.74502	0.71447	1.22397
406.33	1.89027	0.92119	1.3477		406.74	1.10499	0.36253	0.11928	0.22303		406.47	0.69862	0.67106	1.17732
407.06	1.86311	0.87175	1.29919		407.47	1.07361	0.35227	0.11695	0.21331		407.2	0.65515	0.62293	1.14087
407.79	1.81245	0.82096	1.24932		408.2	1.06588	0.34182	0.1103	0.20028		407.93	0.62698	0.5871	1.14048
408.52	1.75979	0.77501	1.19787		408.93	1.03981	0.33211	0.11005	0.18817		408.66	0.58619	0.55404	1.10057
409.25	1.70636	0.73013	1.14774		409.67	1.01061	0.3215	0.10673	0.17822		409.39	0.56434	0.51648	1.05859
409.98	1.65069	0.68368	1.09432		410.4	0.98061	0.31129	0.10139	0.17411		410.13	0.52443	0.49423	1.01747
410.71	1.59904	0.63236	1.04197		411.13	0.94593	0.30197	0.10335	0.16418		410.86	0.48327	0.46442	0.97993
411.44	1.54071	0.58093	0.9913		411.86	0.91095	0.29301	0.1015	0.15904		411.59	0.45146	0.42486	0.93985
412.17	1.48229	0.53656	0.93666		412.59	0.87942	0.28448	0.10612	0.15022		412.32	0.43095	0.3938	0.90426
412.9	1.42194	0.52014	0.88483		413.32	0.84555	0.27638	0.10076	0.14608		413.05	0.40026	0.35922	0.85998
413.63	1.36601	0.49136	0.83363		414.05	0.81014	0.26836	0.09849	0.14168		413.78	0.37336	0.32688	0.81368
414.36	1.30828	0.45144	0.78407		414.78	0.80254	0.26008	0.09609	0.13282		414.51	0.34828	0.29368	0.77722
415.09	1.25203	0.42295	0.73103		415.51	0.77628	0.25277	0.10027	0.12907		415.24	0.32611	0.2735	0.73325
415.82	1.19559	0.38497	0.68467		416.24	0.74591	0.24536	0.09363	0.12868		415.97	0.2961	0.25278	0.68854
416.55	1.13937	0.35491	0.66477		416.97	0.71661	0.23941	0.0914	0.12236		416.7	0.2633	0.22622	0.64186
417.28	1.08793	0.32166	0.61888		417.7	0.68737	0.23234	0.09076	0.11343		417.42	0.24093	0.19853	0.60159
418.01	1.02948	0.28786	0.58087		418.42	0.66991	0.22554	0.09018	0.10735		418.15	0.21871	0.17664	0.56399
418.74	0.97934	0.25959	0.54056		419.15	0.64841	0.2194	0.08784	0.10332		418.88	0.18589	0.15437	0.53295
419.47	0.92658	0.24248	0.49859		419.88	0.6231	0.21343	0.08307	0.0983		419.61	0.17053	0.12944	0.49474
420.2	0.87669	0.23275	0.46556		420.61	0.61252	0.20788	0.08274	0.09618		420.34	0.14688	0.10746	0.45373
420.93	0.82467	0.21537	0.43689		421.34	0.58856	0.2031	0.08587	0.09139		421.07	0.12425	0.10525	0.42473
421.66	0.77227	0.19502	0.40236		422.07	0.57413	0.19809	0.08403	0.0912		421.8	0.10482	0.08585	0.3824
422.39	0.73971	0.18065	0.37086		422.8	0.55931	0.19317	0.07807	0.08903		422.53	0.09177	0.06382	0.36271
423.12	0.69849	0.161	0.33857		423.53	0.55049	0.18862	0.08075	0.08643		423.26	0.0797	0.04958	0.33211
423.85	0.66316	0.14342	0.31928		424.26	0.53363	0.18396	0.0774	0.08447		423.99	0.07083	0.04526	0.30763
424.57	0.61675	0.13178	0.30242		424.99	0.51976	0.17939	0.07604	0.08123		424.72	0.05181	0.03192	0.29002
425.3	0.57099	0.12571	0.28149		425.72	0.50294	0.175	0.06937	0.07947		425.45	0.04202	0.02163	0.25985
426.03	0.52665	0.11917	0.26252		426.45	0.48648	0.17066	0.06974	0.07741		426.18	0.03326	0.01341	0.24655
426.76	0.48301	0.11072	0.24105		427.17	0.47133	0.16617	0.06694	0.07668		426.9	0.02402	0.00354	0.2225
427.49	0.44366	0.09965	0.21752		427.9	0.46276	0.16195	0.06598	0.0733		427.63	0.01677	8.14181e-05	0.2012
428.22	0.39987	0.09099	0.20103		428.63	0.44918	0.15767	0.06633	0.07096		428.36	0.01337	-0.00711	0.1876
428.95	0.36275	0.08296	0.18031		429.36	0.4368	0.15347	0.05993	0.06754		429.09	0.00754	-0.01518	0.16724
429.68	0.3388	0.07524	0.16596		430.09	0.42257	0.14928	0.06211	0.07475		429.82	-0.00052585	-0.01854	0.14656
430.4	0.29981	0.06831	0.15177		430.82	0.40884	0.14508	0.0589	0.06977		430.55	-0.00486	-0.02552	0.12929
431.13	0.26807	0.06191	0.13634		431.55	0.39753	0.14118	0.05459	0.06933		431.27	-0.00966	-0.02692	0.11247
431.86	0.25008	0.05678	0.12012		432.27	0.386	0.13727	0.05893	0.0687		432	-0.00815	-0.02911	0.09223
432.59	0.22379	0.05189	0.10749		433	0.37407	0.13339	0.05382	0.06594		432.73	-0.01092	-0.03311	0.08211
433.32	0.21014	0.04758	0.09809		433.73	0.36192	0.12964	0.05582	0.06349		433.46	-0.01533	-0.03612	0.06415
434.04	0.18834	0.04374	0.08814		434.46	0.34999	0.1259	0.05088	0.06483		434.19	-0.01948	-0.03824	0.04592
434.77	0.17057	0.04048	0.07897		435.19	0.33816	0.12191	0.05106	0.0641		434.92	-0.02183	-0.03957	0.03062
435.5	0.14834	0.03752	0.07081		435.91	0.32638	0.11824	0.04857	0.06285		435.64	-0.02284	-0.04072	0.01693
436.23	0.13748	0.03464	0.06259		436.64	0.31556	0.11458	0.0453	0.06276		436.37	-0.02471	-0.04255	0.00597
436.96	0.14262	0.03203	0.05645		437.37	0.30464	0.11104	0.04954	0.06329		437.1	-0.02638	-0.0423	0.00197
437.68	0.1365	0.02994	0.0489		438.1	0.2941	0.1074	0.04796	0.0655		437.83	-0.02743	-0.04319	-0.00748
438.41	0.12416	0.02806	0.04299		438.82	0.2838	0.10389	0.04441	0.06491		438.55	-0.02845	-0.0441	-0.01234
439.14	0.11345	0.02635	0.03806		439.55	0.27336	0.10052	0.0448	0.06434		439.28	-0.02878	-0.04498	-0.00874
439.87	0.10501	0.02466	0.03322		440.28	0.26368	0.09714	0.04075	0.06499		440.01	-0.03028	-0.04566	-0.01187
440.59	0.09681	0.02307	0.02906		441.01	0.25362	0.09378	0.04197	0.06338		440.74	-0.03014	-0.04606	-0.01472
441.32	0.08729	0.0218	0.02474		441.73	0.24341	0.09035	0.04013	0.06219		441.46	-0.03083	-0.04638	-0.02179
442.05	0.08043	0.02068	0.02149		442.46	0.23287	0.08702	0.03793	0.05913		442.19	-0.03164	-0.04695	-0.0266
442.78	0.07553	0.01959	0.01879		443.19	0.22291	0.08373	0.03981	0.06507		442.92	-0.03205	-0.0471	-0.03022
443.5	0.07144	0.01859	0.01598		443.92	0.21253	0.08046	0.03648	0.06368		443.65	-0.0322	-0.04735	-0.03515
444.23	0.06743	0.01772	0.01383		444.64	0.20279	0.07721	0.03726	0.0597		444.37	-0.03236	-0.04775	-0.03747
444.96	0.06374	0.01686	0.01222		445.37	0.19334	0.07414	0.03611	0.06417		445.1	-0.03243	-0.04795	-0.03953
445.68	0.05999	0.01604	0.01059		446.1	0.18426	0.07114	0.037	0.06635		445.83	-0.03246	-0.0479	-0.04139
446.41	0.0563	0.01514	0.00929		446.82	0.17539	0.06823	0.03861	0.06622		446.55	-0.03286	-0.04836	-0.04403
447.14	0.05273	0.01433	0.00832		447.55	0.16622	0.06542	0.03802	0.06331		447.28	-0.03288	-0.04833	-0.04652
447.86	0.04935	0.01358	0.00761		448.28	0.15766	0.06262	0.03785	0.06433		448.01	-0.03348	-0.04808	-0.04868
448.59	0.04593	0.0129	0.00701		449	0.14936	0.0599	0.03481	0.06353		448.73	-0.03393	-0.04796	-0.05011
449.32	0.04344	0.01223	0.00652		449.73	0.14096	0.05726	0.03493	0.0622		449.46	-0.03432	-0.04753	-0.05139
450.04	0.04067	0.01157	0.00629		450.46	0.13294	0.05468	0.03438	0.06349		450.19	-0.03457	-0.04724	-0.05235
450.77	0.03839	0.01104	0.00619		451.18	0.1253	0.05208	0.03173	0.06538		450.91	-0.03462	-0.04682	-0.05291
451.5	0.0361	0.01052	0.00607		451.91	0.1178	0.04969	0.03216	0.06681		451.64	-0.03493	-0.04649	-0.05308
452.22	0.03355	0.00993	0.00613		452.64	0.11057	0.04736	0.03081	0.06504		452.37	-0.03554	-0.04601	-0.05394
452.95	0.03136	0.0094	0.00633		453.36	0.10364	0.04513	0.03036	0.06455		453.09	-0.0358	-0.04598	-0.0544
453.68	0.02915	0.00895	0.00658		454.09	0.09688	0.04297	0.02978	0.06701		453.82	-0.03594	-0.04578	-0.05502
454.4	0.02715	0.00844	0.00698		454.81	0.09061	0.04093	0.02724	0.06317		454.54	-0.03622	-0.0457	-0.05568
455.13	0.02505	0.00793	0.00738		455.54	0.08449	0.03899	0.02719	0.06294		455.27	-0.0365	-0.04542	-0.05603
455.85	0.02312	0.00742	0.00778		456.27	0.07883	0.03712	0.02438	0.06523		456	-0.03668	-0.04522	-0.05664
456.58	0.02132	0.00698	0.00823		456.99	0.07339	0.03529	0.02415	0.06413		456.72	-0.03706	-0.04494	-0.05662
457.31	0.01971	0.00653	0.00869		457.72	0.06831	0.03363	0.02486	0.06247		457.45	-0.03732	-0.04469	-0.0572
458.03	0.01809	0.00608	0.00923		458.44	0.06345	0.0321	0.02006	0.06506		458.17	-0.03742	-0.04458	-0.05759
458.76	0.01666	0.00576	0.0098		459.17	0.05899	0.03064	0.02225	0.06255		458.9	-0.03741	-0.04438	-0.05773
459.48	0.01525	0.00539	0.01044		459.9	0.05477	0.02929	0.01884	0.065		459.63	-0.03753	-0.04425	-0.05798
460.21	0.01395	0.00514	0.0112		460.62	0.05096	0.02799	0.01977	0.06521		460.35	-0.03772	-0.04423	-0.05827
460.93	0.0128	0.0049	0.0119		461.35	0.04725	0.02686	0.02115	0.06525		461.08	-0.0377	-0.04419	-0.05846
461.66	0.01174	0.00471	0.01266		462.07	0.04408	0.02582	0.02198	0.06287		461.8	-0.03776	-0.04418	-0.0587
462.38	0.01069	0.00454	0.01344		462.8	0.04081	0.02493	0.01917	0.06224		462.53	-0.03773	-0.04437	-0.05914
463.11	0.00974	0.00438	0.01427		463.52	0.03815	0.02407	0.02037	0.06443		463.25	-0.03799	-0.04445	-0.05942
463.83	0.00893	0.0043	0.01504		464.25	0.03561	0.02329	0.0204	0.06412		463.98	-0.03804	-0.0446	-0.0597
464.56	0.00818	0.00424	0.01581		464.97	0.03326	0.02253	0.0181	0.06988		464.7	-0.03821	-0.04482	-0.06002
465.28	0.0074	0.00414	0.01663		465.7	0.03103	0.02191	0.01981	0.06456		465.43	-0.0384	-0.04507	-0.06057
466.01	0.00676	0.0041	0.01745		466.42	0.02915	0.02138	0.01929	0.06629		466.15	-0.03845	-0.04516	-0.06115
466.73	0.00615	0.00409	0.01827		467.15	0.02757	0.02094	0.01892	0.06482		466.88	-0.0386	-0.04524	-0.0615
467.46	0.00561	0.00405	0.01901		467.87	0.02614	0.02049	0.02029	0.06545		467.6	-0.03879	-0.04538	-0.06199
468.18	0.00512	0.00401	0.0197		468.6	0.02483	0.0201	0.01836	0.06605		468.33	-0.03892	-0.04553	-0.06246
468.91	0.00469	0.00394	0.02039		469.32	0.0237	0.01982	0.02175	0.06668		469.05	-0.03883	-0.04598	-0.06299
469.63	0.00427	0.0039	0.02104		470.05	0.02268	0.01951	0.02275	0.06541		469.78	-0.03876	-0.04621	-0.06362
470.36	0.00398	0.00379	0.02164		470.77	0.02182	0.01926	0.01958	0.06308		470.5	-0.03894	-0.04651	-0.06395
471.08	0.00373	0.00369	0.02215		471.5	0.02103	0.0191	0.01822	0.06668		471.23	-0.03897	-0.04676	-0.06438
471.81	0.00347	0.00356	0.02262		472.22	0.02043	0.01893	0.02124	0.0655		471.95	-0.03911	-0.04687	-0.06475
472.53	0.00325	0.00346	0.02298		472.94	0.01985	0.01881	0.02256	0.06488		472.67	-0.03929	-0.04703	-0.06513
473.26	0.00305	0.00332	0.02325		473.67	0.01941	0.01868	0.02137	0.06522		473.4	-0.03936	-0.04706	-0.0653
473.98	0.00288	0.00316	0.0235		474.39	0.01907	0.0186	0.02029	0.06129		474.12	-0.03953	-0.04717	-0.06542
474.7	0.0028	0.00298	0.02366		475.12	0.01883	0.01856	0.02272	0.06278		474.85	-0.03951	-0.04713	-0.06545
475.43	0.00271	0.0028	0.02366		475.84	0.01869	0.01857	0.02054	0.06265		475.57	-0.03953	-0.04715	-0.06589
476.15	0.00263	0.00265	0.02361		476.56	0.01856	0.0186	0.02043	0.06473		476.29	-0.03963	-0.04727	-0.06581
476.88	0.00253	0.00253	0.02349		477.29	0.01846	0.01863	0.02291	0.06275		477.02	-0.03974	-0.04733	-0.06572
477.6	0.00247	0.00236	0.02334		478.01	0.01841	0.01866	0.02332	0.06124		477.74	-0.03965	-0.04718	-0.06558
478.32	0.00244	0.00223	0.02307		478.74	0.01838	0.01873	0.02126	0.06305		478.47	-0.03967	-0.04725	-0.06537
479.05	0.00245	0.00213	0.02272		479.46	0.01832	0.01879	0.02226	0.0659		479.19	-0.03965	-0.04723	-0.06515
479.77	0.00246	0.00207	0.02228		480.18	0.01837	0.01885	0.02725	0.06216		479.91	-0.0397	-0.0473	-0.06488
480.49	0.0025	0.00206	0.02176		480.91	0.01847	0.01891	0.02628	0.06234		480.64	-0.03975	-0.04726	-0.06463
481.22	0.00257	0.00208	0.02119		481.63	0.01856	0.01902	0.02598	0.06314		481.36	-0.04	-0.04722	-0.06414
481.94	0.00261	0.00212	0.02052		482.35	0.0187	0.01912	0.02465	0.06202		482.08	-0.04013	-0.04716	-0.06361
482.66	0.00261	0.00217	0.01983		483.08	0.01888	0.01927	0.02376	0.05709		482.81	-0.04028	-0.04715	-0.06299
483.39	0.00267	0.00224	0.01905		483.8	0.019	0.01945	0.023	0.05706		483.53	-0.04038	-0.04711	-0.06243
484.11	0.00273	0.00234	0.01824		484.52	0.01921	0.01956	0.0228	0.05756		484.25	-0.04038	-0.04703	-0.06171
484.83	0.00276	0.00243	0.01734		485.25	0.01939	0.0197	0.02277	0.05682		484.98	-0.04035	-0.04684	-0.06099
485.56	0.00282	0.00255	0.01644		485.97	0.01954	0.01984	0.02322	0.05704		485.7	-0.04034	-0.04671	-0.06007
486.28	0.00285	0.00263	0.01548		486.69	0.01976	0.01998	0.02477	0.0566		486.42	-0.04035	-0.04658	-0.05923
487	0.00292	0.00275	0.0145		487.42	0.01993	0.02009	0.02692	0.05778		487.15	-0.04027	-0.04636	-0.05842
487.73	0.00299	0.00289	0.01351		488.14	0.02012	0.0202	0.03205	0.06004		487.87	-0.04044	-0.04638	-0.05756
488.45	0.00304	0.00298	0.01246		488.86	0.02036	0.02034	0.03078	0.06207		488.59	-0.04063	-0.04614	-0.05651
489.17	0.00311	0.00305	0.01142		489.58	0.02063	0.0205	0.0301	0.06017		489.31	-0.04086	-0.04593	-0.05563
489.89	0.00316	0.00313	0.0104		490.31	0.02076	0.02062	0.02969	0.06154		490.04	-0.04092	-0.04593	-0.05472
490.62	0.00322	0.00317	0.00938		491.03	0.02093	0.02072	0.03013	0.06226		490.76	-0.04104	-0.04571	-0.0537
491.34	0.00325	0.0032	0.00837		491.75	0.02109	0.02088	0.02829	0.06037		491.48	-0.04117	-0.04576	-0.05262
492.06	0.0033	0.00321	0.00739		492.47	0.02127	0.021	0.02638	0.06146		492.2	-0.04128	-0.04568	-0.05176
492.78	0.00338	0.00319	0.00642		493.2	0.0214	0.02109	0.02684	0.06169		492.93	-0.04139	-0.04555	-0.05073
493.51	0.00341	0.00315	0.00545		493.92	0.02146	0.02116	0.02551	0.05997		493.65	-0.04162	-0.04551	-0.0497
494.23	0.00346	0.00313	0.00455		494.64	0.02156	0.02121	0.0248	0.06019		494.37	-0.04178	-0.04537	-0.04865
494.95	0.0035	0.00309	0.00366		495.36	0.02168	0.02128	0.02661	0.05985		495.09	-0.04194	-0.04532	-0.04769
495.67	0.00354	0.00304	0.00279		496.09	0.02182	0.02136	0.02426	0.05786		495.82	-0.04203	-0.04515	-0.0468
496.39	0.00357	0.00302	0.00198		496.81	0.02192	0.02145	0.02401	0.05871		496.54	-0.04214	-0.0452	-0.0459
497.12	0.00362	0.00294	0.00124		497.53	0.02201	0.02148	0.02401	0.05893		497.26	-0.04227	-0.04531	-0.04504
497.84	0.00368	0.00291	0.000543035		498.25	0.02213	0.02156	0.02157	0.05848		497.98	-0.04237	-0.04538	-0.04419
498.56	0.0037	0.00287	-0.000125954		498.97	0.02222	0.02164	0.02365	0.05709		498.7	-0.04247	-0.04543	-0.04334
499.28	0.00372	0.00285	-0.000720711		499.7	0.02227	0.02173	0.02388	0.05917		499.42	-0.04255	-0.04547	-0.04252
500	0.00376	0.0028	-0.00128		500.42	0.02236	0.02179	0.02353	0.05608		500.15	-0.04255	-0.0455	-0.04183
500.73	0.00376	0.00275	-0.0018		501.14	0.02247	0.02184	0.02172	0.05705		500.87	-0.04252	-0.04556	-0.04111
501.45	0.00376	0.00276	-0.00225		501.86	0.02257	0.0219	0.02256	0.05811		501.59	-0.04248	-0.04559	-0.04037
502.17	0.00379	0.00276	-0.00264		502.58	0.02266	0.02198	0.02207	0.05618		502.31	-0.04243	-0.04547	-0.03975
502.89	0.00383	0.00277	-0.00297		503.3	0.02277	0.02208	0.02035	0.05567		503.03	-0.04238	-0.04551	-0.03907
503.61	0.00384	0.00277	-0.00323		504.02	0.02281	0.02214	0.02255	0.05495		503.75	-0.04217	-0.04547	-0.03855
504.33	0.00388	0.00277	-0.00342		504.75	0.02286	0.0222	0.0225	0.05597		504.48	-0.04197	-0.04558	-0.03811
505.05	0.0039	0.00274	-0.0035		505.47	0.02291	0.02226	0.02086	0.05423		505.2	-0.04188	-0.04563	-0.03782
505.77	0.00394	0.00272	-0.00356		506.19	0.02302	0.02233	0.02036	0.05538		505.92	-0.04189	-0.04565	-0.03747
506.5	0.00398	0.00271	-0.00354		506.91	0.0231	0.02239	0.02131	0.0547		506.64	-0.0419	-0.04568	-0.03723
507.22	0.00398	0.00269	-0.0035		507.63	0.02321	0.02246	0.02056	0.05405		507.36	-0.04184	-0.04579	-0.03694
507.94	0.00398	0.00267	-0.00333		508.35	0.02332	0.02256	0.02124	0.05463		508.08	-0.04174	-0.04583	-0.03677
508.66	0.00403	0.00265	-0.00312		509.07	0.0234	0.02265	0.02069	0.05405		508.8	-0.0417	-0.04583	-0.03685
509.38	0.00404	0.00259	-0.00286		509.79	0.02347	0.02275	0.02278	0.05616		509.52	-0.04166	-0.04581	-0.03696
510.1	0.00407	0.00255	-0.00257		510.51	0.02352	0.02283	0.02106	0.05598		510.24	-0.04151	-0.04572	-0.03704
510.82	0.0041	0.00248	-0.00221		511.23	0.02354	0.02291	0.021	0.05493		510.96	-0.04147	-0.04573	-0.03719
511.54	0.00409	0.00243	-0.00182		511.95	0.02359	0.02297	0.02107	0.05425		511.68	-0.04142	-0.04581	-0.03721
512.26	0.00409	0.00237	-0.00137		512.67	0.02365	0.023	0.01996	0.05062		512.4	-0.04134	-0.04585	-0.03744
512.98	0.00407	0.00229	-0.000900384		513.39	0.02369	0.02303	0.02265	0.05096		513.12	-0.04121	-0.04587	-0.0377
513.7	0.00405	0.00222	-0.000342943		514.11	0.02376	0.02307	0.02246	0.05033		513.84	-0.04124	-0.04594	-0.03804
514.42	0.00403	0.00215	0.000248945		514.84	0.02381	0.02309	0.02359	0.05185		514.57	-0.0411	-0.04601	-0.03841
515.14	0.00401	0.0021	0.000879654		515.56	0.02387	0.02313	0.02201	0.05108		515.29	-0.0411	-0.04611	-0.03883
515.86	0.004	0.00204	0.00155		516.28	0.02391	0.02316	0.0224	0.05156		516.01	-0.04119	-0.04625	-0.03936
516.58	0.004	0.00199	0.00225		517	0.02399	0.02318	0.02455	0.05065		516.73	-0.04117	-0.0463	-0.03979
517.3	0.004	0.00196	0.003		517.72	0.02403	0.0232	0.0234	0.05081		517.45	-0.04116	-0.04636	-0.04037
518.02	0.00397	0.00196	0.00377		518.44	0.02405	0.02324	0.02526	0.04999		518.17	-0.04117	-0.04635	-0.04097
518.74	0.00397	0.00199	0.00455		519.16	0.02402	0.02323	0.02413	0.04962		518.89	-0.04126	-0.04638	-0.04153
519.46	0.00398	0.00203	0.00535		519.88	0.02398	0.02322	0.02601	0.04965		519.6	-0.04143	-0.0464	-0.04217
520.18	0.00399	0.00206	0.00617		520.59	0.02394	0.02318	0.0269	0.04974		520.32	-0.04149	-0.04645	-0.04275
520.9	0.00401	0.0021	0.007		521.31	0.02389	0.02311	0.02794	0.04855		521.04	-0.04157	-0.04662	-0.04336
521.62	0.00403	0.00218	0.00788		522.03	0.02378	0.02303	0.02617	0.04829		521.76	-0.04156	-0.04675	-0.04416
522.34	0.00402	0.00227	0.00877		522.75	0.02373	0.02295	0.02783	0.05043		522.48	-0.0416	-0.04685	-0.04486
523.06	0.00399	0.00232	0.00968		523.47	0.02368	0.02289	0.02654	0.05027		523.2	-0.04179	-0.04693	-0.04551
523.78	0.00397	0.00242	0.01057		524.19	0.02363	0.02291	0.02923	0.05021		523.92	-0.04195	-0.04702	-0.04626
524.5	0.00396	0.00251	0.01146		524.91	0.02361	0.02293	0.02978	0.04856		524.64	-0.042	-0.04711	-0.04712
525.22	0.00394	0.0026	0.01236		525.63	0.02359	0.02293	0.02909	0.04764		525.36	-0.04199	-0.04723	-0.04784
525.94	0.00393	0.00271	0.01324		526.35	0.02363	0.02297	0.0295	0.04952		526.08	-0.04193	-0.04732	-0.04866
526.66	0.00392	0.0028	0.01408		527.07	0.02365	0.023	0.02708	0.04681		526.8	-0.04184	-0.04737	-0.0495
527.37	0.00393	0.00287	0.01494		527.79	0.02371	0.02301	0.02835	0.04776		527.52	-0.04188	-0.04736	-0.05025
528.09	0.00396	0.00294	0.01576		528.51	0.02371	0.02303	0.02992	0.04747		528.24	-0.04196	-0.04753	-0.05106
528.81	0.00397	0.00301	0.01659		529.23	0.02376	0.02303	0.02907	0.04669		528.96	-0.04195	-0.04779	-0.05195
529.53	0.00399	0.00307	0.01737		529.94	0.02378	0.02306	0.03032	0.04624		529.67	-0.04195	-0.04803	-0.05278
530.25	0.00403	0.00312	0.01812		530.66	0.02381	0.02307	0.03142	0.04888		530.39	-0.04188	-0.04819	-0.05361
530.97	0.00404	0.00315	0.01883		531.38	0.02384	0.02305	0.02973	0.0466		531.11	-0.04191	-0.04832	-0.05441
531.69	0.00405	0.00314	0.01952		532.1	0.02387	0.02306	0.03058	0.04727		531.83	-0.04186	-0.0484	-0.05519
532.41	0.00408	0.00314	0.02017		532.82	0.02391	0.02307	0.02962	0.04458		532.55	-0.04184	-0.04856	-0.05592
533.12	0.0041	0.00311	0.02078		533.54	0.02393	0.0231	0.03112	0.0469		533.27	-0.04175	-0.04865	-0.05678
533.84	0.00412	0.00306	0.02136		534.26	0.02396	0.02311	0.02935	0.04601		533.99	-0.04176	-0.04876	-0.05764
534.56	0.00413	0.00297	0.0219		534.97	0.02398	0.02312	0.02935	0.04527		534.7	-0.04186	-0.04888	-0.05847
535.28	0.00412	0.00287	0.02239		535.69	0.02401	0.02312	0.0291	0.04498		535.42	-0.04175	-0.04897	-0.05927
536	0.00414	0.00276	0.02284		536.41	0.024	0.02313	0.02896	0.04577		536.14	-0.04166	-0.04903	-0.06013
536.71	0.00412	0.00261	0.02328		537.13	0.02401	0.02312	0.02962	0.04437		536.86	-0.04153	-0.04914	-0.06094
537.43	0.00412	0.00245	0.02366		537.85	0.02399	0.02314	0.02917	0.04342		537.58	-0.0414	-0.04917	-0.06169
538.15	0.0041	0.00232	0.02396		538.56	0.02401	0.02311	0.02856	0.04386		538.29	-0.04137	-0.04932	-0.06239
538.87	0.0041	0.00219	0.02423		539.28	0.02403	0.02308	0.02799	0.04206		539.01	-0.04133	-0.04941	-0.063
539.59	0.00411	0.00204	0.02447		540	0.02404	0.02304	0.0287	0.04353		539.73	-0.04118	-0.04942	-0.06359
540.3	0.00411	0.00189	0.02465		540.72	0.02403	0.02304	0.0294	0.04235		540.45	-0.04108	-0.04943	-0.06423
541.02	0.00409	0.00178	0.02481		541.44	0.024	0.02304	0.0291	0.04137		541.16	-0.04095	-0.04946	-0.06481
541.74	0.00409	0.00164	0.0249		542.15	0.02399	0.02302	0.02708	0.04022		541.88	-0.04092	-0.04943	-0.06532
542.46	0.0041	0.00151	0.02496		542.87	0.02398	0.02301	0.02632	0.04047		542.6	-0.04085	-0.04939	-0.06576
543.17	0.0041	0.00141	0.02497		543.59	0.02395	0.023	0.02648	0.04028		543.32	-0.04076	-0.04914	-0.06628
543.89	0.0041	0.00134	0.02495		544.3	0.02397	0.02299	0.02681	0.04223		544.03	-0.04063	-0.04886	-0.06674
544.61	0.0041	0.00128	0.02485		545.02	0.02395	0.02296	0.02677	0.04277		544.75	-0.04046	-0.0487	-0.06709
545.33	0.00409	0.00125	0.02473		545.74	0.02393	0.02294	0.02596	0.04298		545.47	-0.0403	-0.04848	-0.06737
546.04	0.00409	0.00125	0.02457		546.46	0.02391	0.0229	0.02504	0.04125		546.19	-0.04018	-0.04837	-0.06765
546.76	0.0041	0.00128	0.02438		547.17	0.02387	0.02286	0.02534	0.04055		546.9	-0.04001	-0.04806	-0.06789
547.48	0.00409	0.0013	0.02416		547.89	0.02383	0.02282	0.02501	0.03938		547.62	-0.03997	-0.04783	-0.06817
548.19	0.00409	0.00133	0.0239		548.61	0.02377	0.02276	0.02336	0.03913		548.34	-0.03994	-0.04755	-0.0683
548.91	0.00409	0.00139	0.0236		549.32	0.0237	0.02269	0.02324	0.04003		549.05	-0.03986	-0.0472	-0.06848
549.63	0.00408	0.00145	0.02326		550.04	0.02365	0.02262	0.0228	0.03882		549.77	-0.0397	-0.04681	-0.06864
550.34	0.00407	0.00154	0.02287		550.76	0.02356	0.02256	0.0232	0.03893		550.49	-0.03962	-0.04652	-0.06871
551.06	0.00404	0.00165	0.02245		551.47	0.02348	0.02251	0.02284	0.03929		551.2	-0.03961	-0.04615	-0.06873
551.78	0.00401	0.00178	0.02202		552.19	0.02341	0.02246	0.02334	0.03818		551.92	-0.03955	-0.04577	-0.06878
552.49	0.00399	0.00191	0.02154		552.91	0.02332	0.02237	0.02279	0.03867		552.64	-0.03947	-0.04537	-0.06878
553.21	0.00398	0.00205	0.02105		553.62	0.02322	0.0223	0.02154	0.03844		553.35	-0.03938	-0.045	-0.06868
553.93	0.00396	0.00219	0.02052		554.34	0.02314	0.02219	0.02272	0.03835		554.07	-0.03931	-0.04461	-0.06853
554.64	0.00395	0.00235	0.01998		555.06	0.02308	0.02213	0.02201	0.03847		554.79	-0.03918	-0.04427	-0.06839
555.36	0.00392	0.0025	0.01937		555.77	0.02304	0.02202	0.02126	0.03759		555.5	-0.03891	-0.04388	-0.06826
556.08	0.0039	0.00263	0.01876		556.49	0.02297	0.02193	0.02171	0.03822		556.22	-0.03877	-0.04346	-0.06804
556.79	0.00388	0.00276	0.01812		557.21	0.02292	0.02189	0.0209	0.03701		556.93	-0.03873	-0.04305	-0.06777
557.51	0.00386	0.00288	0.01747		557.92	0.02287	0.02181	0.02228	0.03721		557.65	-0.03863	-0.04274	-0.06745
558.22	0.00383	0.00297	0.01677		558.64	0.02281	0.02173	0.02217	0.03796		558.37	-0.03862	-0.04241	-0.06723
558.94	0.00384	0.00308	0.01608		559.35	0.02275	0.02166	0.02137	0.03727		559.08	-0.03858	-0.04214	-0.06684
559.66	0.00381	0.00313	0.01536		560.07	0.02268	0.02157	0.02179	0.03665		559.8	-0.03856	-0.04189	-0.06642
560.37	0.00379	0.00317	0.01463		560.78	0.0226	0.02152	0.02233	0.03658		560.51	-0.03858	-0.04154	-0.06601
561.09	0.00379	0.00321	0.0139		561.5	0.0225	0.02147	0.02156	0.03703		561.23	-0.0385	-0.04128	-0.06555
561.8	0.00379	0.00324	0.01316		562.22	0.02239	0.0214	0.02283	0.03565		561.95	-0.03842	-0.04102	-0.06504
562.52	0.00378	0.00324	0.01242		562.93	0.02232	0.02132	0.0218	0.03501		562.66	-0.03837	-0.04077	-0.06454
563.23	0.00377	0.00322	0.01164		563.65	0.02225	0.02126	0.02168	0.03507		563.38	-0.03833	-0.04065	-0.064
563.95	0.00379	0.00318	0.0109		564.36	0.02219	0.02119	0.02264	0.0365		564.09	-0.03831	-0.04049	-0.0635
564.66	0.00377	0.00314	0.01012		565.08	0.02211	0.02112	0.02093	0.03533		564.81	-0.03819	-0.04029	-0.0629
565.38	0.00375	0.00307	0.00936		565.79	0.02205	0.02106	0.02098	0.03477		565.52	-0.03817	-0.0402	-0.06231
566.09	0.00374	0.00299	0.00859		566.51	0.02202	0.02102	0.02009	0.03377		566.24	-0.03802	-0.04005	-0.06172
566.81	0.00373	0.00289	0.00782		567.22	0.02198	0.021	0.02108	0.03211		566.95	-0.03794	-0.04003	-0.06103
567.52	0.00376	0.00279	0.00708		567.94	0.02194	0.02095	0.02204	0.03355		567.67	-0.03788	-0.03982	-0.06033
568.24	0.00377	0.0027	0.00634		568.65	0.02188	0.0209	0.02145	0.03198		568.38	-0.0378	-0.03972	-0.05954
568.95	0.00377	0.00259	0.0056		569.37	0.02182	0.02083	0.02062	0.03122		569.1	-0.03777	-0.03964	-0.05881
569.67	0.00378	0.00249	0.00487		570.08	0.02174	0.02075	0.02093	0.03103		569.81	-0.03772	-0.0396	-0.05808
570.38	0.00377	0.00239	0.00415		570.8	0.02167	0.02068	0.02055	0.03099		570.53	-0.03761	-0.03964	-0.05733
571.1	0.00377	0.00229	0.00342		571.51	0.02162	0.02062	0.02123	0.03012		571.24	-0.03747	-0.03971	-0.05663
571.81	0.00377	0.00218	0.00274		572.23	0.02161	0.02057	0.02103	0.02973		571.96	-0.03735	-0.03976	-0.0558
572.53	0.00375	0.00208	0.00206		572.94	0.02156	0.02054	0.02072	0.02903		572.67	-0.03723	-0.03973	-0.05499
573.24	0.00375	0.00197	0.0014		573.66	0.02152	0.0205	0.02189	0.02878		573.39	-0.03708	-0.03976	-0.05416
573.96	0.00375	0.00189	0.000770305		574.37	0.02146	0.02046	0.02242	0.02889		574.1	-0.03691	-0.0399	-0.05334
574.67	0.00374	0.00181	0.000158906		575.08	0.02139	0.0204	0.02275	0.02833		574.81	-0.03677	-0.04006	-0.05255
575.39	0.00372	0.00173	-0.000438672		575.8	0.02136	0.02034	0.02288	0.02971		575.53	-0.03673	-0.04017	-0.05178
576.1	0.00371	0.00168	-0.00103		576.51	0.02134	0.02029	0.0229	0.02823		576.24	-0.03666	-0.04036	-0.05102
576.81	0.00369	0.00165	-0.00162		577.23	0.02132	0.02025	0.02382	0.02828		576.96	-0.03665	-0.04057	-0.05029
577.53	0.00366	0.00163	-0.00216		577.94	0.02129	0.02023	0.0233	0.02857		577.67	-0.03659	-0.04083	-0.0495
578.24	0.00362	0.00161	-0.00269		578.65	0.02127	0.02022	0.02419	0.02775		578.38	-0.03654	-0.04102	-0.0487
578.96	0.00357	0.00161	-0.00319		579.37	0.02124	0.02021	0.02411	0.02719		579.1	-0.03651	-0.04118	-0.04793
579.67	0.00355	0.00161	-0.00366		580.08	0.02119	0.02019	0.02376	0.02744		579.81	-0.03653	-0.04131	-0.04715
580.38	0.00352	0.00162	-0.00415		580.8	0.02119	0.02018	0.02496	0.02663		580.53	-0.03655	-0.04148	-0.04637
581.1	0.0035	0.00163	-0.0046		581.51	0.02116	0.02017	0.02436	0.02592		581.24	-0.03655	-0.04172	-0.04554
581.81	0.00347	0.00168	-0.00502		582.22	0.02113	0.02015	0.02378	0.02604		581.95	-0.03646	-0.04192	-0.04472
582.52	0.00347	0.00172	-0.00542		582.94	0.0211	0.02012	0.02481	0.02707		582.67	-0.03642	-0.04222	-0.04399
583.24	0.00346	0.00179	-0.00579		583.65	0.02109	0.0201	0.02601	0.02785		583.38	-0.0364	-0.04245	-0.0432
583.95	0.00344	0.00185	-0.00614		584.36	0.02109	0.0201	0.02672	0.02684		584.09	-0.0364	-0.04265	-0.0425
584.66	0.00343	0.00191	-0.00643		585.08	0.02109	0.0201	0.02779	0.02636		584.81	-0.03641	-0.04277	-0.04177
585.38	0.00343	0.00199	-0.0067		585.79	0.0211	0.02008	0.02714	0.02731		585.52	-0.03638	-0.04297	-0.04104
586.09	0.00341	0.00207	-0.00693		586.5	0.0211	0.0201	0.02729	0.02805		586.23	-0.03633	-0.04315	-0.04043
586.8	0.00341	0.00215	-0.00713		587.22	0.02111	0.02011	0.02723	0.02783		586.95	-0.03643	-0.04334	-0.0398
587.52	0.00341	0.00222	-0.0073		587.93	0.02113	0.02012	0.02737	0.02756		587.66	-0.03653	-0.04348	-0.03919
588.23	0.0034	0.0023	-0.00745		588.64	0.02117	0.02015	0.02755	0.02747		588.37	-0.03656	-0.04365	-0.03853
588.94	0.00338	0.0024	-0.00757		589.35	0.02118	0.02017	0.02732	0.02782		589.08	-0.03668	-0.04388	-0.03792
589.65	0.00336	0.0025	-0.00768		590.07	0.02122	0.02021	0.0278	0.02734		589.8	-0.03672	-0.04409	-0.03735
590.37	0.00336	0.00258	-0.00776		590.78	0.02126	0.02025	0.02843	0.02621		590.51	-0.03679	-0.0443	-0.03672
591.08	0.00335	0.00265	-0.0078		591.49	0.02131	0.02028	0.0272	0.02682		591.22	-0.03678	-0.04446	-0.03614
591.79	0.00335	0.0027	-0.00782		592.21	0.02136	0.02031	0.02685	0.02643		591.94	-0.03673	-0.04459	-0.03553
592.51	0.00334	0.00276	-0.00781		592.92	0.02136	0.02035	0.02684	0.02542		592.65	-0.03667	-0.04459	-0.03503
593.22	0.00332	0.00281	-0.00775		593.63	0.02141	0.02039	0.02757	0.02682		593.36	-0.03666	-0.04458	-0.03463
593.93	0.00329	0.00284	-0.00771		594.34	0.02149	0.02045	0.02684	0.02623		594.07	-0.03674	-0.04458	-0.03419
594.64	0.00329	0.00287	-0.0076		595.06	0.02154	0.02051	0.02652	0.02621		594.79	-0.0367	-0.04467	-0.03375
595.35	0.00329	0.0029	-0.00747		595.77	0.0216	0.02058	0.02777	0.02698		595.5	-0.03662	-0.04476	-0.03335
596.07	0.00331	0.00291	-0.00734		596.48	0.02167	0.02064	0.02652	0.02639		596.21	-0.0366	-0.0448	-0.03305
596.78	0.00332	0.00292	-0.00716		597.19	0.02176	0.02068	0.02685	0.02685		596.92	-0.03651	-0.04478	-0.03271
597.49	0.00332	0.00292	-0.00695		597.9	0.02184	0.02075	0.02677	0.027		597.63	-0.03644	-0.04472	-0.03238
598.2	0.00332	0.0029	-0.00674		598.62	0.0219	0.02083	0.0273	0.02615		598.35	-0.03638	-0.04466	-0.03212
598.91	0.00332	0.00288	-0.00649		599.33	0.02198	0.0209	0.02663	0.02595		599.06	-0.03635	-0.04463	-0.03181
599.63	0.00333	0.00287	-0.00623		600.04	0.02206	0.02096	0.0267	0.02651		599.77	-0.03625	-0.04461	-0.03155
600.34	0.00332	0.00287	-0.00592		600.75	0.02213	0.02104	0.02607	0.02586		600.48	-0.03606	-0.04452	-0.03132
601.05	0.00335	0.00285	-0.00561		601.46	0.02221	0.02114	0.02565	0.02577		601.19	-0.03597	-0.04434	-0.03108
601.76	0.00335	0.00282	-0.00528		602.17	0.02231	0.02123	0.0254	0.02541		601.9	-0.03589	-0.04416	-0.03094
602.47	0.00334	0.00277	-0.00494		602.89	0.02239	0.02131	0.02414	0.02602		602.62	-0.03583	-0.04398	-0.03083
603.18	0.00335	0.00273	-0.00458		603.6	0.02246	0.02141	0.02494	0.02566		603.33	-0.03582	-0.04376	-0.03075
603.9	0.00333	0.0027	-0.0042		604.31	0.02254	0.02149	0.0256	0.02546		604.04	-0.03576	-0.04358	-0.03075
604.61	0.00333	0.00266	-0.0038		605.02	0.02261	0.02158	0.02482	0.02479		604.75	-0.03567	-0.04334	-0.03077
605.32	0.00331	0.00261	-0.00336		605.73	0.02269	0.02166	0.02545	0.02605		605.46	-0.03558	-0.04311	-0.03075
606.03	0.00329	0.00256	-0.00292		606.44	0.0228	0.02173	0.02558	0.0255		606.17	-0.03545	-0.04289	-0.03074
606.74	0.00328	0.00254	-0.00246		607.15	0.02288	0.02181	0.02428	0.02505		606.88	-0.03533	-0.04264	-0.03072
607.45	0.00327	0.00251	-0.00198		607.86	0.02297	0.02191	0.02445	0.02529		607.59	-0.03525	-0.04231	-0.03065
608.16	0.00327	0.00249	-0.0015		608.58	0.02306	0.022	0.02367	0.02488		608.31	-0.03513	-0.04204	-0.03062
608.87	0.00327	0.00248	-0.00101		609.29	0.02313	0.02208	0.02354	0.02498		609.02	-0.03506	-0.04159	-0.0307
609.58	0.00328	0.00248	-0.000509904		610	0.02321	0.02215	0.0227	0.02473		609.73	-0.0349	-0.04129	-0.03077
610.29	0.0033	0.00247	2.89221e-05		610.71	0.02329	0.02226	0.02232	0.02445		610.44	-0.03477	-0.0409	-0.03089
611.01	0.00331	0.00246	0.000590601		611.42	0.02337	0.02235	0.02266	0.02457		611.15	-0.03467	-0.04053	-0.03106
611.72	0.00332	0.00244	0.00113		612.13	0.02345	0.02247	0.02331	0.02502		611.86	-0.03459	-0.04017	-0.0312
612.43	0.00335	0.00242	0.0017		612.84	0.02353	0.02255	0.0226	0.02431		612.57	-0.03456	-0.03986	-0.03139
613.14	0.00338	0.0024	0.00225		613.55	0.02361	0.02262	0.02234	0.02548		613.28	-0.03455	-0.03957	-0.03163
613.85	0.00341	0.00239	0.00285		614.26	0.02367	0.02269	0.02278	0.02495		613.99	-0.03452	-0.03921	-0.03181
614.56	0.00343	0.00239	0.00345		614.97	0.02374	0.02274	0.02221	0.02468		614.7	-0.03443	-0.03886	-0.03212
615.27	0.00345	0.00239	0.00404		615.68	0.02382	0.02278	0.02212	0.02518		615.41	-0.03437	-0.03852	-0.03233
615.98	0.00347	0.00239	0.00464		616.39	0.0239	0.02283	0.02231	0.02559		616.12	-0.03431	-0.03825	-0.03258
616.69	0.00349	0.00239	0.00524		617.1	0.02396	0.02288	0.02215	0.02613		616.83	-0.0343	-0.03794	-0.03288
617.4	0.0035	0.0024	0.00584		617.81	0.02402	0.02291	0.02205	0.02612		617.54	-0.0343	-0.03763	-0.03315
618.11	0.00351	0.0024	0.00644		618.52	0.02407	0.02297	0.02125	0.02434		618.25	-0.03432	-0.03733	-0.03349
618.82	0.00351	0.0024	0.00703		619.23	0.02413	0.02303	0.02112	0.02569		618.96	-0.03433	-0.03707	-0.03383
619.53	0.00352	0.0024	0.00763		619.94	0.02419	0.02308	0.02275	0.0252		619.67	-0.03436	-0.03681	-0.0342
620.24	0.00352	0.00241	0.00821		620.65	0.02425	0.02314	0.02165	0.02487		620.38	-0.03437	-0.03656	-0.03457
620.95	0.00353	0.0024	0.00879		621.36	0.02432	0.02321	0.0222	0.0249		621.09	-0.03435	-0.03635	-0.03496
621.66	0.00354	0.00241	0.00937		622.07	0.02439	0.02328	0.02219	0.02436		621.8	-0.03436	-0.03619	-0.03536
622.37	0.00355	0.00243	0.00994		622.78	0.02447	0.02336	0.02229	0.0246		622.51	-0.03439	-0.03603	-0.03583
623.08	0.00357	0.00243	0.01051		623.49	0.02455	0.02343	0.02223	0.0243		623.22	-0.03438	-0.0359	-0.03628
623.78	0.00359	0.00242	0.01107		624.2	0.02462	0.0235	0.02227	0.02531		623.93	-0.03441	-0.03575	-0.03671
624.49	0.0036	0.00242	0.01162		624.91	0.02472	0.02359	0.02252	0.02508		624.64	-0.03449	-0.03563	-0.03715
625.2	0.00361	0.00241	0.01216		625.62	0.02481	0.02366	0.02255	0.02555		625.35	-0.03457	-0.03552	-0.03759
625.91	0.00363	0.00239	0.01267		626.33	0.02491	0.02375	0.02268	0.02572		626.06	-0.03465	-0.03543	-0.03809
626.62	0.00366	0.00236	0.0132		627.03	0.02497	0.02382	0.0239	0.02557		626.76	-0.03481	-0.03529	-0.03851
627.33	0.00368	0.00233	0.01372		627.74	0.02504	0.02389	0.02264	0.02486		627.47	-0.03498	-0.03526	-0.03894
628.04	0.00371	0.00231	0.01424		628.45	0.0251	0.02394	0.02481	0.02553		628.18	-0.03511	-0.03526	-0.03948
628.75	0.00374	0.00229	0.01475		629.16	0.02515	0.024	0.02461	0.02487		628.89	-0.03517	-0.03526	-0.04006
629.46	0.00378	0.00227	0.01524		629.87	0.02519	0.02405	0.02418	0.025		629.6	-0.03528	-0.03524	-0.04058
630.17	0.0038	0.00224	0.01572		630.58	0.02523	0.02409	0.02411	0.0247		630.31	-0.03539	-0.03525	-0.04109
630.87	0.00382	0.00221	0.01618		631.29	0.02529	0.02415	0.02377	0.02531		631.02	-0.03553	-0.03522	-0.04161
631.58	0.00385	0.00219	0.01663		632	0.02537	0.02423	0.02524	0.02531		631.73	-0.03574	-0.03519	-0.04215
632.29	0.00388	0.00218	0.01707		632.7	0.02542	0.02428	0.02485	0.02496		632.43	-0.03584	-0.03517	-0.04264
633	0.00389	0.00215	0.01751		633.41	0.02549	0.02432	0.02548	0.02607		633.14	-0.03597	-0.03518	-0.04318
633.71	0.0039	0.00212	0.01793		634.12	0.02555	0.02436	0.02649	0.02582		633.85	-0.03609	-0.03519	-0.04364
634.42	0.0039	0.0021	0.01833		634.83	0.02559	0.02441	0.02616	0.02559		634.56	-0.03618	-0.03525	-0.04416
635.12	0.00391	0.0021	0.01873		635.54	0.02564	0.02444	0.02648	0.0256		635.27	-0.03631	-0.03532	-0.0447
635.83	0.00392	0.00209	0.01911		636.25	0.02567	0.02448	0.02635	0.02398		635.98	-0.03641	-0.03541	-0.04517
636.54	0.00396	0.00208	0.01947		636.95	0.02571	0.02452	0.02697	0.02443		636.68	-0.03652	-0.03552	-0.04567
637.25	0.00397	0.00208	0.0198		637.66	0.02574	0.02455	0.02721	0.0245		637.39	-0.03662	-0.03562	-0.04617
637.96	0.00399	0.00208	0.02012		638.37	0.02578	0.02459	0.02739	0.02477		638.1	-0.03672	-0.03575	-0.0466
638.66	0.00399	0.00206	0.02043		639.08	0.02582	0.0246	0.02852	0.02519		638.81	-0.03679	-0.03586	-0.0471
639.37	0.00398	0.00205	0.02072		639.79	0.02585	0.02462	0.02888	0.02544		639.52	-0.03684	-0.03608	-0.04764
640.08	0.00396	0.00205	0.02099		640.49	0.02589	0.02463	0.0286	0.02508		640.22	-0.03691	-0.03635	-0.04822
640.79	0.00396	0.00206	0.02123		641.2	0.02592	0.02466	0.02892	0.02557		640.93	-0.03689	-0.03659	-0.04866
641.5	0.00396	0.00208	0.02145		641.91	0.02596	0.0247	0.02839	0.02529		641.64	-0.03685	-0.0368	-0.04916
642.2	0.00396	0.0021	0.02167		642.62	0.02602	0.02474	0.02775	0.02509		642.35	-0.03681	-0.037	-0.04963
642.91	0.00396	0.00211	0.02188		643.32	0.02606	0.02479	0.02958	0.0256		643.05	-0.03679	-0.03722	-0.05008
643.62	0.00396	0.00214	0.02205		644.03	0.02608	0.02483	0.02898	0.02484		643.76	-0.03676	-0.03745	-0.05061
644.32	0.00397	0.00219	0.0222		644.74	0.02611	0.02488	0.02912	0.02534		644.47	-0.0368	-0.0377	-0.05112
645.03	0.00397	0.00226	0.02233		645.45	0.02613	0.02492	0.02934	0.02519		645.17	-0.03682	-0.03797	-0.05164
645.74	0.00398	0.00231	0.02245		646.15	0.02616	0.02495	0.02996	0.02478		645.88	-0.03684	-0.0382	-0.05213
646.45	0.00398	0.00235	0.02255		646.86	0.02618	0.02499	0.03015	0.02431		646.59	-0.03684	-0.03844	-0.05262
647.15	0.00396	0.0024	0.02263		647.57	0.02619	0.025	0.03005	0.02407		647.3	-0.03679	-0.03876	-0.05307
647.86	0.00395	0.00245	0.0227		648.27	0.02618	0.02503	0.03013	0.02423		648	-0.03678	-0.039	-0.05353
648.57	0.00394	0.0025	0.02275		648.98	0.0262	0.02506	0.03052	0.02398		648.71	-0.03671	-0.03923	-0.05401
649.27	0.00394	0.00255	0.02277		649.69	0.0262	0.0251	0.03004	0.0248		649.42	-0.03662	-0.03943	-0.05448
649.98	0.00394	0.00261	0.02278		650.39	0.0262	0.02512	0.03103	0.02522		650.12	-0.03654	-0.03968	-0.05493
650.69	0.00394	0.00266	0.02276		651.1	0.02622	0.02515	0.03109	0.02517		650.83	-0.03639	-0.04001	-0.05537
651.39	0.00394	0.00271	0.02274		651.81	0.02623	0.02517	0.03114	0.02512		651.54	-0.03627	-0.04028	-0.05584
652.1	0.00394	0.00277	0.0227		652.51	0.02624	0.0252	0.03119	0.02507		652.24	-0.03606	-0.04053	-0.05629
652.81	0.00393	0.00283	0.02264		653.22	0.02624	0.02522	0.03125	0.02502		652.95	-0.03586	-0.04079	-0.05677
653.51	0.00392	0.00289	0.02259		653.93	0.02623	0.02522	0.0313	0.02497		653.66	-0.03574	-0.041	-0.0572
654.22	0.00391	0.00295	0.02253		654.63	0.02624	0.02521	0.03136	0.02492		654.36	-0.03554	-0.04122	-0.05751
654.93	0.00389	0.00301	0.02244		655.34	0.02624	0.02521	0.03141	0.02487		655.07	-0.03533	-0.04139	-0.05791
655.63	0.00387	0.00307	0.02233		656.04	0.02623	0.02523	0.03147	0.02482		655.77	-0.03515	-0.04155	-0.05829
656.34	0.00387	0.00311	0.0222		656.75	0.02623	0.02521	0.03152	0.02477		656.48	-0.03496	-0.04174	-0.05868
657.04	0.00385	0.00314	0.02205		657.46	0.02622	0.02519	0.03158	0.02472		657.19	-0.03481	-0.0419	-0.05904
657.75	0.00384	0.00318	0.02189		658.16	0.02623	0.02518	0.03163	0.02467		657.89	-0.03462	-0.04204	-0.05934
658.45	0.00384	0.00319	0.02171		658.87	0.0262	0.02515	0.03168	0.02462		658.6	-0.0344	-0.04219	-0.05963
659.16	0.00383	0.0032	0.02151		659.57	0.0262	0.02513	0.03174	0.02457		659.3	-0.03419	-0.04235	-0.0599
659.87	0.00382	0.00322	0.02129		660.28	0.02617	0.0251	0.03179	0.02452		660.01	-0.03403	-0.04247	-0.06018
660.57	0.0038	0.00322	0.02107		660.99	0.02615	0.02508	0.03185	0.02447		660.72	-0.03377	-0.04254	-0.06047
661.28	0.00381	0.0032	0.02084		661.69	0.02613	0.02507	0.03178	0.02476		661.42	-0.03355	-0.04261	-0.06071
661.98	0.0038	0.00316	0.02059		662.4	0.02611	0.02505	0.03172	0.02345		662.13	-0.0333	-0.04264	-0.06101
662.69	0.00379	0.00314	0.02032		663.1	0.02609	0.02504	0.03166	0.02449		662.83	-0.03309	-0.04264	-0.06124
663.39	0.00378	0.00309	0.02005		663.81	0.02608	0.02503	0.0324	0.02485		663.54	-0.03289	-0.04264	-0.0615
664.1	0.00377	0.00304	0.01977		664.51	0.02608	0.02501	0.03228	0.02533		664.24	-0.03274	-0.0427	-0.06166
664.8	0.00377	0.00297	0.01946		665.22	0.02606	0.025	0.03153	0.02443		664.95	-0.03251	-0.04275	-0.06181
665.51	0.00375	0.00291	0.01915		665.92	0.02603	0.02497	0.03167	0.02482		665.65	-0.03224	-0.04284	-0.06195
666.21	0.00372	0.00284	0.01883		666.63	0.026	0.02493	0.03142	0.02447		666.36	-0.03199	-0.0428	-0.06204
666.92	0.0037	0.00276	0.01849		667.33	0.02596	0.02489	0.03151	0.02437		667.06	-0.03173	-0.04267	-0.06213
667.62	0.00368	0.00267	0.01814		668.04	0.02592	0.02487	0.03033	0.02408		667.77	-0.03148	-0.04251	-0.06214
668.33	0.00365	0.00258	0.01776		668.74	0.0259	0.02485	0.03026	0.02441		668.47	-0.03128	-0.04241	-0.06216
669.03	0.00362	0.00249	0.01738		669.45	0.0259	0.02482	0.03114	0.02426		669.18	-0.03113	-0.04229	-0.0622
669.74	0.00359	0.00239	0.01702		670.15	0.02589	0.02482	0.03145	0.02501		669.88	-0.03098	-0.04218	-0.06221
670.44	0.00358	0.00229	0.01663		670.86	0.02589	0.02482	0.03126	0.02393		670.59	-0.0308	-0.04204	-0.06227
671.15	0.00358	0.00219	0.01624		671.56	0.02589	0.02482	0.03073	0.02377		671.29	-0.03066	-0.04184	-0.06232
671.85	0.00356	0.00208	0.01582		672.26	0.02589	0.02482	0.02945	0.02401		671.99	-0.03057	-0.04163	-0.06238
672.56	0.00353	0.00198	0.01542		672.97	0.02589	0.02483	0.02935	0.02384		672.7	-0.03045	-0.04141	-0.06244
673.26	0.00352	0.00187	0.015		673.67	0.02589	0.02484	0.02828	0.02334		673.4	-0.03034	-0.0412	-0.06241
673.96	0.0035	0.00177	0.01457		674.38	0.0259	0.02487	0.02947	0.0234		674.11	-0.03026	-0.04099	-0.06242
674.67	0.00349	0.00167	0.01415		675.08	0.02592	0.02489	0.02911	0.0239		674.81	-0.03017	-0.0408	-0.06243
675.37	0.0035	0.00157	0.01372		675.79	0.02593	0.0249	0.02895	0.02453		675.52	-0.03014	-0.04051	-0.06241
676.08	0.0035	0.00147	0.01328		676.49	0.02594	0.02492	0.02873	0.02379		676.22	-0.03012	-0.04028	-0.06233
676.78	0.00352	0.00141	0.01284		677.19	0.02595	0.02494	0.02832	0.02359		676.92	-0.03012	-0.04007	-0.0623
677.48	0.00355	0.00132	0.0124		677.9	0.02594	0.02495	0.02832	0.02337		677.63	-0.0301	-0.03977	-0.06215
678.19	0.00357	0.00124	0.01195		678.6	0.02593	0.02497	0.02709	0.02343		678.33	-0.03009	-0.03947	-0.06204
678.89	0.00359	0.00115	0.01151		679.31	0.02593	0.02497	0.02689	0.02336		679.04	-0.03015	-0.03923	-0.06196
679.6	0.00362	0.00109	0.01105		680.01	0.02595	0.02498	0.02709	0.02378		679.74	-0.03016	-0.03893	-0.0619
680.3	0.00362	0.00101	0.01059		680.71	0.02597	0.02498	0.02684	0.02456		680.44	-0.03013	-0.0387	-0.06179
681	0.00362	0.000936305	0.01011		681.42	0.02598	0.025	0.02642	0.02457		681.15	-0.03023	-0.03837	-0.0616
681.71	0.00362	0.000869528	0.00963		682.12	0.026	0.02501	0.02708	0.02511		681.85	-0.03033	-0.03813	-0.06142
682.41	0.00361	0.000815324	0.00915		682.82	0.02601	0.02502	0.0274	0.02579		682.55	-0.03041	-0.03794	-0.06121
683.11	0.00363	0.000775576	0.00867		683.53	0.026	0.02502	0.02692	0.02517		683.26	-0.03053	-0.03774	-0.06102
683.82	0.00361	0.000739758	0.00819		684.23	0.02599	0.02501	0.02735	0.02528		683.96	-0.03067	-0.0374	-0.06082
684.52	0.0036	0.000717706	0.00772		684.93	0.02599	0.02502	0.02576	0.02464		684.66	-0.03078	-0.03708	-0.06058
685.22	0.00358	0.000713889	0.00723		685.64	0.02599	0.02502	0.02636	0.02507		685.37	-0.03092	-0.03674	-0.06039
685.93	0.00356	0.000724649	0.00673		686.34	0.02601	0.02505	0.02596	0.02482		686.07	-0.03108	-0.03641	-0.06015
686.63	0.00354	0.000744685	0.00623		687.04	0.02604	0.02508	0.02579	0.02489		686.77	-0.03124	-0.03611	-0.05991
687.33	0.00352	0.000770096	0.00574		687.74	0.02607	0.02511	0.02551	0.0241		687.47	-0.03133	-0.03578	-0.05964
688.03	0.00351	0.000802352	0.00526		688.45	0.0261	0.02514	0.02616	0.02472		688.18	-0.03142	-0.03547	-0.05936
688.74	0.00348	0.00084183	0.00477		689.15	0.02614	0.02515	0.02624	0.02513		688.88	-0.03154	-0.03514	-0.05909
689.44	0.00346	0.000898764	0.00429		689.85	0.02617	0.02517	0.02554	0.0254		689.58	-0.03169	-0.03483	-0.05878
690.14	0.00346	0.000957293	0.0038		690.56	0.02621	0.02518	0.02542	0.02597		690.28	-0.03181	-0.03453	-0.05852
690.84	0.00345	0.00103	0.00332		691.26	0.02624	0.02519	0.02523	0.02515		690.99	-0.03198	-0.03423	-0.05823
691.55	0.00345	0.00111	0.00284		691.96	0.02626	0.0252	0.02408	0.02429		691.69	-0.0321	-0.03391	-0.05792
692.25	0.00344	0.0012	0.00237		692.66	0.02628	0.02521	0.02416	0.02481		692.39	-0.03224	-0.03358	-0.0576
692.95	0.00344	0.0013	0.0019		693.36	0.02631	0.02521	0.02472	0.0253		693.09	-0.03237	-0.03326	-0.05727
693.65	0.00344	0.00139	0.00143		694.07	0.02634	0.02522	0.02386	0.02495		693.8	-0.03251	-0.03298	-0.05697
694.36	0.00345	0.00151	0.000982512		694.77	0.02636	0.02524	0.02432	0.02465		694.5	-0.03266	-0.03268	-0.05666
695.06	0.00346	0.00163	0.000531477		695.47	0.02639	0.02526	0.02393	0.02385		695.2	-0.03282	-0.03244	-0.05631
695.76	0.00346	0.00175	9.79179e-05		696.17	0.02642	0.02527	0.02498	0.02467		695.9	-0.03299	-0.03217	-0.05596
696.46	0.00347	0.00189	-0.000331295		696.87	0.02644	0.02528	0.02539	0.02452		696.6	-0.03316	-0.03194	-0.05556
697.16	0.00349	0.00202	-0.000753978		697.58	0.02647	0.02529	0.02478	0.02518		697.31	-0.03329	-0.03169	-0.0552
697.87	0.00349	0.00216	-0.00119		698.28	0.0265	0.0253	0.02508	0.02485		698.01	-0.03333	-0.03146	-0.05485
698.57	0.00347	0.0023	-0.00162		698.98	0.0265	0.02532	0.02429	0.02482		698.71	-0.03349	-0.03123	-0.05451
699.27	0.00346	0.00242	-0.00204		699.68	0.02651	0.02534	0.02439	0.02496		699.41	-0.03358	-0.03101	-0.05409
699.97	0.00344	0.00256	-0.00246		700.38	0.02652	0.02537	0.02535	0.02586		700.11	-0.03373	-0.03077	-0.05368
700.67	0.0034	0.00267	-0.00287		701.08	0.02654	0.02539	0.02538	0.02615		700.81	-0.03384	-0.03056	-0.05325
701.37	0.00339	0.0028	-0.00327		701.79	0.02655	0.02542	0.02584	0.02644		701.52	-0.03394	-0.03031	-0.05272
702.07	0.00336	0.00291	-0.00365		702.49	0.02655	0.02544	0.02562	0.02685		702.22	-0.03398	-0.03009	-0.05231
702.78	0.00333	0.00303	-0.004		703.19	0.02654	0.02546	0.0255	0.02656		702.92	-0.03401	-0.02991	-0.05188
703.48	0.0033	0.00315	-0.00436		703.89	0.02654	0.02549	0.02567	0.02694		703.62	-0.03406	-0.02983	-0.05154
704.18	0.0033	0.00328	-0.00472		704.59	0.02654	0.02552	0.02581	0.02637		704.32	-0.03407	-0.02976	-0.05113
704.88	0.00329	0.0034	-0.00505		705.29	0.02655	0.02554	0.02566	0.02569		705.02	-0.03409	-0.0297	-0.05076
705.58	0.0033	0.0035	-0.00538		705.99	0.02657	0.02558	0.02465	0.02569		705.72	-0.03412	-0.02964	-0.05035
706.28	0.0033	0.00358	-0.0057		706.69	0.0266	0.02563	0.02482	0.02567		706.42	-0.03407	-0.02958	-0.04997
706.98	0.0033	0.00366	-0.00603		707.39	0.02663	0.02567	0.02457	0.02569		707.12	-0.03405	-0.02946	-0.04963
707.68	0.00329	0.00372	-0.00635		708.1	0.02667	0.02571	0.02489	0.02624		707.83	-0.03403	-0.02942	-0.04925
708.38	0.00328	0.00378	-0.00666		708.8	0.0267	0.02574	0.02489	0.0262		708.53	-0.03394	-0.02937	-0.04886
709.08	0.00327	0.00382	-0.00696		709.5	0.02672	0.02578	0.02511	0.02599		709.23	-0.03388	-0.02931	-0.04853
709.78	0.00325	0.00387	-0.00725		710.2	0.02675	0.02581	0.02481	0.0259		709.93	-0.0338	-0.02927	-0.04822
710.48	0.00326	0.0039	-0.00753		710.9	0.02678	0.02585	0.02554	0.0266		710.63	-0.0338	-0.02926	-0.04784
711.18	0.00328	0.00393	-0.00778		711.6	0.0268	0.02588	0.02487	0.02648		711.33	-0.03375	-0.02925	-0.04745
711.88	0.0033	0.00392	-0.00802		712.3	0.02683	0.0259	0.0255	0.02642		712.03	-0.03368	-0.02927	-0.04711
712.59	0.00329	0.00391	-0.00826		713	0.02686	0.02592	0.02605	0.02597		712.73	-0.03361	-0.02934	-0.04674
713.29	0.0033	0.00389	-0.00849		713.7	0.02686	0.02594	0.02584	0.02637		713.43	-0.0336	-0.02939	-0.04634
713.99	0.0033	0.00386	-0.0087		714.4	0.02685	0.02595	0.02692	0.02679		714.13	-0.03357	-0.02945	-0.046
714.69	0.00329	0.00383	-0.0089		715.1	0.02684	0.02595	0.02692	0.02706		714.83	-0.03353	-0.02955	-0.04559
715.39	0.0033	0.00377	-0.00909		715.8	0.02683	0.02594	0.02689	0.02723		715.53	-0.03341	-0.02966	-0.04517
716.09	0.00329	0.0037	-0.00926		716.5	0.02683	0.02594	0.02646	0.02622		716.23	-0.0333	-0.02971	-0.04477
716.78	0.00329	0.00361	-0.00943		717.2	0.02683	0.02594	0.02613	0.0261		716.93	-0.03318	-0.02976	-0.04437
717.48	0.00328	0.00353	-0.00959		717.9	0.02684	0.02594	0.02672	0.02724		717.63	-0.03302	-0.02983	-0.04397
718.18	0.00329	0.00344	-0.00972		718.6	0.02685	0.02596	0.02712	0.02807		718.33	-0.03286	-0.02993	-0.04363
718.88	0.00328	0.00334	-0.00984		719.3	0.02686	0.02596	0.02796	0.0278		719.03	-0.03265	-0.03007	-0.04325
719.58	0.00327	0.00323	-0.00995		720	0.02685	0.02596	0.02769	0.02755		719.73	-0.03245	-0.03021	-0.04282
720.28	0.00326	0.0031	-0.01006		720.7	0.02684	0.02595	0.02787	0.02639		720.43	-0.03223	-0.03036	-0.0424
720.98	0.00325	0.00297	-0.01015		721.4	0.02684	0.02594	0.02865	0.02684		721.12	-0.03198	-0.03054	-0.04201
721.68	0.00323	0.00283	-0.01022		722.09	0.02683	0.02592	0.02806	0.0263		721.82	-0.0318	-0.03066	-0.04166
722.38	0.00321	0.00269	-0.0103		722.79	0.02684	0.02591	0.02791	0.02637		722.52	-0.03158	-0.03083	-0.04127
723.08	0.00321	0.00253	-0.01037		723.49	0.02684	0.0259	0.02758	0.02568		723.22	-0.03138	-0.03101	-0.04087
723.78	0.00322	0.00238	-0.01042		724.19	0.02685	0.02589	0.02882	0.02573		723.92	-0.03118	-0.03115	-0.04044
724.48	0.00324	0.00224	-0.01047		724.89	0.02686	0.02589	0.02913	0.02661		724.62	-0.03091	-0.03133	-0.04005
725.18	0.00324	0.00207	-0.01051		725.59	0.02686	0.02589	0.02884	0.02706		725.32	-0.0307	-0.03149	-0.0397
725.88	0.00326	0.00192	-0.01053		726.29	0.02685	0.02588	0.02881	0.02731		726.02	-0.03048	-0.0317	-0.03929
726.57	0.00325	0.00175	-0.01054		726.99	0.02685	0.02586	0.02911	0.02684		726.72	-0.03022	-0.03198	-0.03887
727.27	0.00325	0.00158	-0.01053		727.69	0.02685	0.02585	0.02957	0.02769		727.42	-0.03002	-0.03219	-0.03847
727.97	0.00326	0.00141	-0.01052		728.38	0.02684	0.02584	0.02936	0.02754		728.11	-0.02978	-0.03229	-0.03806
728.67	0.00325	0.00124	-0.01049		729.08	0.02683	0.02583	0.02968	0.02782		728.81	-0.02955	-0.03248	-0.03773
729.37	0.00322	0.00108	-0.01046		729.78	0.02684	0.02582	0.02989	0.02741		729.51	-0.02931	-0.03269	-0.03739
730.07	0.00322	0.000905331	-0.01042		730.48	0.02684	0.02582	0.02991	0.02672		730.21	-0.02912	-0.03285	-0.03703
730.76	0.00321	0.000742908	-0.01036		731.18	0.02685	0.02583	0.02992	0.02787		730.91	-0.02892	-0.03306	-0.03671
731.46	0.00322	0.000576468	-0.01031		731.88	0.02686	0.02583	0.03043	0.02824		731.61	-0.02873	-0.03334	-0.03635
732.16	0.00321	0.00042912	-0.01026		732.57	0.02687	0.02583	0.0307	0.02844		732.3	-0.02852	-0.0335	-0.03602
732.86	0.00321	0.000299946	-0.01019		733.27	0.02687	0.02584	0.03087	0.02852		733	-0.02832	-0.0337	-0.03563
733.56	0.00321	0.000169895	-0.01012		733.97	0.02689	0.02588	0.03117	0.02808		733.7	-0.02813	-0.03395	-0.03532
734.26	0.00321	5.1636e-05	-0.01003		734.67	0.02691	0.0259	0.03179	0.02863		734.4	-0.02795	-0.03418	-0.03501
734.95	0.00321	-5.62267e-05	-0.00992		735.37	0.02692	0.02592	0.03235	0.02876		735.1	-0.02773	-0.03439	-0.03473
735.65	0.0032	-0.000136971	-0.00979		736.06	0.02694	0.02594	0.03171	0.02851		735.79	-0.02755	-0.03452	-0.03441
736.35	0.0032	-0.000199555	-0.00964		736.76	0.02694	0.02596	0.03191	0.02877		736.49	-0.0274	-0.03464	-0.03409
737.05	0.00321	-0.000240069	-0.00949		737.46	0.02694	0.02598	0.03149	0.02822		737.19	-0.02724	-0.03481	-0.03374
737.74	0.00323	-0.000276238	-0.00932		738.16	0.02696	0.026	0.03226	0.02861		737.89	-0.02711	-0.03496	-0.03338
738.44	0.00324	-0.000303275	-0.00916		738.85	0.027	0.02604	0.03203	0.02891		738.58	-0.02699	-0.03509	-0.03307
739.14	0.00325	-0.000331185	-0.00896		739.55	0.02702	0.02609	0.03232	0.02844		739.28	-0.02692	-0.03522	-0.03276
739.84	0.00327	-0.000339514	-0.00876		740.25	0.02705	0.02615	0.03218	0.0287		739.98	-0.02682	-0.03537	-0.03247
740.53	0.0033	-0.000342452	-0.00856		740.95	0.02708	0.02619	0.03236	0.02833		740.68	-0.02669	-0.03549	-0.03217
741.23	0.00331	-0.000330744	-0.00835		741.64	0.02711	0.02625	0.0322	0.029		741.37	-0.02658	-0.03556	-0.03188
741.93	0.00332	-0.000302003	-0.00814		742.34	0.02712	0.02629	0.03276	0.02852		742.07	-0.02652	-0.03572	-0.03161
742.62	0.00334	-0.00027037	-0.00791		743.04	0.02714	0.02631	0.03271	0.02913		742.77	-0.02653	-0.0359	-0.03136
743.32	0.00335	-0.000215601	-0.00767		743.74	0.02716	0.02634	0.03179	0.02889		743.46	-0.02649	-0.03603	-0.03112
744.02	0.00336	-0.000146441	-0.00742		744.43	0.02717	0.02634	0.03205	0.02886		744.16	-0.02641	-0.03617	-0.0309
744.72	0.00338	-6.99316e-05	-0.00717		745.13	0.02717	0.02633	0.03328	0.02811		744.86	-0.0264	-0.03637	-0.03068
745.41	0.00338	2.28723e-05	-0.00692		745.83	0.02718	0.02633	0.03336	0.02796		745.56	-0.0264	-0.03654	-0.03043
746.11	0.00338	0.00010902	-0.00667		746.52	0.02718	0.02634	0.03358	0.02924		746.25	-0.02636	-0.03676	-0.03017
746.81	0.00337	0.000199693	-0.00641		747.22	0.02721	0.02635	0.03272	0.02936		746.95	-0.02638	-0.03688	-0.02992
747.5	0.00336	0.000286132	-0.00616		747.92	0.02723	0.02635	0.03291	0.03013		747.65	-0.02635	-0.0369	-0.02971
748.2	0.00332	0.000385916	-0.00589		748.61	0.02727	0.02637	0.03277	0.03002		748.34	-0.0264	-0.03698	-0.0295
748.9	0.00327	0.000500153	-0.00562		749.31	0.02733	0.02639	0.03296	0.03012		749.04	-0.02644	-0.03703	-0.02926
749.59	0.00324	0.000626301	-0.00536		750	0.02738	0.02642	0.03351	0.02989		749.73	-0.02645	-0.03708	-0.02901
750.29	0.0032	0.000737794	-0.00508		750.7	0.02743	0.02645	0.03329	0.03006		750.43	-0.02646	-0.03723	-0.02883
750.98	0.00318	0.000873457	-0.0048		751.4	0.02748	0.02649	0.03361	0.03039		751.13	-0.02652	-0.03729	-0.02866
751.68	0.00317	0.00101	-0.00449		752.09	0.02753	0.02652	0.03334	0.03045		751.82	-0.02661	-0.03733	-0.02851
752.38	0.00316	0.00117	-0.00419		752.79	0.02758	0.02655	0.03431	0.03099		752.52	-0.02668	-0.03729	-0.02834
753.07	0.00316	0.00132	-0.00388		753.49	0.02764	0.02658	0.03413	0.03034		753.22	-0.02673	-0.03725	-0.02814
753.77	0.00317	0.00148	-0.00355		754.18	0.0277	0.02661	0.03401	0.0308		753.91	-0.02676	-0.03716	-0.02801
754.46	0.00319	0.00167	-0.00322		754.88	0.02778	0.02666	0.03374	0.03072		754.61	-0.0268	-0.03715	-0.02785
755.16	0.0032	0.00184	-0.00289		755.57	0.02786	0.02671	0.0335	0.0308		755.3	-0.02685	-0.03713	-0.02771
755.86	0.00321	0.00203	-0.00256		756.27	0.02794	0.02676	0.03374	0.03033		756	-0.02684	-0.03716	-0.02755
756.55	0.00323	0.00222	-0.00222		756.96	0.02801	0.02678	0.03373	0.03088		756.69	-0.02692	-0.03721	-0.02744
757.25	0.00326	0.0024	-0.00187		757.66	0.02807	0.02681	0.03264	0.03031		757.39	-0.02695	-0.03722	-0.02727
757.94	0.00328	0.00259	-0.00152		758.35	0.02811	0.02683	0.03289	0.03029		758.08	-0.02711	-0.03723	-0.02715
758.64	0.00331	0.00278	-0.00118		759.05	0.02817	0.02684	0.03302	0.03001		758.78	-0.02733	-0.03719	-0.02705
759.33	0.00334	0.00297	-0.000836577		759.75	0.02821	0.02687	0.03299	0.03038		759.48	-0.02753	-0.0372	-0.02693
760.03	0.00337	0.00314	-0.000490861		760.44	0.02825	0.0269	0.03322	0.03124		760.17	-0.02765	-0.03717	-0.0269
760.72	0.00339	0.00332	-0.000137908		761.14	0.02827	0.02693	0.03388	0.03138		760.87	-0.02784	-0.03711	-0.02682
761.42	0.00341	0.00347	0.000208355		761.83	0.02832	0.02699	0.03453	0.03243		761.56	-0.02797	-0.03705	-0.0267
762.11	0.00342	0.00362	0.000553154		762.53	0.02837	0.02704	0.03391	0.03328		762.26	-0.02811	-0.03703	-0.02661
762.81	0.00342	0.00375	0.000884195		763.22	0.02842	0.02708	0.03422	0.03286		762.95	-0.02825	-0.03697	-0.02649
763.5	0.00342	0.00389	0.00122		763.92	0.02846	0.02714	0.03322	0.03203		763.65	-0.02848	-0.03692	-0.0264
764.2	0.00342	0.00403	0.00158		764.61	0.02849	0.02719	0.03234	0.03177		764.34	-0.02869	-0.03685	-0.02629
764.89	0.0034	0.00412	0.00192		765.31	0.02853	0.02723	0.0321	0.03179		765.03	-0.02889	-0.03679	-0.02614
765.59	0.00336	0.00421	0.00226		766	0.02855	0.02728	0.03268	0.03134		765.73	-0.02904	-0.03668	-0.02602
766.28	0.00333	0.00429	0.00258		766.69	0.02857	0.02734	0.03255	0.03209		766.42	-0.02912	-0.03652	-0.02597
766.98	0.0033	0.00437	0.00291		767.39	0.02859	0.02742	0.03157	0.03107		767.12	-0.02917	-0.03638	-0.02594
767.67	0.00326	0.00444	0.00326		768.08	0.02862	0.02748	0.03155	0.0312		767.81	-0.02931	-0.03622	-0.0259
768.36	0.00323	0.00449	0.00362		768.78	0.02866	0.02755	0.03109	0.03152		768.51	-0.0294	-0.03606	-0.02583
769.06	0.0032	0.00454	0.00397		769.47	0.02871	0.02761	0.03123	0.03184		769.2	-0.02947	-0.03589	-0.02583
769.75	0.00318	0.00459	0.00432		770.17	0.02878	0.02768	0.0311	0.03228		769.9	-0.02957	-0.0357	-0.02591
770.45	0.00315	0.00461	0.00468		770.86	0.02884	0.02775	0.03181	0.03248		770.59	-0.02969	-0.03557	-0.02585
771.14	0.00314	0.00465	0.00504		771.55	0.0289	0.02781	0.03224	0.03327		771.28	-0.02982	-0.03547	-0.02585
771.83	0.00313	0.00467	0.0054		772.25	0.02896	0.02788	0.0316	0.03367		771.98	-0.02993	-0.03541	-0.02592
772.53	0.00313	0.00469	0.00576		772.94	0.02902	0.02793	0.0317	0.03342		772.67	-0.03008	-0.03527	-0.02597
773.22	0.00313	0.0047	0.00611		773.64	0.02907	0.02798	0.03123	0.0332		773.37	-0.03019	-0.03509	-0.02604
773.92	0.00312	0.00469	0.00647		774.33	0.02913	0.02806	0.03135	0.03306		774.06	-0.03032	-0.03483	-0.0261
774.61	0.00312	0.00466	0.00683		775.02	0.02919	0.02812	0.03077	0.03322		774.75	-0.0304	-0.03462	-0.02614
775.3	0.00311	0.0046	0.00716		775.72	0.02924	0.02817	0.03095	0.03299		775.45	-0.03051	-0.03437	-0.02618
776	0.00311	0.00455	0.0075		776.41	0.02927	0.02819	0.03148	0.03353		776.14	-0.03064	-0.0341	-0.02625
776.69	0.00312	0.00448	0.00782		777.1	0.02931	0.02823	0.03079	0.03394		776.83	-0.03076	-0.03385	-0.0263
777.38	0.00313	0.0044	0.00816		777.8	0.02933	0.02824	0.03126	0.03401		777.53	-0.03089	-0.03368	-0.02641
778.08	0.00311	0.00432	0.0085		778.49	0.02935	0.02827	0.03108	0.03477		778.22	-0.03103	-0.03347	-0.02658
778.77	0.00311	0.00422	0.00882		779.18	0.02936	0.02828	0.03215	0.0354		778.91	-0.03119	-0.03327	-0.02671
779.46	0.0031	0.0041	0.00915		779.88	0.02937	0.02831	0.03236	0.03565		779.61	-0.03129	-0.03306	-0.02678
780.16	0.00309	0.00398	0.00948		780.57	0.02938	0.02831	0.03215	0.03559		780.3	-0.03138	-0.03289	-0.02676
780.85	0.00308	0.00385	0.00981		781.26	0.02939	0.02831	0.03179	0.03603		780.99	-0.03138	-0.0327	-0.02682
781.54	0.00306	0.00371	0.01012		781.96	0.02939	0.0283	0.03129	0.03637		781.69	-0.0314	-0.03245	-0.02685
782.24	0.00305	0.00357	0.01044		782.65	0.02937	0.02832	0.03124	0.03575		782.38	-0.03147	-0.03224	-0.02689
782.93	0.00304	0.00342	0.01076		783.34	0.02937	0.02832	0.03041	0.03541		783.07	-0.03154	-0.03199	-0.0269
783.62	0.00302	0.00324	0.01107		784.03	0.02937	0.02833	0.03054	0.03516		783.76	-0.03153	-0.03173	-0.027
784.31	0.00301	0.00307	0.01137		784.73	0.02938	0.02835	0.02971	0.03495		784.46	-0.0315	-0.03146	-0.02707
785.01	0.00298	0.00288	0.01165		785.42	0.0294	0.02838	0.02986	0.03487		785.15	-0.03151	-0.0312	-0.02718
785.7	0.00294	0.0027	0.01194		786.11	0.02942	0.02841	0.02922	0.03471		785.84	-0.03151	-0.03096	-0.02733
786.39	0.0029	0.00252	0.01222		786.8	0.02943	0.02844	0.02862	0.03425		786.53	-0.03149	-0.03077	-0.02748
787.08	0.00286	0.00234	0.01251		787.5	0.02944	0.02844	0.0293	0.03451		787.23	-0.03137	-0.03062	-0.02771
787.78	0.00284	0.00215	0.01279		788.19	0.02945	0.02845	0.02912	0.03404		787.92	-0.03128	-0.03043	-0.02781
788.47	0.00282	0.00197	0.01306		788.88	0.02946	0.02844	0.02854	0.03417		788.61	-0.0312	-0.03019	-0.02793
789.16	0.00279	0.00178	0.01332		789.57	0.02947	0.02846	0.02813	0.03452		789.3	-0.0311	-0.02995	-0.02807
789.85	0.00277	0.00158	0.0136		790.26	0.02948	0.02845	0.02765	0.034		789.99	-0.03096	-0.02976	-0.02819
790.54	0.00275	0.0014	0.01387		790.96	0.02949	0.02844	0.02806	0.03508		790.69	-0.03086	-0.02955	-0.02833
791.24	0.00274	0.00123	0.01414		791.65	0.02951	0.02845	0.02887	0.03474		791.38	-0.03081	-0.0293	-0.02847
791.93	0.00273	0.00106	0.0144		792.34	0.02953	0.02845	0.02825	0.03538		792.07	-0.03068	-0.02911	-0.02863
792.62	0.00272	0.000896863	0.01467		793.03	0.02953	0.02844	0.02811	0.03518		792.76	-0.03053	-0.02885	-0.02878
793.31	0.00271	0.000734614	0.01494		793.72	0.02953	0.02844	0.0283	0.03598		793.45	-0.03038	-0.0286	-0.02892
794	0.00269	0.000565593	0.01521		794.42	0.02952	0.02845	0.0286	0.03578		794.15	-0.03022	-0.02838	-0.02916
794.69	0.00267	0.000388563	0.01547		795.11	0.02953	0.02846	0.02799	0.03564		794.84	-0.03012	-0.02817	-0.02935
795.39	0.00266	0.000226542	0.01572		795.8	0.02953	0.02847	0.02778	0.03497		795.53	-0.02993	-0.0279	-0.02952
796.08	0.00263	6.8138e-05	0.01595		796.49	0.02955	0.0285	0.02713	0.03557		796.22	-0.02978	-0.02773	-0.02975
796.77	0.00263	-7.26268e-05	0.0162		797.18	0.02957	0.02852	0.02735	0.03533		796.91	-0.02966	-0.02745	-0.03004
797.46	0.00263	-0.000201017	0.01644		797.87	0.02959	0.02855	0.02754	0.03569		797.6	-0.02956	-0.02728	-0.03035
798.15	0.00263	-0.000329857	0.01668		798.56	0.02962	0.02858	0.02825	0.03541		798.29	-0.02946	-0.02724	-0.03069
798.84	0.00264	-0.000438163	0.01691		799.25	0.02962	0.02861	0.02866	0.03647		798.98	-0.02936	-0.02712	-0.03092
799.53	0.00267	-0.000523168	0.01714		799.95	0.02963	0.02863	0.02906	0.03677		799.68	-0.02924	-0.02688	-0.03115
800.22	0.0027	-0.00060047	0.01737		800.64	0.02963	0.02866	0.02823	0.03646		800.37	-0.02903	-0.02676	-0.03144
800.91	0.00273	-0.000685625	0.01759		801.33	0.02963	0.02867	0.02859	0.03595		801.06	-0.02879	-0.02662	-0.03173
801.6	0.00275	-0.000750735	0.01782		802.02	0.02963	0.02868	0.02737	0.03602		801.75	-0.02862	-0.02644	-0.03201
802.3	0.00278	-0.000803783	0.01803		802.71	0.02963	0.02869	0.02882	0.03623		802.44	-0.02848	-0.02634	-0.03228
802.99	0.00279	-0.000853272	0.01824		803.4	0.02964	0.02869	0.02802	0.03703		803.13	-0.02835	-0.02623	-0.03255
803.68	0.00279	-0.000889897	0.01844		804.09	0.02965	0.02869	0.02732	0.03653		803.82	-0.02816	-0.02608	-0.03278
804.37	0.00281	-0.00089487	0.01865		804.78	0.02967	0.02872	0.02763	0.03559		804.51	-0.02796	-0.02595	-0.03297
805.06	0.00282	-0.000888357	0.01886		805.47	0.02968	0.02874	0.02753	0.03654		805.2	-0.02782	-0.02579	-0.03318
805.75	0.00283	-0.000889566	0.01904		806.16	0.02969	0.02875	0.02822	0.03683		805.89	-0.02762	-0.02567	-0.03337
806.44	0.00284	-0.000895074	0.01921		806.85	0.0297	0.02876	0.02853	0.03632		806.58	-0.02739	-0.02554	-0.03354
807.13	0.00283	-0.000904502	0.01937		807.54	0.02971	0.02878	0.02753	0.03624		807.27	-0.02717	-0.02541	-0.03374
807.82	0.00283	-0.000882894	0.01953		808.23	0.02973	0.02881	0.02703	0.03551		807.96	-0.02695	-0.02532	-0.03401
808.51	0.00282	-0.000865193	0.01969		808.92	0.02977	0.02883	0.02772	0.03582		808.65	-0.02675	-0.02523	-0.03424
809.2	0.00282	-0.000819408	0.01983		809.61	0.02979	0.02882	0.02788	0.03641		809.34	-0.02652	-0.02515	-0.03449
809.89	0.00282	-0.000772052	0.01997		810.3	0.02981	0.02883	0.02813	0.03737		810.03	-0.0263	-0.02505	-0.03475
810.58	0.00282	-0.000710902	0.0201		810.99	0.02983	0.02885	0.02806	0.03791		810.72	-0.02617	-0.02496	-0.0351
811.27	0.00281	-0.000639192	0.02023		811.68	0.02985	0.02884	0.02765	0.03749		811.41	-0.02602	-0.02495	-0.03532
811.96	0.0028	-0.000578913	0.02035		812.37	0.02987	0.02885	0.02671	0.03757		812.1	-0.02584	-0.02486	-0.03558
812.65	0.00278	-0.000516394	0.02046		813.06	0.0299	0.02887	0.02766	0.03759		812.79	-0.02562	-0.02481	-0.03585
813.34	0.00276	-0.000443205	0.02057		813.75	0.02995	0.0289	0.02823	0.03759		813.48	-0.02547	-0.02477	-0.03603
814.03	0.00275	-0.000355451	0.02065		814.44	0.03	0.02894	0.02897	0.03802		814.17	-0.02538	-0.02478	-0.03627
814.71	0.00275	-0.000265878	0.02075		815.13	0.03007	0.02902	0.0285	0.03797		814.86	-0.02511	-0.02469	-0.03648
815.4	0.00274	-0.000159653	0.02083		815.82	0.03014	0.02908	0.0292	0.03834		815.55	-0.02493	-0.02464	-0.03667
816.09	0.00273	-3.35061e-05	0.02091		816.51	0.03023	0.02915	0.02948	0.03872		816.24	-0.02483	-0.02459	-0.03688
816.78	0.00274	0.000101435	0.02102		817.2	0.0303	0.02924	0.03016	0.03879		816.93	-0.02469	-0.02458	-0.03707
817.47	0.00276	0.000238282	0.02111		817.88	0.03038	0.02933	0.02946	0.039		817.61	-0.02457	-0.02462	-0.03727
818.16	0.00279	0.000382593	0.02119		818.57	0.03046	0.02943	0.02903	0.03848		818.3	-0.02444	-0.02468	-0.03752
818.85	0.00283	0.000538367	0.02127		819.26	0.03053	0.02951	0.02985	0.03832		818.99	-0.02432	-0.02477	-0.03782
819.54	0.00287	0.000694288	0.02135		819.95	0.0306	0.02958	0.02978	0.03777		819.68	-0.02422	-0.02477	-0.03813
820.23	0.00292	0.000871796	0.02142		820.64	0.03068	0.02964	0.0288	0.0377		820.37	-0.02415	-0.0247	-0.03839
820.92	0.00296	0.00104	0.02149		821.33	0.03073	0.02971	0.0299	0.03823		821.06	-0.02406	-0.02469	-0.03868
821.6	0.003	0.00121	0.02154		822.02	0.03076	0.02974	0.0302	0.03805		821.75	-0.02398	-0.02471	-0.03899
822.29	0.00303	0.00139	0.02158		822.71	0.0308	0.02977	0.0305	0.03876		822.44	-0.02389	-0.0248	-0.03924
822.98	0.00306	0.00158	0.02161		823.39	0.03084	0.02981	0.0308	0.04005		823.12	-0.02387	-0.0249	-0.03952
823.67	0.00307	0.00176	0.02164		824.08	0.03087	0.02983	0.03039	0.0401		823.81	-0.02386	-0.02503	-0.03976
824.36	0.00308	0.00194	0.02167		824.77	0.03091	0.02985	0.03142	0.03918		824.5	-0.02381	-0.02513	-0.03996
825.05	0.00311	0.00211	0.02168		825.46	0.03092	0.02987	0.03087	0.03954		825.19	-0.0238	-0.02521	-0.04019
825.73	0.00312	0.00227	0.02168		826.15	0.03094	0.02986	0.03078	0.03998		825.88	-0.02379	-0.02528	-0.04046
826.42	0.00313	0.00245	0.02168		826.84	0.03096	0.02989	0.03169	0.03951		826.56	-0.02376	-0.02535	-0.04068
827.11	0.00315	0.00261	0.02169		827.52	0.03099	0.02991	0.03187	0.04056		827.25	-0.02376	-0.02538	-0.04092
827.8	0.00315	0.00277	0.02167		828.21	0.03102	0.02994	0.03155	0.03956		827.94	-0.02374	-0.02545	-0.04121
828.49	0.00315	0.00294	0.02165		828.9	0.03105	0.02998	0.03206	0.03953		828.63	-0.02365	-0.02552	-0.04143
829.17	0.00316	0.00309	0.02163		829.59	0.03109	0.03002	0.03156	0.03998		829.32	-0.02355	-0.02557	-0.04167
829.86	0.00316	0.00324	0.02161		830.27	0.03114	0.03007	0.03174	0.03997		830	-0.02354	-0.02566	-0.04186
830.55	0.00317	0.0034	0.02158		830.96	0.03119	0.03009	0.03153	0.03965		830.69	-0.0235	-0.02573	-0.04206
831.24	0.00316	0.00356	0.02155		831.65	0.03121	0.03012	0.03116	0.03978		831.38	-0.02347	-0.02582	-0.04226
831.92	0.00317	0.00371	0.02152		832.34	0.03123	0.03014	0.03156	0.03999		832.07	-0.02348	-0.02581	-0.04245
832.61	0.00319	0.00385	0.02149		833.02	0.03121	0.03016	0.03164	0.04038		832.75	-0.0235	-0.02588	-0.04269
833.3	0.0032	0.00398	0.02145		833.71	0.03122	0.03019	0.03228	0.04032		833.44	-0.02344	-0.02595	-0.04291
833.99	0.0032	0.00411	0.02139		834.4	0.03123	0.03023	0.0334	0.04188		834.13	-0.02342	-0.02604	-0.04308
834.67	0.0032	0.00424	0.02134		835.09	0.03123	0.03025	0.03366	0.04165		834.82	-0.02332	-0.02612	-0.0433
835.36	0.00321	0.00437	0.02128		835.77	0.03124	0.03029	0.03363	0.04174		835.5	-0.0233	-0.02621	-0.04355
836.05	0.00322	0.0045	0.02123		836.46	0.03127	0.03032	0.0347	0.04216		836.19	-0.02331	-0.02633	-0.04374
836.73	0.00324	0.00461	0.02118		837.15	0.03132	0.03035	0.03529	0.0419		836.88	-0.0234	-0.02643	-0.04398
837.42	0.00326	0.00471	0.0211		837.83	0.03137	0.03038	0.03419	0.04224		837.56	-0.02349	-0.0266	-0.04423
838.11	0.00327	0.0048	0.02103		838.52	0.0314	0.03042	0.03411	0.0417		838.25	-0.02365	-0.02673	-0.04449
838.79	0.00328	0.00488	0.02096		839.21	0.03143	0.03045	0.03405	0.04138		838.94	-0.02377	-0.02685	-0.04471
839.48	0.00329	0.00495	0.02086		839.89	0.03146	0.03049	0.03392	0.04232		839.62	-0.02388	-0.02705	-0.04486
840.17	0.0033	0.00502	0.02077		840.58	0.03147	0.03052	0.03475	0.0433		840.31	-0.02399	-0.02715	-0.04511
840.85	0.0033	0.00506	0.02067		841.27	0.03148	0.03056	0.03537	0.04382		841	-0.02405	-0.02716	-0.04534
841.54	0.00329	0.00511	0.02056		841.95	0.03149	0.03059	0.035	0.04282		841.68	-0.0241	-0.02715	-0.04553
842.23	0.00328	0.00514	0.02045		842.64	0.03152	0.03062	0.03585	0.04286		842.37	-0.02422	-0.02721	-0.04575
842.91	0.00328	0.00516	0.02033		843.33	0.03156	0.03066	0.03626	0.04273		843.06	-0.02439	-0.02735	-0.04596
843.6	0.00328	0.00517	0.0202		844.01	0.03158	0.03069	0.03578	0.04291		843.74	-0.02449	-0.02755	-0.04613
844.29	0.00328	0.00516	0.02006		844.7	0.0316	0.0307	0.03576	0.04338		844.43	-0.02462	-0.02768	-0.04632
844.97	0.00328	0.00515	0.01991		845.38	0.03161	0.03071	0.03618	0.04277		845.11	-0.02482	-0.02779	-0.0465
845.66	0.00326	0.00513	0.01977		846.07	0.03164	0.03073	0.03673	0.04272		845.8	-0.02493	-0.02798	-0.04666
846.34	0.00325	0.0051	0.01962		846.76	0.03164	0.03075	0.03672	0.04309		846.49	-0.02512	-0.02812	-0.04679
847.03	0.00322	0.00506	0.01947		847.44	0.03165	0.03078	0.03677	0.04332		847.17	-0.02527	-0.02825	-0.04693
847.71	0.00322	0.00501	0.01932		848.13	0.03165	0.03079	0.03571	0.04287		847.86	-0.02534	-0.02831	-0.04698
848.4	0.00321	0.00496	0.01918		848.81	0.03168	0.03081	0.03612	0.0436		848.54	-0.02545	-0.02839	-0.04707
849.09	0.00319	0.00491	0.01901		849.5	0.0317	0.03082	0.0353	0.04278		849.23	-0.02565	-0.02851	-0.04716
849.77	0.00318	0.00483	0.01886		850.18	0.03171	0.03085	0.03476	0.04222		849.91	-0.02577	-0.02858	-0.0473
850.46	0.00318	0.00475	0.01871		850.87	0.03172	0.03089	0.03564	0.04138		850.6	-0.02587	-0.02861	-0.04745
851.14	0.00318	0.00467	0.01856		851.56	0.03174	0.03093	0.03459	0.04174		851.28	-0.02591	-0.02874	-0.04757
851.83	0.00316	0.00458	0.0184		852.24	0.03179	0.03097	0.0343	0.04236		851.97	-0.02597	-0.02878	-0.04772
852.51	0.00316	0.00448	0.01824		852.93	0.03184	0.03102	0.03537	0.04189		852.66	-0.02602	-0.02885	-0.04793
853.2	0.00315	0.0044	0.01808		853.61	0.0319	0.03107	0.0352	0.04218		853.34	-0.02615	-0.02892	-0.0481
853.88	0.00315	0.0043	0.01791		854.3	0.03196	0.03111	0.03475	0.04221		854.03	-0.02627	-0.02897	-0.04823
854.57	0.00316	0.00421	0.01776		854.98	0.03201	0.03112	0.03419	0.04147		854.71	-0.02627	-0.02898	-0.04837
855.25	0.00318	0.00411	0.0176		855.67	0.03206	0.03115	0.03513	0.04182		855.4	-0.02638	-0.0291	-0.04845
855.94	0.00319	0.004	0.01745		856.35	0.03211	0.03116	0.03537	0.04224		856.08	-0.02639	-0.02914	-0.04849
856.62	0.00318	0.00389	0.01727		857.04	0.03215	0.03118	0.03609	0.04274		856.76	-0.02651	-0.02918	-0.04846
857.31	0.00318	0.00377	0.0171		857.72	0.03219	0.03119	0.03696	0.04366		857.45	-0.02659	-0.02923	-0.04858
857.99	0.00317	0.00363	0.01693		858.4	0.03222	0.03122	0.0368	0.04453		858.13	-0.02666	-0.02933	-0.04874
858.68	0.00318	0.00351	0.01675		859.09	0.03225	0.03125	0.03784	0.04425		858.82	-0.02673	-0.02945	-0.04888
859.36	0.00317	0.00338	0.01656		859.77	0.03227	0.03129	0.03773	0.04506		859.5	-0.02685	-0.02956	-0.0491
860.04	0.00317	0.00325	0.01637		860.46	0.03227	0.03131	0.0379	0.0454		860.19	-0.02698	-0.02959	-0.04928
860.73	0.00318	0.0031	0.01619		861.14	0.03227	0.03132	0.03715	0.04485		860.87	-0.02703	-0.0297	-0.04946
861.41	0.00319	0.00297	0.01601		861.83	0.03225	0.03134	0.03695	0.04462		861.56	-0.02711	-0.02975	-0.04957
862.1	0.0032	0.00283	0.01581		862.51	0.03225	0.03136	0.03648	0.04391		862.24	-0.02725	-0.02984	-0.04976
862.78	0.00323	0.00269	0.01562		863.19	0.03225	0.03136	0.03654	0.0435		862.92	-0.02739	-0.02999	-0.04994
863.47	0.00324	0.00257	0.01542		863.88	0.03224	0.03134	0.03671	0.04328		863.61	-0.02755	-0.0301	-0.05005
864.15	0.00327	0.00244	0.01521		864.56	0.03222	0.03132	0.03769	0.04485		864.29	-0.02768	-0.03019	-0.05018
864.83	0.0033	0.00231	0.01502		865.25	0.03221	0.03134	0.03742	0.04516		864.98	-0.02779	-0.03036	-0.05042
865.52	0.00334	0.00218	0.01482		865.93	0.0322	0.03132	0.03783	0.04465		865.66	-0.02786	-0.03041	-0.05058
866.2	0.00336	0.00204	0.01463		866.61	0.0322	0.03132	0.03822	0.04579		866.34	-0.02796	-0.03057	-0.05073
866.88	0.00337	0.0019	0.01442		867.3	0.03219	0.03133	0.0392	0.04552		867.03	-0.02799	-0.0307	-0.05081
867.57	0.00339	0.00175	0.01419		867.98	0.0322	0.03133	0.03881	0.04526		867.71	-0.02798	-0.03072	-0.05081
868.25	0.00338	0.0016	0.01395		868.66	0.0322	0.03132	0.03903	0.04628		868.39	-0.02801	-0.03078	-0.0509
868.93	0.00336	0.00144	0.01372		869.35	0.03223	0.03133	0.03911	0.04658		869.08	-0.02804	-0.03094	-0.05104
869.62	0.00336	0.0013	0.01349		870.03	0.03225	0.03133	0.03939	0.04632		869.76	-0.02811	-0.03108	-0.05114
870.3	0.00336	0.00116	0.01327		870.71	0.03227	0.03133	0.03912	0.04618		870.44	-0.0282	-0.03122	-0.05119
870.98	0.00336	0.00103	0.01303		871.4	0.03229	0.03136	0.03887	0.04559		871.13	-0.02826	-0.03127	-0.05121
871.67	0.00337	0.000909716	0.0128		872.08	0.0323	0.03138	0.03742	0.04605		871.81	-0.02833	-0.03128	-0.05124
872.35	0.00336	0.000804301	0.01258		872.76	0.03231	0.03139	0.03821	0.04605		872.49	-0.02832	-0.03132	-0.05134
873.03	0.00336	0.000683053	0.01236		873.45	0.03231	0.03141	0.03858	0.04563		873.18	-0.02839	-0.03135	-0.05141
873.72	0.00336	0.000577489	0.01212		874.13	0.03233	0.0314	0.03854	0.04514		873.86	-0.02836	-0.03134	-0.05151
874.4	0.00337	0.000454405	0.01188		874.81	0.03234	0.03139	0.03757	0.0458		874.54	-0.02825	-0.03136	-0.05149
875.08	0.00335	0.00035326	0.01165		875.49	0.03236	0.0314	0.0375	0.04626		875.22	-0.02817	-0.03135	-0.05152
875.76	0.00334	0.00025589	0.01141		876.18	0.0324	0.03144	0.03828	0.04559		875.91	-0.02818	-0.03138	-0.05156
876.45	0.00334	0.000161789	0.01118		876.86	0.03245	0.03148	0.03768	0.04624		876.59	-0.02823	-0.03137	-0.05163
877.13	0.00333	6.18975e-05	0.01094		877.54	0.0325	0.03154	0.03717	0.04575		877.27	-0.02826	-0.03143	-0.0517
877.81	0.00333	-2.04826e-05	0.01069		878.22	0.03255	0.03158	0.03715	0.04478		877.95	-0.02827	-0.03146	-0.05179
878.49	0.00332	-0.000103053	0.01045		878.91	0.0326	0.03166	0.03782	0.04626		878.64	-0.02826	-0.0315	-0.05182
879.18	0.0033	-0.000181472	0.01021		879.59	0.03265	0.03172	0.03826	0.04514		879.32	-0.02833	-0.03161	-0.05181
879.86	0.00328	-0.000243492	0.00996		880.27	0.0327	0.03178	0.03794	0.04623		880	-0.02827	-0.03159	-0.05174
880.54	0.00327	-0.000313022	0.00972		880.95	0.03275	0.03184	0.0379	0.04598		880.68	-0.02825	-0.03153	-0.05173
881.22	0.00328	-0.000350367	0.00948		881.64	0.0328	0.0319	0.03811	0.04695		881.37	-0.02824	-0.03154	-0.05176
881.9	0.00331	-0.000376656	0.00925		882.32	0.03287	0.03195	0.03931	0.0472		882.05	-0.02821	-0.03146	-0.05174
882.59	0.00333	-0.000403957	0.00901		883	0.03291	0.03201	0.03886	0.04774		882.73	-0.02812	-0.03152	-0.05173
883.27	0.00334	-0.000419099	0.00879		883.68	0.03295	0.03204	0.03802	0.04841		883.41	-0.02806	-0.03147	-0.05174
883.95	0.00335	-0.000433959	0.00857		884.36	0.03299	0.03206	0.03831	0.0481		884.09	-0.02812	-0.03145	-0.05165
884.63	0.00337	-0.000455734	0.00834		885.04	0.03301	0.03209	0.03808	0.04778		884.77	-0.02809	-0.03135	-0.05165
885.31	0.00339	-0.000462447	0.0081		885.73	0.03302	0.03211	0.03757	0.04808		885.46	-0.02798	-0.03127	-0.05165
885.99	0.00341	-0.000456562	0.00784		886.41	0.03304	0.03211	0.03734	0.04658		886.14	-0.02785	-0.03118	-0.05178
886.68	0.00342	-0.000447605	0.0076		887.09	0.03304	0.03209	0.0373	0.04591		886.82	-0.02779	-0.03109	-0.05179
887.36	0.00343	-0.000440958	0.00734		887.77	0.03305	0.03206	0.03598	0.04675		887.5	-0.02773	-0.03096	-0.05181
888.04	0.00345	-0.000426389	0.00709		888.45	0.03305	0.03203	0.03608	0.04546		888.18	-0.02764	-0.03083	-0.05185
888.72	0.00345	-0.000399207	0.00684		889.13	0.03303	0.03199	0.03599	0.04664		888.86	-0.0276	-0.03072	-0.0519
889.4	0.00344	-0.000366831	0.00659		889.81	0.033	0.03195	0.03598	0.04619		889.54	-0.02756	-0.03066	-0.05194
890.08	0.00344	-0.000332287	0.00635		890.49	0.03297	0.0319	0.03545	0.04576		890.22	-0.02754	-0.03062	-0.05191
890.76	0.00343	-0.000291957	0.00611		891.18	0.03297	0.03185	0.03528	0.04722		890.91	-0.0274	-0.03059	-0.05185
891.44	0.00343	-0.000249154	0.00587		891.86	0.03295	0.03181	0.03578	0.04722		891.59	-0.02739	-0.03057	-0.05187
892.12	0.00342	-0.000190084	0.00564		892.54	0.03293	0.03177	0.03566	0.04633		892.27	-0.02719	-0.03048	-0.05184
892.8	0.00343	-0.000130674	0.0054		893.22	0.03293	0.03174	0.03583	0.04687		892.95	-0.02704	-0.0304	-0.05178
893.49	0.00344	-6.10939e-05	0.00516		893.9	0.03292	0.03172	0.03588	0.04685		893.63	-0.02689	-0.03031	-0.05178
894.17	0.00344	4.43317e-05	0.00492		894.58	0.03292	0.03172	0.03643	0.0474		894.31	-0.02683	-0.03021	-0.05173
894.85	0.00345	0.000153375	0.00468		895.26	0.03292	0.03174	0.03628	0.04804		894.99	-0.02672	-0.03007	-0.05171
895.53	0.00346	0.000262939	0.00447		895.94	0.03292	0.03174	0.03644	0.04878		895.67	-0.02659	-0.0299	-0.05167
896.21	0.00345	0.000370887	0.00424		896.62	0.03292	0.03175	0.03636	0.04785		896.35	-0.02654	-0.0298	-0.05168
896.89	0.00345	0.00047876	0.00401		897.3	0.03293	0.03176	0.03666	0.04787		897.03	-0.02639	-0.02966	-0.05154
897.57	0.00346	0.000586556	0.00376		897.98	0.03293	0.03177	0.03644	0.04823		897.71	-0.02625	-0.02954	-0.05149
898.25	0.00344	0.000699175	0.00352		898.66	0.03292	0.03177	0.03663	0.04914		898.39	-0.0261	-0.02938	-0.05137
898.93	0.00342	0.000808777	0.00325		899.34	0.03289	0.03178	0.03631	0.04773		899.07	-0.02588	-0.02923	-0.05126
899.61	0.00339	0.000906182	0.00298		900.02	0.03288	0.03179	0.03769	0.04829		899.75	-0.02569	-0.02914	-0.0511
900.29	0.00335	0.00101	0.00271		900.7	0.03287	0.03181	0.03667	0.04853		900.43	-0.02558	-0.029	-0.051
900.97	0.00332	0.00113	0.00244		901.38	0.03287	0.03183	0.03641	0.04802		901.11	-0.02539	-0.02891	-0.05094
901.65	0.0033	0.00126	0.00217		902.06	0.03289	0.03186	0.03633	0.04864		901.79	-0.02523	-0.02878	-0.0508
902.33	0.00326	0.00139	0.0019		902.74	0.03289	0.03187	0.03577	0.04948		902.47	-0.02509	-0.02869	-0.0507
903.01	0.00323	0.00151	0.00164		903.42	0.0329	0.03187	0.03588	0.04914		903.15	-0.02491	-0.0285	-0.05061
903.69	0.00321	0.00165	0.00137		904.1	0.03294	0.0319	0.03602	0.05029		903.83	-0.02479	-0.02836	-0.05048
904.37	0.0032	0.00179	0.00111		904.78	0.03298	0.03193	0.03631	0.0495		904.51	-0.02466	-0.02821	-0.05037
905.04	0.00319	0.00191	0.000846805		905.46	0.03302	0.03197	0.03636	0.04906		905.19	-0.02454	-0.02809	-0.05028
905.72	0.00316	0.00203	0.000578244		906.14	0.03306	0.03201	0.03583	0.04994		905.87	-0.02446	-0.02796	-0.05016
906.4	0.00313	0.00215	0.000306353		906.82	0.03309	0.03204	0.03619	0.05005		906.55	-0.02432	-0.02778	-0.04996
907.08	0.0031	0.00226	1.92771e-05		907.5	0.03313	0.03207	0.03554	0.05019		907.23	-0.02413	-0.0276	-0.04979
907.76	0.00306	0.00237	-0.000272773		908.17	0.03315	0.03208	0.03528	0.0502		907.9	-0.0239	-0.02745	-0.04954
908.44	0.00303	0.00248	-0.000550957		908.85	0.03315	0.03211	0.03518	0.05118		908.58	-0.02371	-0.02717	-0.04932
909.12	0.00301	0.00258	-0.00083002		909.53	0.03318	0.03214	0.03518	0.05019		909.26	-0.02348	-0.02693	-0.04906
909.8	0.00298	0.00268	-0.00111		910.21	0.03321	0.03216	0.03473	0.04976		909.94	-0.02327	-0.02678	-0.04883
910.48	0.00295	0.00278	-0.00139		910.89	0.03323	0.03218	0.03464	0.04987		910.62	-0.02314	-0.02658	-0.04863
911.16	0.00294	0.00286	-0.00169		911.57	0.03325	0.03222	0.03464	0.04854		911.3	-0.02292	-0.02641	-0.0484
911.83	0.0029	0.00294	-0.00197		912.25	0.03326	0.03227	0.03392	0.04778		911.98	-0.02271	-0.02619	-0.04812
912.51	0.00288	0.00302	-0.00223		912.93	0.03329	0.0323	0.0335	0.04791		912.66	-0.02254	-0.02587	-0.04788
913.19	0.00286	0.0031	-0.00248		913.6	0.03332	0.03234	0.0341	0.04846		913.33	-0.02241	-0.0256	-0.04761
913.87	0.00286	0.00319	-0.00271		914.28	0.03335	0.03238	0.03359	0.04871		914.01	-0.02223	-0.02538	-0.04732
914.55	0.00286	0.00326	-0.00297		914.96	0.03337	0.03243	0.03435	0.04884		914.69	-0.02211	-0.02512	-0.04702
915.23	0.00286	0.00332	-0.00321		915.64	0.03341	0.03248	0.03303	0.04858		915.37	-0.02189	-0.02485	-0.04676
915.9	0.00285	0.00338	-0.00345		916.32	0.03344	0.03252	0.03295	0.04944		916.05	-0.02165	-0.02458	-0.04642
916.58	0.00283	0.00341	-0.0037		916.99	0.03348	0.03257	0.0325	0.0498		916.72	-0.02151	-0.02441	-0.04613
917.26	0.00279	0.00344	-0.00394		917.67	0.03352	0.03264	0.03322	0.0501		917.4	-0.02135	-0.0242	-0.04579
917.94	0.00279	0.00346	-0.00416		918.35	0.03358	0.03269	0.03342	0.05066		918.08	-0.02117	-0.02396	-0.04549
918.62	0.00278	0.00348	-0.0044		919.03	0.03365	0.03276	0.03336	0.05		918.76	-0.02103	-0.02373	-0.04521
919.29	0.00277	0.00348	-0.00462		919.37	0.03373	0.03282	0.03328	0.0497		919.43	-0.0209	-0.02345	-0.0449
920.65	0.00274	0.00348	-0.00485		920.72	0.03382	0.03289	0.03306	0.04931		920.79	-0.0208	-0.02318	-0.04461
922.34	0.00271	0.00348	-0.00509		922.41	0.03389	0.03294	0.034	0.05045		922.48	-0.02075	-0.02294	-0.04425
924.03	0.00269	0.00346	-0.00531		924.1	0.03394	0.033	0.034	0.05061		923.84	-0.02063	-0.02272	-0.04388
925.72	0.00266	0.00343	-0.00553		925.47	0.03396	0.03303	0.03318	0.05068		925.53	-0.02049	-0.02252	-0.04352
927.08	0.00263	0.00339	-0.00576		927.15	0.03399	0.03307	0.03369	0.05152		927.22	-0.02033	-0.02235	-0.04323
928.77	0.00259	0.00334	-0.00597		928.84	0.03399	0.0331	0.03362	0.05103		928.58	-0.02027	-0.02219	-0.04291
930.45	0.00254	0.00327	-0.00617		930.21	0.03398	0.0331	0.03375	0.05061		930.27	-0.02014	-0.02188	-0.04257
931.82	0.00251	0.00321	-0.00638		931.89	0.03396	0.03311	0.03361	0.05225		931.95	-0.0201	-0.0217	-0.04227
933.51	0.00248	0.00314	-0.00659		933.57	0.03397	0.03313	0.03488	0.05301		933.33	-0.02002	-0.02149	-0.042
935.19	0.00244	0.00306	-0.00679		934.95	0.03399	0.03318	0.03395	0.05328		935.01	-0.01993	-0.0213	-0.04168
936.56	0.00241	0.00296	-0.00697		936.63	0.03404	0.03325	0.03351	0.05259		936.69	-0.01988	-0.02118	-0.0413
938.24	0.00239	0.00286	-0.00713		938.31	0.03408	0.03329	0.03373	0.05289		938.37	-0.01989	-0.02094	-0.04091
939.92	0.00238	0.00277	-0.00726		939.69	0.03411	0.03333	0.03409	0.05338		940.04	-0.01986	-0.02064	-0.04043
941.3	0.00234	0.00266	-0.00741		941.36	0.03418	0.03341	0.03425	0.05319		941.42	-0.01981	-0.02048	-0.04002
942.97	0.00231	0.00253	-0.00755		943.04	0.03428	0.03351	0.03419	0.05295		943.1	-0.01975	-0.02028	-0.03957
944.65	0.00228	0.00241	-0.00768		944.71	0.03439	0.03361	0.03376	0.05285		944.77	-0.01973	-0.02009	-0.03917
946.32	0.00225	0.00228	-0.0078		946.39	0.03449	0.03372	0.03375	0.05274		946.16	-0.0197	-0.01992	-0.03873
947.99	0.00221	0.00214	-0.0079		947.77	0.03458	0.03382	0.03355	0.05383		947.83	-0.01969	-0.0197	-0.03836
949.38	0.00218	0.002	-0.00799		949.44	0.03468	0.03392	0.03407	0.05408		949.5	-0.01966	-0.01959	-0.03799
951.05	0.00214	0.00185	-0.00806		951.11	0.03478	0.03405	0.0335	0.05376		950.89	-0.01964	-0.01948	-0.03762
952.71	0.00208	0.00171	-0.00815		952.5	0.03488	0.03413	0.03357	0.05394		952.56	-0.01962	-0.01936	-0.03723
954.11	0.00202	0.00154	-0.00822		954.17	0.03498	0.03422	0.03325	0.05304		954.22	-0.01966	-0.01932	-0.03677
955.77	0.00198	0.00137	-0.00831		955.83	0.03508	0.03434	0.03285	0.05322		955.62	-0.01969	-0.01923	-0.03624
957.44	0.00193	0.00119	-0.00838		957.23	0.03523	0.03448	0.03407	0.05411		957.28	-0.01973	-0.01909	-0.0358
958.84	0.00189	0.00106	-0.00841		958.9	0.03535	0.03461	0.03531	0.05546		958.95	-0.01981	-0.01903	-0.03541
960.5	0.00187	0.000919362	-0.00842		960.56	0.03547	0.03473	0.03569	0.05591		960.61	-0.01987	-0.01899	-0.03496
962.16	0.00186	0.00076437	-0.00841		961.96	0.03553	0.03482	0.03513	0.05528		962.27	-0.01987	-0.01895	-0.03451
963.56	0.00184	0.000605289	-0.00841		963.62	0.03559	0.03491	0.03415	0.05499		963.67	-0.0199	-0.01879	-0.03406
965.22	0.00181	0.00046962	-0.0084		965.28	0.03568	0.03503	0.03396	0.0544		965.33	-0.01987	-0.01868	-0.03355
966.88	0.00178	0.00032712	-0.00836		966.94	0.03578	0.03514	0.03323	0.05448		966.99	-0.01981	-0.01855	-0.03312
968.54	0.00176	0.00017987	-0.00831		968.59	0.03589	0.03526	0.03419	0.0549		968.39	-0.01971	-0.01844	-0.03269
970.19	0.00173	2.32333e-05	-0.00825		970	0.03604	0.0354	0.03448	0.05523		970.05	-0.01967	-0.01832	-0.03221
971.6	0.0017	-0.00011238	-0.00819		971.66	0.03618	0.03554	0.03585	0.05646		971.7	-0.01963	-0.01813	-0.03172
973.25	0.00164	-0.000269221	-0.00812		973.31	0.03633	0.03572	0.03548	0.05585		973.12	-0.01961	-0.01796	-0.0312
974.9	0.00159	-0.000405329	-0.00804		974.72	0.03649	0.0359	0.03546	0.05617		974.77	-0.01965	-0.01791	-0.03072
976.32	0.00155	-0.000542542	-0.00795		976.37	0.03663	0.03606	0.03618	0.05765		976.42	-0.01974	-0.01789	-0.03022
977.97	0.00151	-0.000674215	-0.00782		978.02	0.03679	0.03623	0.03608	0.05777		978.07	-0.01981	-0.01785	-0.02973
979.62	0.00148	-0.000796569	-0.00769		979.45	0.03693	0.03637	0.0352	0.05641		979.71	-0.01976	-0.01779	-0.0292
981.04	0.00144	-0.000921518	-0.00756		981.09	0.03705	0.03647	0.03586	0.05715		981.14	-0.01978	-0.01767	-0.02866
982.69	0.0014	-0.00104	-0.00741		982.74	0.03715	0.03659	0.03538	0.05748		982.78	-0.0198	-0.01765	-0.02813
984.33	0.00135	-0.00115	-0.00725		984.38	0.03726	0.03668	0.03644	0.05726		984.42	-0.01982	-0.01757	-0.02766
985.97	0.00131	-0.00126	-0.00709		986.02	0.03735	0.03678	0.03724	0.05825		985.85	-0.01971	-0.01744	-0.02717
987.62	0.00129	-0.00134	-0.00689		987.45	0.03746	0.03689	0.03694	0.05805		987.5	-0.01962	-0.01737	-0.02667
989.05	0.00128	-0.00141	-0.00667		989.1	0.03758	0.03702	0.03763	0.05868		989.14	-0.01962	-0.01727	-0.02619
990.69	0.00125	-0.00149	-0.00647		990.73	0.03768	0.03711	0.03805	0.05923		990.57	-0.0196	-0.01719	-0.02567
992.32	0.00121	-0.00155	-0.00625		992.17	0.03776	0.03719	0.0378	0.05909		992.21	-0.01963	-0.01725	-0.02527
993.76	0.00118	-0.00161	-0.00602		993.81	0.03784	0.03725	0.03775	0.05911		993.85	-0.01968	-0.01719	-0.02488
995.4	0.00115	-0.00167	-0.00579		995.44	0.03791	0.03733	0.03839	0.06009		995.48	-0.01971	-0.0172	-0.02447
997.03	0.00114	-0.00168	-0.00553		997.08	0.03798	0.03742	0.03856	0.06024		997.11	-0.01967	-0.01717	-0.02415
998.48	0.00111	-0.0017	-0.00525		998.71	0.0381	0.03755	0.03823	0.05902		998.56	-0.01963	-0.01716	-0.02373
1000.11	0.0011	-0.00171	-0.00494		1000.15	0.03822	0.03767	0.03793	0.05886		1000.19	-0.01958	-0.01716	-0.02338
1001.74	0.00106	-0.00174	-0.00464		1001.78	0.03832	0.03777	0.0382	0.05968		1001.82	-0.01961	-0.0172	-0.02294
1003.37	0.000999616	-0.00177	-0.00436		1003.41	0.03847	0.03793	0.03885	0.05938		1003.27	-0.0196	-0.01725	-0.02253
1005	0.000959769	-0.00174	-0.00405		1004.86	0.03858	0.03805	0.03981	0.06078		1004.9	-0.01955	-0.0173	-0.02217
1006.45	0.00089744	-0.00174	-0.00373		1006.49	0.03869	0.03816	0.0394	0.06009		1006.53	-0.01953	-0.01731	-0.0218
1008.08	0.000859327	-0.00172	-0.0034		1008.12	0.03877	0.03824	0.04105	0.06261		1007.98	-0.01941	-0.01735	-0.0214
1009.7	0.00080735	-0.00171	-0.00308		1009.57	0.03883	0.0383	0.04248	0.06444		1009.61	-0.0193	-0.01734	-0.02099
1011.16	0.000767637	-0.00167	-0.00274		1011.2	0.03888	0.03837	0.04336	0.06552		1011.23	-0.01919	-0.0174	-0.02061
1012.79	0.00073161	-0.00161	-0.00239		1012.82	0.03897	0.03847	0.04285	0.0647		1012.86	-0.01909	-0.01737	-0.02028
1014.41	0.000718443	-0.00154	-0.00202		1014.45	0.03906	0.03859	0.04066	0.06315		1014.48	-0.01891	-0.01732	-0.01984
1016.03	0.00069631	-0.00147	-0.00167		1016.07	0.03921	0.03874	0.0407	0.06218		1015.94	-0.01882	-0.01729	-0.01945
1017.65	0.000677071	-0.00139	-0.00129		1017.53	0.03933	0.03888	0.04239	0.06368		1017.56	-0.01866	-0.01724	-0.0191
1019.11	0.000650541	-0.00129	-0.000910724		1019.15	0.03944	0.03901	0.04229	0.06365		1019.18	-0.0186	-0.01726	-0.01875
1020.73	0.0006211	-0.00122	-0.000532846		1020.77	0.03956	0.03914	0.04113	0.06227		1020.65	-0.01841	-0.01728	-0.01842
1022.35	0.000590323	-0.00114	-0.000159041		1022.24	0.03968	0.03927	0.04036	0.0607		1022.26	-0.01827	-0.01733	-0.01807
1023.82	0.000574468	-0.00106	0.000217419		1023.85	0.03976	0.03933	0.04062	0.06178		1023.88	-0.01812	-0.01742	-0.01774
1025.43	0.000552917	-0.000969904	0.000585172		1025.47	0.03981	0.03938	0.03989	0.0615		1025.49	-0.01788	-0.01741	-0.01738
1027.05	0.000532586	-0.00087965	0.000969544		1027.08	0.03985	0.03943	0.04211	0.06362		1027.11	-0.01767	-0.01742	-0.0171
1028.66	0.000514715	-0.000772146	0.00136		1028.69	0.03992	0.03951	0.04127	0.06302		1028.58	-0.01749	-0.01745	-0.0168
1030.27	0.000498728	-0.000675454	0.00176		1030.17	0.04002	0.0396	0.04163	0.06281		1030.19	-0.01734	-0.01752	-0.01656
1031.75	0.0004908	-0.000570122	0.00216		1031.78	0.04012	0.0397	0.04241	0.06345		1031.8	-0.01719	-0.01752	-0.0163
1033.36	0.000512999	-0.000438353	0.00258		1033.39	0.0402	0.03979	0.04295	0.06437		1033.29	-0.01706	-0.01749	-0.01609
1034.97	0.000515738	-0.00033885	0.003		1034.87	0.04029	0.03987	0.04129	0.06234		1034.9	-0.01682	-0.01749	-0.01586
1036.45	0.000514327	-0.000234954	0.00341		1036.48	0.04037	0.03995	0.04009	0.0611		1036.5	-0.01664	-0.0175	-0.01559
1038.06	0.000518773	-0.000131578	0.00383		1038.09	0.04046	0.04004	0.03969	0.06227		1038.11	-0.01646	-0.0175	-0.01535
1039.66	0.00053553	-3.95093e-05	0.00425		1039.69	0.04053	0.04012	0.04243	0.06338		1039.71	-0.01623	-0.01745	-0.01514
1041.27	0.000558575	6.87801e-05	0.00467		1041.29	0.04063	0.0402	0.04496	0.0657		1041.2	-0.01601	-0.01744	-0.01492
1042.87	0.000574173	0.000158754	0.0051		1042.79	0.04069	0.04027	0.04598	0.06701		1042.81	-0.01577	-0.01739	-0.01473
1044.36	0.000578235	0.000243261	0.00552		1044.39	0.04076	0.04035	0.04495	0.066		1044.41	-0.01555	-0.01734	-0.01453
1045.96	0.000560953	0.000301881	0.0059		1045.99	0.04081	0.0404	0.04411	0.06479		1045.91	-0.01536	-0.01733	-0.01436
1047.56	0.00056916	0.000362792	0.0063		1047.49	0.04083	0.04044	0.04452	0.06463		1047.51	-0.01508	-0.01726	-0.01415
1049.06	0.000575294	0.000433978	0.00672		1049.09	0.04085	0.04048	0.04272	0.0644		1049.11	-0.01485	-0.01726	-0.01397
1050.66	0.000579652	0.00049971	0.00714		1050.69	0.04091	0.04056	0.04311	0.0645		1050.7	-0.01456	-0.01723	-0.01382
1052.26	0.0006023	0.000560985	0.00756		1052.28	0.04098	0.04067	0.04144	0.06267		1052.3	-0.01435	-0.01712	-0.01371
1053.85	0.000622517	0.0006207	0.00797		1053.88	0.04108	0.04077	0.04276	0.06384		1053.8	-0.01411	-0.01707	-0.01357
1055.45	0.000638124	0.000674556	0.0084		1055.38	0.04113	0.04085	0.04329	0.0646		1055.4	-0.01393	-0.01704	-0.01347
1056.96	0.000667223	0.000724446	0.00882		1056.98	0.04123	0.04097	0.04279	0.06357		1056.99	-0.01379	-0.01694	-0.0134
1058.55	0.000692145	0.000761111	0.00924		1058.57	0.0413	0.04104	0.04302	0.06461		1058.51	-0.0136	-0.01688	-0.01332
1060.14	0.000704948	0.000785985	0.00965		1060.08	0.04137	0.04112	0.04451	0.06584		1060.1	-0.01345	-0.01679	-0.01318
1061.66	0.000750656	0.000823299	0.01007		1061.68	0.04141	0.04117	0.04387	0.06501		1061.69	-0.01325	-0.01671	-0.01312
1063.25	0.000810525	0.000862613	0.0105		1063.26	0.04146	0.04123	0.04432	0.06501		1063.28	-0.01304	-0.01665	-0.01303
1064.84	0.000842691	0.00086274	0.01089		1064.85	0.04149	0.04127	0.04515	0.06631		1064.87	-0.01285	-0.0166	-0.01291
1066.42	0.000853792	0.000834915	0.01127		1066.44	0.04152	0.04132	0.04389	0.06544		1066.39	-0.01263	-0.01647	-0.01288
1068.01	0.000850524	0.000788087	0.01164		1067.96	0.04152	0.04131	0.04338	0.06383		1067.97	-0.01243	-0.01639	-0.01287
1069.53	0.000835023	0.000733017	0.012		1069.55	0.04151	0.04132	0.04591	0.06599		1069.56	-0.0123	-0.01634	-0.01285
1071.12	0.000844086	0.000683645	0.01237		1071.13	0.04151	0.04132	0.04633	0.06657		1071.09	-0.01216	-0.01622	-0.01288
1072.7	0.000870312	0.000653657	0.01274		1072.66	0.04155	0.04136	0.04641	0.06733		1072.67	-0.012	-0.01607	-0.0129
1074.23	0.000881272	0.000577394	0.01308		1074.24	0.04156	0.04136	0.04828	0.06886		1074.25	-0.01184	-0.01592	-0.01293
1075.81	0.000873787	0.000482332	0.0134		1075.83	0.04159	0.0414	0.04729	0.06795		1075.84	-0.01168	-0.01581	-0.01301
1077.4	0.000874604	0.000388302	0.01373		1077.41	0.0416	0.04141	0.0442	0.06597		1077.42	-0.01151	-0.01563	-0.01305
1078.98	0.000884614	0.000313004	0.01407		1078.99	0.0416	0.04142	0.04393	0.06511		1078.95	-0.0114	-0.01557	-0.01308
1080.55	0.000879623	0.000200745	0.01438		1080.52	0.04162	0.04145	0.04402	0.06582		1080.53	-0.0113	-0.01547	-0.01313
1082.09	0.000894051	9.64702e-05	0.0147		1082.1	0.04167	0.04152	0.0435	0.064		1082.11	-0.01115	-0.01533	-0.01324
1083.67	0.000894207	-2.30159e-05	0.015		1083.68	0.04176	0.04161	0.04466	0.06569		1083.69	-0.0111	-0.01523	-0.01331
1085.25	0.000914083	-0.000127685	0.01531		1085.22	0.04186	0.0417	0.0436	0.0654		1085.26	-0.01102	-0.01509	-0.01334
1086.82	0.000931042	-0.000242053	0.01563		1086.8	0.04189	0.04174	0.04669	0.06855		1086.8	-0.01096	-0.01492	-0.01338
1088.39	0.00095001	-0.000348331	0.01594		1088.37	0.04196	0.0418	0.04804	0.0697		1088.38	-0.0109	-0.01477	-0.01341
1089.94	0.000957047	-0.00047467	0.0162		1089.95	0.04205	0.04188	0.04846	0.07054		1089.95	-0.01083	-0.0147	-0.01351
1091.51	0.000977944	-0.000592985	0.0165		1091.52	0.04216	0.04198	0.04699	0.06836		1091.5	-0.01075	-0.01456	-0.01357
1093.09	0.00101	-0.000701804	0.0168		1093.07	0.04224	0.04208	0.04681	0.06884		1093.08	-0.01071	-0.01444	-0.01367
1094.64	0.00104	-0.000816913	0.01709		1094.64	0.04227	0.04211	0.04506	0.06724		1094.65	-0.0107	-0.01431	-0.01378
1096.21	0.00107	-0.000920341	0.01737		1096.21	0.0423	0.04215	0.04437	0.06618		1096.22	-0.01067	-0.0141	-0.01388
1097.78	0.00107	-0.00105	0.01762		1097.78	0.04236	0.04221	0.0449	0.06699		1097.78	-0.01063	-0.01393	-0.01394
1099.35	0.00109	-0.00116	0.01788		1099.35	0.04238	0.04223	0.04457	0.06628		1099.34	-0.01055	-0.01379	-0.01405
1100.91	0.00114	-0.00125	0.01815		1100.91	0.0424	0.04224	0.0444	0.06619		1100.91	-0.01049	-0.01361	-0.01413
1102.48	0.00117	-0.00133	0.01842		1102.48	0.04242	0.04227	0.04763	0.06963		1102.48	-0.01053	-0.01346	-0.01429
1104.04	0.0012	-0.00142	0.01865		1104.04	0.04246	0.0423	0.04855	0.0706		1104.04	-0.01055	-0.01334	-0.01445
1105.61	0.00122	-0.00153	0.01888		1105.61	0.04248	0.04234	0.04885	0.07106		1105.61	-0.01052	-0.0132	-0.01464
1107.17	0.00124	-0.00162	0.0191		1107.17	0.04256	0.04242	0.04699	0.06918		1107.17	-0.01054	-0.01312	-0.01477
1108.74	0.00124	-0.00174	0.01928		1108.74	0.04262	0.04249	0.04525	0.06789		1108.74	-0.01056	-0.01297	-0.01492
1110.3	0.00124	-0.00186	0.01947		1110.3	0.04268	0.04256	0.04523	0.06757		1110.3	-0.01052	-0.0128	-0.01501
1111.86	0.00125	-0.00197	0.01965		1111.86	0.04276	0.04266	0.04563	0.06817		1111.86	-0.01056	-0.01265	-0.01504
1113.43	0.00126	-0.00205	0.01983		1113.43	0.04284	0.04276	0.04494	0.06767		1113.43	-0.01059	-0.01243	-0.01521
1114.99	0.00129	-0.00213	0.02002		1114.99	0.04286	0.04279	0.04457	0.0681		1114.99	-0.0106	-0.01225	-0.01543
1116.55	0.00132	-0.00217	0.02022		1116.55	0.04289	0.04281	0.04454	0.06831		1116.55	-0.0106	-0.01206	-0.01558
1118.12	0.00136	-0.00223	0.0204		1118.12	0.04293	0.04285	0.04604	0.06981		1118.12	-0.01062	-0.01191	-0.01576
1119.68	0.00142	-0.00225	0.02061		1119.68	0.04296	0.0429	0.04511	0.06868		1119.68	-0.01066	-0.0117	-0.01597
1121.24	0.00145	-0.00227	0.02077		1121.24	0.04305	0.04298	0.04653	0.07026		1121.24	-0.01074	-0.01144	-0.01611
1122.8	0.00149	-0.0023	0.02093		1122.8	0.04315	0.04308	0.04649	0.07024		1122.8	-0.01078	-0.01125	-0.01622
1124.37	0.00149	-0.00234	0.02106		1124.37	0.0432	0.04313	0.04623	0.0701		1124.37	-0.01087	-0.01101	-0.01638
1125.93	0.00151	-0.00237	0.02118		1125.93	0.04326	0.04319	0.04692	0.0713		1125.93	-0.01095	-0.01078	-0.01653
1127.49	0.00149	-0.00241	0.02127		1127.49	0.04329	0.04323	0.04723	0.07131		1127.49	-0.01103	-0.01061	-0.01666
1129.05	0.00148	-0.00244	0.02135		1129.05	0.04333	0.04328	0.04414	0.06887		1129.05	-0.01111	-0.01041	-0.01679
1130.61	0.00145	-0.00247	0.02141		1130.61	0.04339	0.04334	0.04362	0.0685		1130.61	-0.0112	-0.01029	-0.01695
1132.17	0.00145	-0.00249	0.02149		1132.17	0.04342	0.04338	0.04189	0.06689		1132.17	-0.01132	-0.01024	-0.01711
1133.73	0.00146	-0.00249	0.02157		1133.73	0.04346	0.04342	0.04408	0.06885		1133.73	-0.01142	-0.01003	-0.01726
1135.29	0.0015	-0.00245	0.02167		1135.29	0.04354	0.04348	0.04135	0.06684		1135.29	-0.01146	-0.00983	-0.01743
1136.85	0.00153	-0.0024	0.02175		1136.85	0.04357	0.04349	0.04281	0.06854		1136.85	-0.01147	-0.0096	-0.01758
1138.41	0.00154	-0.00235	0.02181		1138.41	0.0436	0.04352	0.04174	0.06761		1138.41	-0.01153	-0.00942	-0.01776
1139.97	0.00158	-0.00227	0.02189		1139.97	0.04367	0.04359	0.04298	0.06874		1139.97	-0.0116	-0.00928	-0.01792
1141.53	0.00161	-0.00218	0.02197		1141.53	0.04376	0.04368	0.04324	0.06858		1141.53	-0.01163	-0.0091	-0.0181
1143.09	0.00167	-0.00208	0.02205		1143.09	0.04384	0.04376	0.04415	0.06975		1143.09	-0.01172	-0.00894	-0.01829
1144.64	0.00171	-0.00196	0.02211		1144.64	0.04392	0.04383	0.04401	0.07003		1144.64	-0.01181	-0.00874	-0.01847
1146.2	0.00174	-0.00186	0.02216		1146.2	0.04399	0.04387	0.04631	0.07248		1146.2	-0.01199	-0.00862	-0.01871
1147.76	0.00174	-0.00178	0.02218		1147.76	0.04402	0.04389	0.04664	0.07265		1147.76	-0.01204	-0.00853	-0.01894
1149.32	0.00174	-0.00169	0.0222		1149.32	0.04407	0.04391	0.04665	0.07337		1149.32	-0.01205	-0.00839	-0.01912
1150.88	0.00174	-0.00158	0.02222		1150.88	0.04414	0.04398	0.04537	0.07211		1150.88	-0.01205	-0.00819	-0.01923
1152.43	0.00175	-0.00146	0.02223		1152.43	0.04419	0.04404	0.04704	0.07349		1152.43	-0.01204	-0.00802	-0.01934
1153.99	0.00175	-0.00135	0.02222		1153.99	0.0443	0.04412	0.04571	0.07208		1153.99	-0.01204	-0.00785	-0.01947
1155.55	0.0017	-0.00128	0.02217		1155.55	0.04437	0.04417	0.04549	0.07251		1155.55	-0.01204	-0.00768	-0.0196
1157.1	0.00167	-0.00118	0.02211		1157.1	0.04443	0.0442	0.046	0.07301		1157.1	-0.01209	-0.00757	-0.01979
1158.66	0.00163	-0.00108	0.02204		1158.66	0.04445	0.0442	0.0442	0.07132		1158.66	-0.01216	-0.00746	-0.01993
1160.21	0.00162	-0.000953939	0.022		1160.21	0.04448	0.04422	0.04185	0.06921		1160.21	-0.01219	-0.00735	-0.02012
1161.77	0.00164	-0.000800235	0.02197		1161.77	0.04444	0.04415	0.04011	0.06732		1161.77	-0.01221	-0.00721	-0.02034
1163.32	0.00165	-0.000658379	0.02194		1163.32	0.04445	0.04413	0.03985	0.06752		1163.32	-0.01222	-0.00708	-0.0205
1164.88	0.00171	-0.00046537	0.02195		1164.88	0.04443	0.04411	0.04315	0.07106		1164.88	-0.01223	-0.00692	-0.02066
1166.43	0.00176	-0.000264887	0.02194		1166.43	0.04447	0.04413	0.04235	0.07027		1166.43	-0.01228	-0.0068	-0.02082
1167.99	0.00182	-6.48722e-05	0.02193		1167.99	0.0445	0.04414	0.04203	0.07026		1167.99	-0.0123	-0.00674	-0.02101
1169.54	0.00189	0.000142146	0.02191		1169.54	0.04452	0.04415	0.04167	0.07033		1169.54	-0.01224	-0.00658	-0.02115
1171.1	0.00191	0.000301268	0.02184		1171.1	0.04454	0.04415	0.04221	0.07062		1171.1	-0.01226	-0.00648	-0.02126
1172.65	0.00191	0.000428019	0.02175		1172.65	0.04459	0.04418	0.04471	0.07321		1172.65	-0.01227	-0.00642	-0.02142
1174.2	0.00192	0.00057551	0.02168		1174.2	0.04456	0.04414	0.04392	0.07265		1174.2	-0.0123	-0.00634	-0.02163
1175.76	0.00194	0.000720886	0.02159		1175.76	0.04452	0.04409	0.0435	0.07188		1175.76	-0.0123	-0.00628	-0.02181
1177.31	0.00196	0.000866508	0.02151		1177.31	0.04451	0.04407	0.04665	0.07477		1177.31	-0.01225	-0.00618	-0.02197
1178.86	0.00198	0.00101	0.02142		1178.86	0.04448	0.04403	0.04571	0.07464		1178.86	-0.01222	-0.00608	-0.02215
1180.41	0.00202	0.00117	0.02134		1180.41	0.04443	0.044	0.04468	0.07335		1180.41	-0.01214	-0.006	-0.02227
1181.97	0.00203	0.0013	0.02124		1181.97	0.04445	0.04402	0.04333	0.0723		1181.97	-0.01206	-0.00586	-0.02239
1183.52	0.00205	0.00144	0.02114		1183.52	0.04447	0.04406	0.04267	0.07169		1183.52	-0.01199	-0.00576	-0.02252
1185.07	0.0021	0.00161	0.02106		1185.07	0.04458	0.04417	0.04105	0.06995		1185.07	-0.01196	-0.0057	-0.02266
1186.62	0.00214	0.00175	0.02097		1186.62	0.04463	0.04423	0.04195	0.07071		1186.62	-0.01187	-0.00563	-0.02281
1188.17	0.0022	0.00191	0.02089		1188.17	0.04464	0.04426	0.04147	0.07029		1188.17	-0.01179	-0.00557	-0.02292
1189.72	0.00225	0.00206	0.02081		1189.72	0.04467	0.04429	0.04058	0.06946		1189.72	-0.01172	-0.00555	-0.02307
1191.27	0.00226	0.00217	0.02068		1191.27	0.04472	0.04435	0.04115	0.07044		1191.27	-0.01162	-0.0055	-0.02321
1192.82	0.00231	0.0023	0.02058		1192.82	0.0447	0.04433	0.04403	0.07337		1192.82	-0.01152	-0.00542	-0.02334
1194.37	0.00235	0.00243	0.02048		1194.37	0.04466	0.04431	0.04212	0.07172		1194.37	-0.01138	-0.00534	-0.02343
1195.92	0.00236	0.00251	0.02033		1195.92	0.0446	0.04426	0.04124	0.07041		1195.92	-0.01125	-0.00533	-0.02355
1197.47	0.00236	0.00259	0.02018		1197.47	0.04458	0.04425	0.043	0.07194		1197.47	-0.01114	-0.00528	-0.02367
1199.02	0.00233	0.00262	0.02		1199.02	0.04455	0.04424	0.04117	0.07095		1199.02	-0.01105	-0.00527	-0.0238
1200.57	0.00231	0.00266	0.01982		1200.57	0.04455	0.04426	0.04192	0.07221		1200.57	-0.01096	-0.00525	-0.02392
1202.12	0.0023	0.0027	0.01964		1202.12	0.04457	0.04429	0.04416	0.07406		1202.12	-0.01081	-0.00523	-0.02406
1203.67	0.00231	0.00276	0.0195		1203.67	0.04459	0.04433	0.04325	0.07339		1203.67	-0.01067	-0.00517	-0.02414
1205.22	0.0023	0.00278	0.01933		1205.22	0.04461	0.04436	0.04568	0.07509		1205.22	-0.01057	-0.00517	-0.02427
1206.76	0.0023	0.0028	0.01916		1206.76	0.04467	0.04444	0.04365	0.07343		1206.76	-0.01043	-0.00514	-0.02442
1208.31	0.00232	0.00284	0.01901		1208.31	0.04466	0.04444	0.04275	0.07181		1208.31	-0.01035	-0.00515	-0.02455
1209.86	0.00231	0.00285	0.01883		1209.86	0.04465	0.04444	0.04227	0.07139		1209.86	-0.01022	-0.00518	-0.02471
1211.4	0.0023	0.00283	0.01865		1211.4	0.04458	0.04438	0.04219	0.07166		1211.4	-0.01008	-0.00519	-0.02482
1212.95	0.00229	0.00282	0.01845		1212.95	0.0446	0.04439	0.04118	0.07051		1212.95	-0.00994	-0.00521	-0.02498
1214.5	0.00228	0.00278	0.01825		1214.5	0.04456	0.04436	0.04237	0.07144		1214.5	-0.00981	-0.00524	-0.02509
1216.04	0.00227	0.00274	0.01805		1216.04	0.04458	0.0444	0.04301	0.07258		1216.04	-0.00964	-0.00527	-0.02521
1217.59	0.0023	0.00274	0.01789		1217.59	0.04452	0.04433	0.04146	0.07089		1217.59	-0.00948	-0.00527	-0.02534
1219.14	0.00229	0.00267	0.01767		1219.14	0.04449	0.04431	0.03994	0.06933		1219.14	-0.00929	-0.00525	-0.02543
1220.68	0.00224	0.00257	0.01742		1220.68	0.04448	0.0443	0.04027	0.06957		1220.68	-0.00916	-0.00527	-0.02551
1222.23	0.00221	0.00247	0.01718		1222.23	0.04449	0.04432	0.04081	0.07032		1222.23	-0.00901	-0.00529	-0.02565
1223.77	0.00219	0.00238	0.01695		1223.77	0.04455	0.04438	0.04062	0.07071		1223.77	-0.00887	-0.00531	-0.02575
1225.32	0.00219	0.00231	0.01673		1225.32	0.04465	0.04448	0.04162	0.0713		1225.32	-0.0087	-0.00532	-0.02585
1226.86	0.00219	0.00223	0.01652		1226.86	0.0447	0.04452	0.04215	0.0717		1226.86	-0.00847	-0.00532	-0.02593
1228.41	0.00217	0.00213	0.01628		1228.41	0.04475	0.04457	0.04052	0.07023		1228.41	-0.00829	-0.00532	-0.02597
1229.95	0.00214	0.00201	0.01603		1229.95	0.04484	0.04466	0.04195	0.07131		1229.95	-0.00809	-0.00535	-0.02604
1231.49	0.00214	0.0019	0.01582		1231.49	0.04492	0.04474	0.04058	0.07029		1231.49	-0.00792	-0.00541	-0.02613
1233.04	0.00216	0.00182	0.01562		1233.04	0.04504	0.04486	0.04194	0.0715		1233.04	-0.00775	-0.00544	-0.02621
1234.58	0.00216	0.00172	0.01539		1234.58	0.04515	0.04497	0.0411	0.07072		1234.58	-0.00763	-0.00554	-0.0263
1236.12	0.00215	0.00159	0.01515		1236.12	0.04525	0.04508	0.04279	0.07234		1236.12	-0.00748	-0.00562	-0.02637
1237.66	0.00215	0.00148	0.01493		1237.66	0.04533	0.04517	0.04137	0.07119		1237.66	-0.00732	-0.00565	-0.02646
1239.21	0.00214	0.00136	0.01471		1239.21	0.04536	0.04521	0.04415	0.07349		1239.21	-0.00714	-0.00567	-0.02649
1240.75	0.00216	0.00126	0.0145		1240.75	0.04538	0.04523	0.04202	0.0716		1240.75	-0.00692	-0.00563	-0.02653
1242.29	0.00215	0.00114	0.01426		1242.29	0.04533	0.04519	0.04219	0.07201		1242.29	-0.00674	-0.00565	-0.02662
1243.83	0.00217	0.00104	0.01405		1243.83	0.04532	0.04519	0.04194	0.07131		1243.83	-0.00657	-0.00568	-0.02665
1245.37	0.00221	0.000955845	0.01385		1245.37	0.04533	0.04521	0.04488	0.07365		1245.37	-0.00638	-0.0057	-0.0267
1246.91	0.00224	0.000865519	0.01366		1246.91	0.04537	0.04525	0.04586	0.07432		1246.91	-0.00618	-0.00573	-0.02676
1248.46	0.00225	0.000760201	0.01344		1248.46	0.04537	0.04526	0.04557	0.07391		1248.46	-0.00603	-0.00576	-0.02685
1250	0.00226	0.000645838	0.01323		1250	0.04539	0.04529	0.04378	0.07193		1250	-0.00584	-0.00577	-0.02687
1251.54	0.00224	0.000513502	0.01299		1251.54	0.04542	0.04533	0.04719	0.0756		1251.54	-0.00571	-0.0058	-0.02694
1253.08	0.00222	0.000369257	0.01274		1253.08	0.04543	0.04535	0.04712	0.07515		1253.08	-0.00555	-0.00586	-0.02702
1254.62	0.00222	0.000253305	0.01251		1254.62	0.04547	0.04541	0.04602	0.07456		1254.62	-0.00539	-0.00595	-0.02711
1256.15	0.00222	0.000135101	0.01228		1256.15	0.04558	0.04552	0.04615	0.07422		1256.15	-0.0053	-0.00604	-0.02725
1257.69	0.00221	4.42003e-06	0.01203		1257.69	0.04566	0.04563	0.04625	0.07484		1257.69	-0.00527	-0.00611	-0.02737
1259.23	0.00219	-0.000115248	0.01179		1259.23	0.0457	0.04569	0.04576	0.07437		1259.23	-0.00514	-0.00617	-0.02743
1260.77	0.00217	-0.000244318	0.01154		1260.77	0.04573	0.04574	0.04629	0.07456		1260.77	-0.00499	-0.00619	-0.02746
1262.31	0.00215	-0.000360232	0.01129		1262.31	0.04577	0.04578	0.04202	0.07036		1262.31	-0.0049	-0.00624	-0.02747
1263.85	0.00212	-0.000487029	0.01104		1263.85	0.04575	0.04579	0.04464	0.07285		1263.85	-0.00478	-0.00627	-0.02752
1265.39	0.00213	-0.000577093	0.01082		1265.39	0.04573	0.04578	0.04537	0.07287		1265.39	-0.00467	-0.00632	-0.02757
1266.92	0.00214	-0.000653477	0.0106		1266.92	0.04572	0.04579	0.04403	0.07164		1266.92	-0.0046	-0.00637	-0.02766
1268.46	0.00214	-0.000745389	0.01037		1268.46	0.04565	0.04574	0.04299	0.07037		1268.46	-0.00452	-0.00642	-0.02774
1270	0.00212	-0.000849652	0.01011		1270	0.04565	0.04575	0.04747	0.07499		1270	-0.00445	-0.00648	-0.02781
1271.53	0.00212	-0.000927198	0.00989		1271.53	0.0457	0.04581	0.0482	0.07579		1271.53	-0.00442	-0.00652	-0.02783
1273.07	0.00213	-0.001	0.00966		1273.07	0.04571	0.04583	0.05042	0.07761		1273.07	-0.00435	-0.00659	-0.02784
1274.61	0.0021	-0.0011	0.0094		1274.61	0.04572	0.04586	0.04918	0.07616		1274.61	-0.00424	-0.0066	-0.02784
1276.14	0.00204	-0.00123	0.0091		1276.14	0.04576	0.04592	0.0494	0.0769		1276.14	-0.00411	-0.00661	-0.02786
1277.68	0.00195	-0.00138	0.00878		1277.68	0.04584	0.04601	0.04951	0.07675		1277.68	-0.00398	-0.00663	-0.02787
1279.21	0.0019	-0.00149	0.00848		1279.21	0.04593	0.04612	0.04835	0.07545		1279.21	-0.00389	-0.00664	-0.02787
1280.75	0.00188	-0.00156	0.00822		1280.75	0.04606	0.04625	0.04806	0.07481		1280.75	-0.00379	-0.00664	-0.02786
1282.28	0.00186	-0.00162	0.00797		1282.28	0.04616	0.04637	0.0499	0.07657		1282.28	-0.00375	-0.00667	-0.02788
1283.82	0.00187	-0.00164	0.00775		1283.82	0.04631	0.04653	0.04734	0.074		1283.82	-0.0037	-0.0067	-0.02794
1285.35	0.00187	-0.00167	0.00752		1285.35	0.0464	0.04663	0.04973	0.07589		1285.35	-0.00363	-0.00672	-0.02795
1286.89	0.00188	-0.00167	0.00732		1286.89	0.04645	0.04667	0.04917	0.07539		1286.89	-0.00356	-0.00674	-0.02798
1288.42	0.0019	-0.00168	0.00711		1288.42	0.04646	0.04669	0.05223	0.07824		1288.42	-0.00345	-0.00672	-0.02794
1289.96	0.00191	-0.00167	0.0069		1289.96	0.04646	0.04668	0.04908	0.07527		1289.96	-0.00338	-0.00674	-0.02794
1291.49	0.0019	-0.00168	0.00668		1291.49	0.04648	0.0467	0.04934	0.07518		1291.49	-0.00333	-0.00676	-0.02795
1293.02	0.0019	-0.00169	0.00644		1293.02	0.04651	0.04674	0.04722	0.07332		1293.02	-0.00329	-0.00686	-0.02803
1294.55	0.00189	-0.00169	0.00621		1294.55	0.04661	0.04685	0.05233	0.07796		1294.55	-0.00329	-0.0069	-0.02808
1296.09	0.00189	-0.00167	0.00599		1296.09	0.0467	0.04694	0.05155	0.07749		1296.09	-0.00321	-0.0069	-0.02806
1297.62	0.00188	-0.00165	0.00576		1297.62	0.04677	0.047	0.05023	0.07616		1297.62	-0.00319	-0.00689	-0.02805
1299.15	0.00187	-0.00165	0.00552		1299.15	0.04684	0.04707	0.04945	0.07527		1299.15	-0.00316	-0.00686	-0.028
1300.68	0.00187	-0.00162	0.0053		1300.68	0.0469	0.04713	0.04632	0.07218		1300.68	-0.00316	-0.00689	-0.02803
1302.22	0.00187	-0.00158	0.00508		1302.22	0.04694	0.04716	0.04631	0.07231		1302.22	-0.00316	-0.00692	-0.02799
1303.75	0.00191	-0.0015	0.0049		1303.75	0.04696	0.04719	0.05044	0.07611		1303.75	-0.00318	-0.00695	-0.02799
1305.28	0.00194	-0.00142	0.00471		1305.28	0.04707	0.0473	0.05109	0.07693		1305.28	-0.00324	-0.00701	-0.02803
1306.81	0.00195	-0.00136	0.00449		1306.81	0.0471	0.04732	0.04652	0.07228		1306.81	-0.00327	-0.00705	-0.02807
1308.34	0.00194	-0.00131	0.00427		1308.34	0.0471	0.04732	0.0496	0.07515		1308.34	-0.00332	-0.00707	-0.02806
1309.87	0.00195	-0.00125	0.00407		1309.87	0.04706	0.04728	0.04533	0.07088		1309.87	-0.00338	-0.00708	-0.02811
1311.4	0.00197	-0.00116	0.00387		1311.4	0.047	0.04721	0.04636	0.07152		1311.4	-0.00345	-0.00712	-0.02815
1312.93	0.00202	-0.00104	0.00371		1312.93	0.0469	0.04711	0.04667	0.07232		1312.93	-0.00348	-0.0071	-0.02817
1314.46	0.00207	-0.000912005	0.00355		1314.46	0.04687	0.04708	0.04727	0.07212		1314.46	-0.00348	-0.0071	-0.02817
1315.99	0.00209	-0.000807408	0.00337		1315.99	0.04677	0.04698	0.04758	0.07263		1315.99	-0.00347	-0.00704	-0.02815
1317.52	0.00212	-0.000698349	0.00319		1317.52	0.04677	0.04697	0.04634	0.07119		1317.52	-0.00343	-0.00695	-0.0281
1319.04	0.00215	-0.000577865	0.00302		1319.04	0.0468	0.04699	0.04993	0.07519		1319.04	-0.00348	-0.00693	-0.02809
1320.57	0.00215	-0.000487457	0.00282		1320.57	0.04686	0.04704	0.05148	0.07618		1320.57	-0.00352	-0.00691	-0.0281
1322.1	0.00216	-0.000374427	0.00264		1322.1	0.04687	0.04704	0.04942	0.07413		1322.1	-0.0035	-0.00684	-0.02807
1323.63	0.00215	-0.000284227	0.00245		1323.63	0.04689	0.04705	0.04705	0.07182		1323.63	-0.00351	-0.00675	-0.02799
1325.16	0.00212	-0.000214111	0.00223		1325.16	0.04688	0.04704	0.04984	0.07429		1325.16	-0.00356	-0.00675	-0.02797
1326.68	0.00214	-7.86274e-05	0.00209		1326.68	0.04686	0.04702	0.04944	0.07371		1326.68	-0.00359	-0.00673	-0.02798
1328.21	0.00219	8.18406e-05	0.00196		1328.21	0.04679	0.04694	0.05054	0.07524		1328.21	-0.00362	-0.00666	-0.02797
1329.74	0.00223	0.000233482	0.00181		1329.74	0.04678	0.04691	0.05156	0.07629		1329.74	-0.00364	-0.00661	-0.02793
1331.26	0.00225	0.00037912	0.00167		1331.26	0.04679	0.04691	0.04829	0.07285		1331.26	-0.00367	-0.00651	-0.02784
1332.79	0.00227	0.000528978	0.00153		1332.79	0.04676	0.04687	0.04771	0.07262		1332.79	-0.00374	-0.00645	-0.02777
1334.32	0.00227	0.000657622	0.00138		1334.32	0.04669	0.04678	0.04834	0.07305		1334.32	-0.00378	-0.00637	-0.02772
1335.84	0.00228	0.000802158	0.00123		1335.84	0.04665	0.04672	0.0503	0.07523		1335.84	-0.00382	-0.00629	-0.02767
1337.37	0.00233	0.000981563	0.00113		1337.37	0.04662	0.04667	0.05102	0.07548		1337.37	-0.00388	-0.00622	-0.02759
1338.89	0.00235	0.00113	0.000986663		1338.89	0.04659	0.04662	0.05009	0.07446		1338.89	-0.00394	-0.00616	-0.02751
1340.42	0.00234	0.00124	0.000807354		1340.42	0.04647	0.04649	0.05157	0.0759		1340.42	-0.00398	-0.00611	-0.02745
1341.94	0.00233	0.00136	0.000656697		1341.94	0.04644	0.04643	0.05366	0.07822		1341.94	-0.00405	-0.00608	-0.02736
1343.47	0.00231	0.00147	0.000485493		1343.47	0.04644	0.04641	0.05266	0.07708		1343.47	-0.00414	-0.00603	-0.02733
1344.99	0.00231	0.00159	0.000338648		1344.99	0.0464	0.04636	0.05592	0.08019		1344.99	-0.00423	-0.00596	-0.02724
1346.52	0.00234	0.00174	0.000220198		1346.52	0.04628	0.04622	0.05257	0.07662		1346.52	-0.00426	-0.00588	-0.02716
1348.04	0.00236	0.00188	9.4549e-05		1348.04	0.04628	0.04622	0.05247	0.07703		1348.04	-0.00432	-0.0058	-0.02708
1349.56	0.00234	0.00199	-6.0675e-05		1349.56	0.04625	0.04617	0.05343	0.078		1349.56	-0.00442	-0.00574	-0.02703
1351.09	0.00234	0.00209	-0.000208618		1351.09	0.04633	0.04623	0.05265	0.0768		1351.09	-0.00452	-0.00565	-0.027
1352.61	0.00234	0.00221	-0.000338586		1352.61	0.0464	0.04628	0.05175	0.07623		1352.61	-0.00459	-0.00561	-0.02692
1354.13	0.00239	0.00237	-0.000430849		1354.13	0.04652	0.04638	0.04834	0.07288		1354.13	-0.00462	-0.00553	-0.02684
1355.65	0.00245	0.00254	-0.000504252		1355.65	0.04657	0.04642	0.04746	0.07198		1355.65	-0.00469	-0.00545	-0.02677
1357.18	0.00249	0.00267	-0.000602888		1357.18	0.04661	0.04644	0.047	0.07162		1357.18	-0.00478	-0.00534	-0.02665
1358.7	0.00252	0.0028	-0.000704029		1358.7	0.04664	0.04646	0.04738	0.07231		1358.7	-0.00489	-0.00528	-0.02656
1360.22	0.00256	0.00293	-0.000799609		1360.22	0.04671	0.0465	0.04637	0.07093		1360.22	-0.00493	-0.00517	-0.02645
1361.74	0.0026	0.00305	-0.000899507		1361.74	0.04671	0.04649	0.04836	0.07334		1361.74	-0.00497	-0.00504	-0.02636
1363.26	0.00261	0.00315	-0.00102		1363.26	0.04675	0.04652	0.05101	0.07575		1363.26	-0.00498	-0.00492	-0.0262
1364.78	0.00263	0.00324	-0.00113		1364.78	0.04677	0.04653	0.05351	0.07795		1364.78	-0.00503	-0.00479	-0.02605
1366.3	0.00264	0.00333	-0.00125		1366.3	0.04685	0.04659	0.05506	0.07919		1366.3	-0.00512	-0.0047	-0.02598
1367.82	0.00267	0.00342	-0.00135		1367.82	0.04685	0.0466	0.0518	0.07641		1367.82	-0.00517	-0.00454	-0.02584
1369.34	0.00269	0.00351	-0.00145		1369.34	0.04686	0.04659	0.05217	0.07602		1369.34	-0.0052	-0.00441	-0.02572
1370.86	0.0027	0.00358	-0.00156		1370.86	0.0468	0.04652	0.04803	0.07272		1370.86	-0.00525	-0.00431	-0.0256
1372.38	0.00268	0.00362	-0.0017		1372.38	0.04682	0.04654	0.04667	0.07106		1372.38	-0.00527	-0.00419	-0.02548
1373.9	0.00267	0.00366	-0.00182		1373.9	0.04687	0.04659	0.0464	0.07128		1373.9	-0.00536	-0.00411	-0.02538
1375.42	0.00268	0.00373	-0.00191		1375.42	0.04691	0.04662	0.04553	0.07041		1375.42	-0.00538	-0.00398	-0.0253
1376.94	0.00268	0.00378	-0.00201		1376.94	0.04696	0.04665	0.04642	0.07094		1376.94	-0.00535	-0.00386	-0.02516
1378.46	0.0027	0.00384	-0.0021		1378.46	0.04695	0.04664	0.04759	0.07172		1378.46	-0.00536	-0.00373	-0.025
1379.97	0.00271	0.00389	-0.00216		1379.97	0.04696	0.04664	0.04867	0.07309		1379.97	-0.00534	-0.0036	-0.02486
1381.49	0.00273	0.00395	-0.00222		1381.49	0.04703	0.0467	0.04254	0.06718		1381.49	-0.00538	-0.00349	-0.02469
1383.01	0.00276	0.00401	-0.00227		1383.01	0.04707	0.04674	0.0461	0.07081		1383.01	-0.00539	-0.00337	-0.02459
1384.53	0.00279	0.00407	-0.0023		1384.53	0.04704	0.04671	0.04829	0.07267		1384.53	-0.00543	-0.00324	-0.02447
1386.04	0.00282	0.00413	-0.00234		1386.04	0.04707	0.04674	0.04924	0.07358		1386.04	-0.00546	-0.00312	-0.02435
1387.56	0.00281	0.00415	-0.0024		1387.56	0.04704	0.04672	0.05218	0.07678		1387.56	-0.00546	-0.00298	-0.02418
1389.08	0.00282	0.00419	-0.00244		1389.08	0.04701	0.04669	0.05273	0.07708		1389.08	-0.00542	-0.00279	-0.024
1390.59	0.00282	0.00422	-0.00247		1390.59	0.04701	0.0467	0.04938	0.07422		1390.59	-0.00538	-0.0026	-0.02389
1392.11	0.00281	0.00421	-0.00254		1392.11	0.04696	0.04667	0.05312	0.07835		1392.11	-0.00536	-0.00243	-0.02373
1393.63	0.00278	0.0042	-0.00261		1393.63	0.04689	0.0466	0.0499	0.07531		1393.63	-0.00537	-0.00229	-0.02355
1395.14	0.00277	0.00419	-0.00266		1395.14	0.0468	0.04653	0.04506	0.07047		1395.14	-0.00536	-0.00218	-0.02339
1396.66	0.00275	0.00418	-0.00271		1396.66	0.04677	0.0465	0.0429	0.06859		1396.66	-0.00539	-0.00206	-0.02327
1398.17	0.0027	0.00414	-0.00277		1398.17	0.0468	0.04655	0.04445	0.0699		1398.17	-0.00541	-0.00198	-0.02317
1399.69	0.00264	0.00408	-0.00285		1399.69	0.04686	0.04663	0.04624	0.07138		1399.69	-0.00542	-0.00184	-0.02303
1401.2	0.00262	0.00405	-0.00289		1401.2	0.04686	0.04665	0.0484	0.07365		1401.2	-0.00541	-0.00169	-0.02285
1402.71	0.00257	0.004	-0.00295		1402.71	0.04689	0.0467	0.04875	0.07399		1402.71	-0.00538	-0.0015	-0.02263
1404.23	0.00253	0.00394	-0.00302		1404.23	0.04687	0.0467	0.04996	0.07545		1404.23	-0.00537	-0.00136	-0.02249
1405.74	0.00252	0.00392	-0.00304		1405.74	0.04685	0.04671	0.04957	0.07508		1405.74	-0.00531	-0.00125	-0.02228
1407.26	0.00254	0.00392	-0.00303		1407.26	0.04681	0.0467	0.04681	0.07267		1407.26	-0.00525	-0.0011	-0.02211
1408.77	0.00254	0.0039	-0.00302		1408.77	0.04673	0.04664	0.05013	0.07578		1408.77	-0.00525	-0.000965287	-0.02194
1410.28	0.00251	0.00385	-0.00304		1410.28	0.04658	0.0465	0.05288	0.07826		1410.28	-0.00523	-0.000791166	-0.02175
1411.79	0.00249	0.00379	-0.00307		1411.79	0.04652	0.04645	0.05229	0.07728		1411.79	-0.00517	-0.000639776	-0.02156
1413.31	0.00247	0.00373	-0.00309		1413.31	0.04655	0.04649	0.05064	0.07655		1413.31	-0.00512	-0.000448216	-0.02136
1414.82	0.00247	0.00367	-0.00311		1414.82	0.04662	0.04658	0.0521	0.07751		1414.82	-0.00512	-0.000300031	-0.02119
1416.33	0.00244	0.00358	-0.00314		1416.33	0.04663	0.04661	0.05343	0.07917		1416.33	-0.00508	-0.000118366	-0.02106
1417.84	0.00242	0.00351	-0.00316		1417.84	0.04673	0.04672	0.04999	0.07599		1417.84	-0.00499	1.43339e-05	-0.02088
1419.35	0.00238	0.00341	-0.0032		1419.35	0.04686	0.04686	0.04788	0.07369		1419.35	-0.00489	0.000180568	-0.02066
1420.86	0.00236	0.00331	-0.00322		1420.86	0.04697	0.04698	0.04746	0.07326		1420.86	-0.00486	0.000321454	-0.02045
1422.37	0.00236	0.00323	-0.00322		1422.37	0.04711	0.04712	0.05273	0.07892		1422.37	-0.00482	0.000473506	-0.02029
1423.89	0.00237	0.00316	-0.0032		1423.89	0.04718	0.04719	0.04812	0.07399		1423.89	-0.00472	0.000688651	-0.02007
1425.4	0.00236	0.00306	-0.00322		1425.4	0.04724	0.04726	0.05231	0.0784		1425.4	-0.00461	0.000851969	-0.01989
1426.91	0.00232	0.00294	-0.00326		1426.91	0.04727	0.0473	0.04719	0.07339		1426.91	-0.0045	0.00104	-0.01971
1428.42	0.00231	0.00284	-0.00326		1428.42	0.04733	0.04736	0.04628	0.07282		1428.42	-0.00443	0.00119	-0.01956
1429.92	0.00231	0.00275	-0.00325		1429.92	0.04733	0.04736	0.04296	0.06987		1429.92	-0.00435	0.00136	-0.01935
1431.43	0.00235	0.00269	-0.0032		1431.43	0.04728	0.04732	0.04632	0.07314		1431.43	-0.00425	0.00156	-0.01916
1432.94	0.00236	0.0026	-0.00319		1432.94	0.04721	0.04725	0.04595	0.07267		1432.94	-0.00413	0.00175	-0.01896
1434.45	0.00237	0.00251	-0.00316		1434.45	0.04715	0.04718	0.04576	0.07235		1434.45	-0.00405	0.0019	-0.01876
1435.96	0.0024	0.00244	-0.00312		1435.96	0.04711	0.04715	0.04446	0.07153		1435.96	-0.00391	0.00205	-0.01859
1437.47	0.00242	0.00235	-0.00308		1437.47	0.04702	0.04705	0.04657	0.07325		1437.47	-0.00385	0.00214	-0.01843
1438.98	0.00241	0.00223	-0.00307		1438.98	0.04701	0.04704	0.04621	0.07231		1438.98	-0.00377	0.00227	-0.01828
1440.48	0.00242	0.00213	-0.00304		1440.48	0.04703	0.04706	0.04704	0.07411		1440.48	-0.00365	0.00242	-0.01806
1441.99	0.00244	0.00205	-0.003		1441.99	0.04707	0.04711	0.04667	0.07321		1441.99	-0.0035	0.00254	-0.01791
1443.5	0.00245	0.00197	-0.00295		1443.5	0.04708	0.04713	0.04747	0.07413		1443.5	-0.00339	0.00265	-0.01775
1445	0.00246	0.00186	-0.00292		1445	0.04713	0.04717	0.0482	0.07489		1445	-0.00331	0.00276	-0.0176
1446.51	0.00247	0.00177	-0.00287		1446.51	0.04719	0.04723	0.05071	0.07741		1446.51	-0.00321	0.00289	-0.01741
1448.02	0.00249	0.00168	-0.00281		1448.02	0.04727	0.04731	0.05057	0.07737		1448.02	-0.00316	0.00298	-0.01724
1449.52	0.00247	0.00156	-0.00278		1449.52	0.0473	0.04734	0.0478	0.07527		1449.52	-0.00312	0.00307	-0.0171
1451.03	0.00247	0.00146	-0.00274		1451.03	0.04739	0.04741	0.0479	0.07502		1451.03	-0.00304	0.00319	-0.01694
1452.53	0.00246	0.00136	-0.00268		1452.53	0.04738	0.04738	0.0473	0.07417		1452.53	-0.00297	0.00328	-0.0168
1454.04	0.00244	0.00123	-0.00265		1454.04	0.04735	0.04734	0.04748	0.07399		1454.04	-0.00286	0.00341	-0.01662
1455.54	0.00241	0.00111	-0.00261		1455.54	0.04725	0.04723	0.04519	0.07215		1455.54	-0.00275	0.00357	-0.01649
1457.05	0.00238	0.000988092	-0.00258		1457.05	0.0472	0.04717	0.0446	0.07168		1457.05	-0.00263	0.0037	-0.01628
1458.55	0.00233	0.00084752	-0.00257		1458.55	0.04706	0.04701	0.04788	0.0749		1458.55	-0.00249	0.00384	-0.01608
1460.06	0.00233	0.000759961	-0.0025		1460.06	0.04701	0.04695	0.04791	0.07525		1460.06	-0.00237	0.00397	-0.01587
1461.56	0.00234	0.000682233	-0.00242		1461.56	0.04701	0.04692	0.04647	0.07376		1461.56	-0.00225	0.00411	-0.01576
1463.07	0.00236	0.000624933	-0.00232		1463.07	0.04702	0.0469	0.04502	0.07264		1463.07	-0.00209	0.00426	-0.01557
1464.57	0.0024	0.000594439	-0.0022		1464.57	0.04697	0.04684	0.04591	0.07302		1464.57	-0.00196	0.00437	-0.01541
1466.07	0.00241	0.000534317	-0.0021		1466.07	0.04695	0.0468	0.04402	0.07135		1466.07	-0.00185	0.00447	-0.01522
1467.58	0.00241	0.000465946	-0.002		1467.58	0.04686	0.04668	0.04687	0.07434		1467.58	-0.00173	0.00461	-0.01503
1469.08	0.00242	0.000402742	-0.00191		1469.08	0.04681	0.04662	0.04925	0.07713		1469.08	-0.00161	0.00473	-0.01487
1470.58	0.00245	0.000363963	-0.00179		1470.58	0.04677	0.04657	0.04957	0.07693		1470.58	-0.00152	0.00483	-0.01472
1472.08	0.00245	0.000315783	-0.00168		1472.08	0.04666	0.04644	0.04908	0.07734		1472.08	-0.00134	0.00497	-0.01456
1473.58	0.00248	0.000279848	-0.00155		1473.58	0.04651	0.04628	0.04545	0.0734		1473.58	-0.00122	0.00505	-0.01436
1475.09	0.00249	0.000229282	-0.00145		1475.09	0.04641	0.04616	0.04204	0.06925		1475.09	-0.00115	0.00505	-0.01424
1476.59	0.00251	0.000193801	-0.00133		1476.59	0.04629	0.04603	0.04322	0.07128		1476.59	-0.00102	0.0051	-0.01414
1478.09	0.00253	0.000166466	-0.0012		1478.09	0.04623	0.04597	0.04232	0.07059		1478.09	-0.000906807	0.0052	-0.01399
1479.59	0.00254	0.000120522	-0.0011		1479.59	0.04618	0.0459	0.04538	0.07365		1479.59	-0.000818646	0.00529	-0.01383
1481.09	0.00254	7.02823e-05	-0.001		1481.09	0.04614	0.04586	0.04557	0.07345		1481.09	-0.000727931	0.00539	-0.01365
1482.59	0.00252	1.6485e-05	-0.000897048		1482.59	0.0461	0.04582	0.04833	0.07643		1482.59	-0.000647434	0.00548	-0.01346
1484.09	0.00252	-2.60622e-05	-0.000794964		1484.09	0.04602	0.04575	0.04909	0.07708		1484.09	-0.000561135	0.00553	-0.01332
1485.59	0.00252	-7.35938e-05	-0.000695876		1485.59	0.04606	0.04578	0.053	0.08129		1485.59	-0.000444479	0.0056	-0.01317
1487.09	0.00258	-5.32473e-05	-0.000540701		1487.09	0.04609	0.04581	0.04871	0.07707		1487.09	-0.000339208	0.00563	-0.01299
1488.59	0.00262	-5.51081e-05	-0.000404445		1488.59	0.04609	0.04582	0.04466	0.07313		1488.59	-0.000307306	0.00563	-0.01283
1490.09	0.00262	-8.79655e-05	-0.000295435		1490.09	0.04615	0.04588	0.04152	0.06976		1490.09	-0.000245037	0.00559	-0.01279
1491.59	0.00267	-8.32379e-05	-0.000148494		1491.59	0.04615	0.04588	0.04448	0.07233		1491.59	-0.000194558	0.00555	-0.01271
1493.08	0.00269	-9.02667e-05	-2.09608e-05		1493.08	0.04622	0.04596	0.04093	0.06869		1493.08	-0.000176809	0.00556	-0.01262
1494.58	0.00273	-8.9339e-05	0.000115748		1494.58	0.04625	0.046	0.04015	0.06792		1494.58	-0.000165473	0.00557	-0.01257
1496.08	0.00277	-8.00504e-05	0.000266582		1496.08	0.04624	0.046	0.04012	0.06794		1496.08	-9.3192e-05	0.00561	-0.01245
1497.58	0.0028	-7.94481e-05	0.000405779		1497.58	0.04625	0.04603	0.04269	0.0701		1497.58	4.97556e-05	0.00566	-0.01234
1499.07	0.00281	-9.24981e-05	0.000533558		1499.07	0.04639	0.04618	0.04331	0.07154		1499.07	7.88402e-05	0.00565	-0.01226
1500.57	0.00283	-8.79924e-05	0.00066253		1500.57	0.0465	0.04631	0.04292	0.07047		1500.57	0.00012849	0.00566	-0.01218
1502.07	0.0029	-3.62203e-05	0.000842324		1502.07	0.04665	0.04649	0.04593	0.07393		1502.07	0.000189996	0.00566	-0.01209
1503.57	0.00298	2.32353e-05	0.00103		1503.57	0.04674	0.0466	0.04339	0.07221		1503.57	0.000203138	0.00564	-0.01199
1505.06	0.00303	6.30936e-05	0.00119		1505.06	0.04684	0.04673	0.04732	0.07566		1505.06	0.000269851	0.00564	-0.01186
1506.56	0.00306	8.41714e-05	0.00133		1506.56	0.04686	0.04678	0.04741	0.07592		1506.56	0.000282968	0.00566	-0.0118
1508.05	0.00306	8.55193e-05	0.00145		1508.05	0.0469	0.04685	0.04822	0.07695		1508.05	0.000360969	0.00561	-0.01168
1509.55	0.00307	9.3386e-05	0.00157		1509.55	0.04691	0.04689	0.04736	0.07583		1509.55	0.000432917	0.0056	-0.01165
1511.04	0.00308	0.00011164	0.0017		1511.04	0.04694	0.04695	0.04633	0.07481		1511.04	0.000475755	0.00551	-0.01164
1512.54	0.00311	0.000143622	0.00184		1512.54	0.0469	0.04696	0.04906	0.07756		1512.54	0.000487026	0.00544	-0.01162
1514.03	0.00311	0.000164232	0.00197		1514.03	0.04693	0.04702	0.04459	0.07334		1514.03	0.000526193	0.00541	-0.0115
1515.53	0.00313	0.000190124	0.00211		1515.53	0.04704	0.04717	0.04439	0.07391		1515.53	0.000527393	0.00533	-0.01149
1517.02	0.00315	0.000225265	0.00225		1517.02	0.0471	0.04726	0.04529	0.07406		1517.02	0.000545593	0.00525	-0.01144
1518.52	0.00318	0.000281144	0.00241		1518.52	0.04714	0.04733	0.05024	0.07875		1518.52	0.000605844	0.00519	-0.01135
1520.01	0.00321	0.000327571	0.00257		1520.01	0.04724	0.04746	0.04566	0.07425		1520.01	0.000662542	0.00509	-0.0113
1521.5	0.00322	0.000364331	0.00271		1521.5	0.04728	0.04753	0.04468	0.07288		1521.5	0.000711466	0.00511	-0.01118
1523	0.00323	0.000417599	0.00286		1523	0.04738	0.04765	0.0401	0.06788		1523	0.000789339	0.00514	-0.01105
1524.49	0.00323	0.000459553	0.00301		1524.49	0.04755	0.04783	0.04092	0.06961		1524.49	0.000815373	0.00511	-0.01098
1525.98	0.00325	0.000518807	0.00317		1525.98	0.04769	0.04799	0.03748	0.0653		1525.98	0.000893767	0.0051	-0.01088
1527.47	0.00326	0.000576267	0.00334		1527.47	0.04777	0.04808	0.0416	0.06966		1527.47	0.000954775	0.00506	-0.01079
1528.97	0.00332	0.00068681	0.00355		1528.97	0.04786	0.0482	0.0425	0.07116		1528.97	0.000965199	0.00502	-0.01071
1530.46	0.00334	0.000764052	0.00372		1530.46	0.04787	0.04823	0.04749	0.07572		1530.46	0.000905013	0.00496	-0.01069
1531.95	0.00334	0.000820659	0.00387		1531.95	0.04787	0.04826	0.0452	0.07355		1531.95	0.000860108	0.00483	-0.01062
1533.44	0.00335	0.000888533	0.00402		1533.44	0.04789	0.04829	0.04563	0.07387		1533.44	0.000894459	0.00475	-0.01061
1534.93	0.00334	0.000949967	0.00416		1534.93	0.04793	0.04835	0.04257	0.07071		1534.93	0.000816714	0.00462	-0.01057
1536.42	0.00331	0.00099078	0.00429		1536.42	0.04792	0.04837	0.04223	0.06993		1536.42	0.000807754	0.00454	-0.01054
1537.91	0.00329	0.00103	0.00442		1537.91	0.04795	0.04842	0.04138	0.06951		1537.91	0.000842686	0.00452	-0.01045
1539.4	0.00327	0.0011	0.00456		1539.4	0.04795	0.04843	0.048	0.07604		1539.4	0.000895165	0.00449	-0.0104
1540.89	0.00324	0.00114	0.00467		1540.89	0.04792	0.04843	0.04754	0.07604		1540.89	0.000879513	0.00438	-0.01033
1542.38	0.0032	0.00117	0.00478		1542.38	0.04791	0.04843	0.04986	0.07787		1542.38	0.000874607	0.00431	-0.01024
1543.87	0.0032	0.00124	0.00493		1543.87	0.04794	0.04846	0.05168	0.07942		1543.87	0.000880291	0.00425	-0.01013
1545.36	0.00324	0.00137	0.00513		1545.36	0.04802	0.04854	0.0477	0.07592		1545.36	0.000870374	0.00413	-0.01012
1546.85	0.00326	0.00147	0.00529		1546.85	0.04809	0.04861	0.04863	0.07764		1546.85	0.000807708	0.00402	-0.01008
1548.34	0.0033	0.0016	0.00548		1548.34	0.04811	0.04862	0.04827	0.07732		1548.34	0.000776033	0.00393	-0.01007
1549.83	0.00333	0.00171	0.00566		1549.83	0.04816	0.04868	0.04758	0.0763		1549.83	0.000757872	0.00386	-0.00999
1551.32	0.00335	0.00183	0.00584		1551.32	0.04818	0.04869	0.05013	0.07835		1551.32	0.0007683	0.00383	-0.00994
1552.8	0.00338	0.00195	0.00603		1552.8	0.04822	0.04873	0.04773	0.07582		1552.8	0.000751363	0.00377	-0.00991
1554.29	0.0034	0.00205	0.0062		1554.29	0.04824	0.04875	0.0482	0.07623		1554.29	0.000710528	0.00368	-0.00992
1555.78	0.00338	0.00212	0.00635		1555.78	0.04839	0.04889	0.04971	0.07787		1555.78	0.00065037	0.00355	-0.0099
1557.27	0.00334	0.00217	0.00649		1557.27	0.04853	0.049	0.04958	0.07773		1557.27	0.000611927	0.00345	-0.00995
1558.75	0.00326	0.00218	0.00658		1558.75	0.04863	0.04907	0.05013	0.07816		1558.75	0.000533451	0.00333	-0.00994
1560.24	0.0032	0.00221	0.00667		1560.24	0.04873	0.04915	0.04559	0.0739		1560.24	0.000488462	0.00322	-0.00997
1561.73	0.00314	0.00223	0.00676		1561.73	0.04891	0.04931	0.04923	0.07762		1561.73	0.000437446	0.00311	-0.00995
1563.21	0.00308	0.00225	0.00685		1563.21	0.04902	0.04939	0.05132	0.079		1563.21	0.000420275	0.00313	-0.00988
1564.7	0.00306	0.00232	0.00697		1564.7	0.04909	0.04944	0.04688	0.07496		1564.7	0.000448225	0.00307	-0.00981
1566.18	0.00306	0.0024	0.00712		1566.18	0.04908	0.04941	0.05294	0.08043		1566.18	0.000448279	0.003	-0.00974
1567.67	0.00304	0.00248	0.00726		1567.67	0.04915	0.04945	0.04964	0.07775		1567.67	0.000406614	0.00285	-0.0097
1569.15	0.00303	0.00256	0.00741		1569.15	0.04917	0.04944	0.04986	0.07775		1569.15	0.000288137	0.00278	-0.00967
1570.64	0.00301	0.00263	0.00755		1570.64	0.0492	0.04946	0.05176	0.07983		1570.64	0.0002419	0.00272	-0.00963
1572.12	0.00297	0.00267	0.00767		1572.12	0.04924	0.04947	0.05084	0.07821		1572.12	0.000259016	0.00265	-0.0096
1573.61	0.00294	0.00275	0.00781		1573.61	0.04926	0.04948	0.0475	0.07535		1573.61	0.000313212	0.00259	-0.00952
1575.09	0.00292	0.00281	0.00794		1575.09	0.0493	0.04951	0.04461	0.07245		1575.09	0.000305874	0.00252	-0.00946
1576.57	0.00293	0.00291	0.00811		1576.57	0.04934	0.04953	0.04617	0.07406		1576.57	0.000317455	0.00248	-0.00938
1578.06	0.00296	0.00303	0.0083		1578.06	0.04941	0.04956	0.04523	0.07282		1578.06	0.000279375	0.00244	-0.00931
1579.54	0.00298	0.00312	0.00846		1579.54	0.0495	0.04961	0.04305	0.07073		1579.54	0.000301651	0.0025	-0.00917
1581.02	0.00298	0.00321	0.00862		1581.02	0.04962	0.0497	0.04509	0.07271		1581.02	0.000287166	0.00242	-0.00909
1582.51	0.00296	0.00327	0.00876		1582.51	0.04982	0.04987	0.04695	0.07432		1582.51	0.000282609	0.00235	-0.00895
1583.99	0.00295	0.00334	0.00892		1583.99	0.05	0.05003	0.04845	0.07645		1583.99	0.000270844	0.00227	-0.00895
1585.47	0.00291	0.00338	0.00904		1585.47	0.05016	0.05017	0.04744	0.07532		1585.47	0.000306249	0.00218	-0.00889
1586.95	0.00284	0.0034	0.00914		1586.95	0.05028	0.05026	0.05105	0.07859		1586.95	0.000247622	0.00212	-0.00879
1588.43	0.00279	0.00343	0.00925		1588.43	0.05041	0.05036	0.04877	0.07624		1588.43	0.000312364	0.0021	-0.0087
1589.92	0.00275	0.00347	0.00937		1589.92	0.0504	0.05033	0.04158	0.06925		1589.92	0.000368598	0.00214	-0.00861
1591.4	0.0027	0.00352	0.00949		1591.4	0.05043	0.05034	0.04626	0.07322		1591.4	0.000256877	0.00205	-0.00859
1592.88	0.00265	0.00354	0.00959		1592.88	0.05045	0.05033	0.0473	0.07413		1592.88	0.000122306	0.002	-0.00848
1594.36	0.00259	0.00355	0.0097		1594.36	0.05055	0.05043	0.04399	0.0708		1594.36	-6.813e-05	0.00194	-0.00832
1595.84	0.00254	0.00358	0.00981		1595.84	0.05059	0.05047	0.04947	0.07665		1595.84	-2.51796e-05	0.00194	-0.00828
1597.32	0.00247	0.0036	0.00991		1597.32	0.0507	0.05058	0.04812	0.07449		1597.32	2.48854e-05	0.00185	-0.00823
1598.8	0.00241	0.00362	0.01003		1598.8	0.05067	0.05055	0.04417	0.07113		1598.8	0.000117631	0.00178	-0.00806
1600.28	0.00236	0.00365	0.01014		1600.28	0.0507	0.05057	0.04354	0.06989		1600.28	0.000257752	0.00135	-0.00788
1601.76	0.00228	0.00365	0.01023		1601.76	0.0506	0.05047	0.04797	0.07424		1601.76	0.000211091	0.00159	-0.00786
1603.23	0.00225	0.00368	0.01034		1603.23	0.05058	0.05044	0.04504	0.07187		1603.23	0.000245309	0.00158	-0.00765
1604.71	0.00225	0.00374	0.01049		1604.71	0.05055	0.05042	0.05078	0.07786		1604.71	0.000401678	0.00155	-0.00762
1606.19	0.0022	0.00376	0.01061		1606.19	0.05065	0.05052	0.04973	0.07623		1606.19	0.000337488	0.00156	-0.00732
1607.67	0.00214	0.00378	0.01072		1607.67	0.0507	0.05057	0.0484	0.07502		1607.67	0.000393495	0.00174	-0.00732
1609.15	0.00209	0.00383	0.01086		1609.15	0.05079	0.05063	0.04954	0.07639		1609.15	0.000759	0.00167	-0.00731
1610.63	0.00202	0.00382	0.01095		1610.63	0.05082	0.05064	0.05328	0.08018		1610.63	0.000830578	0.00137	-0.00749
1612.1	0.00195	0.00381	0.01104		1612.1	0.05085	0.05064	0.04957	0.07564		1612.1	0.000962024	0.00159	-0.00712
1613.58	0.00189	0.00378	0.01109		1613.58	0.05077	0.05061	0.05149	0.07811		1613.58	0.000803256	0.00149	-0.00717
1615.06	0.00178	0.00371	0.01114		1615.06	0.05091	0.05074	0.05443	0.0803		1615.06	0.000969454	0.00121	-0.00666
1616.53	0.00169	0.00366	0.01119		1616.53	0.05105	0.05085	0.05156	0.07762		1616.53	0.000769749	0.00147	-0.00623
1618.01	0.00162	0.00367	0.01127		1618.01	0.05123	0.05104	0.05346	0.0793		1618.01	0.00071435	0.001	-0.00634
1619.49	0.00158	0.0037	0.0114		1619.49	0.0513	0.05109	0.05277	0.07823		1619.49	0.000966795	0.000694025	-0.00629
1620.96	0.00151	0.00368	0.01153		1620.96	0.05146	0.05122	0.05399	0.07887		1620.96	0.00143	0.000155813	-0.0064
1622.44	0.00147	0.00368	0.01171		1622.44	0.0515	0.05127	0.05819	0.0838		1622.44	0.00147	4.13653e-05	-0.00691
1623.91	0.00141	0.00371	0.01183		1623.91	0.05166	0.05141	0.05301	0.07744		1623.91	0.00153	0.000350731	-0.00682
1625.39	0.00141	0.00371	0.01195		1625.39	0.05174	0.05144	0.05205	0.07644		1625.39	0.00135	0.000431477	-0.00695
1626.86	0.00141	0.00371	0.01207		1626.86	0.05182	0.05147	0.05199	0.07681		1626.86	0.00116	0.000520321	-0.00709
1628.34	0.00141	0.00371	0.01218		1628.34	0.0519	0.05151	0.05148	0.07737		1628.34	0.000951202	0.000617261	-0.00724
1629.81	0.00142	0.00371	0.0123		1629.81	0.05199	0.05154	0.0462	0.07156		1629.81	0.000733469	0.000722298	-0.0074
1631.28	0.00142	0.00371	0.01242		1631.28	0.05208	0.05157	0.0479	0.07378		1631.28	0.000504107	0.000835431	-0.00757
1632.76	0.00143	0.0037	0.01254		1632.76	0.05216	0.0516	0.05365	0.07852		1632.76	0.000263116	0.000956662	-0.00775
1634.23	0.00145	0.0037	0.01266		1634.23	0.05225	0.05163	0.05345	0.07863		1634.23	1.04964e-05	0.00109	-0.00795
1635.7	0.00146	0.00369	0.01278		1635.7	0.05235	0.05166	0.05422	0.07891		1635.7	-0.000253753	0.00122	-0.00815
1637.18	0.00148	0.00368	0.0129		1637.18	0.05244	0.0517	0.0553	0.08029		1637.18	-0.00052963	0.00137	-0.00836
1638.65	0.0015	0.00367	0.01301		1638.65	0.05253	0.05173	0.05466	0.07991		1638.65	-0.000817137	0.00152	-0.00859
1640.12	0.00153	0.00366	0.01313		1640.12	0.05263	0.05176	0.05664	0.08167		1640.12	-0.00112	0.00168	-0.00882
1641.59	0.00155	0.00365	0.01325		1641.59	0.05273	0.05179	0.05418	0.07893		1641.59	-0.00143	0.00185	-0.00907
1643.07	0.00158	0.00363	0.01337		1643.07	0.05283	0.05182	0.05441	0.07887		1643.07	-0.00175	0.00203	-0.00932
1644.54	0.00161	0.00362	0.01349		1644.54	0.05293	0.05185	0.05176	0.07645		1644.54	-0.00208	0.00222	-0.00959
1646.01	0.00164	0.0036	0.01361		1646.01	0.05303	0.05187	0.05134	0.07651		1646.01	-0.00243	0.00241	-0.00987
1647.48	0.00168	0.00358	0.01373		1647.48	0.05313	0.0519	0.05263	0.07783		1647.48	-0.00279	0.00261	-0.01015
1648.95	0.00172	0.00356	0.01385		1648.95	0.05324	0.05193	0.05253	0.07758		1648.95	-0.00316	0.00282	-0.01045
1650.42	0.00176	0.00354	0.01397		1650.42	0.05334	0.05196	0.05225	0.07714		1650.42	-0.00354	0.00304	-0.01076
1651.89	0.00181	0.00352	0.01409		1651.89	0.05345	0.05199	0.05437	0.07907		1651.89	-0.00393	0.00327	-0.01108
1653.36	0.00185	0.0035	0.01421		1653.36	0.05356	0.05202	0.05094	0.07581		1653.36	-0.00433	0.0035	-0.01141
1654.83	0.0019	0.00347	0.01433		1654.83	0.05367	0.05204	0.05225	0.07645		1654.83	-0.00475	0.00375	-0.01175
1656.3	0.00195	0.00345	0.01445		1656.3	0.05379	0.05207	0.0461	0.07063		1656.3	-0.00517	0.004	-0.01211
1657.77	0.00201	0.00342	0.01457		1657.77	0.0539	0.0521	0.04753	0.07206		1657.77	-0.00561	0.00426	-0.01247
1659.24	0.00207	0.00339	0.01469		1659.24	0.05402	0.05212	0.0488	0.07247		1659.24	-0.00606	0.00452	-0.01284
1660.71	0.00213	0.00336	0.01481		1660.71	0.05413	0.05215	0.05088	0.07364		1660.71	-0.00653	0.0048	-0.01323
1662.18	0.00219	0.00333	0.01493		1662.18	0.05425	0.05218	0.05271	0.07608		1662.18	-0.007	0.00508	-0.01362
1663.64	0.00225	0.0033	0.01505		1663.64	0.05437	0.0522	0.05779	0.08098		1663.64	-0.00748	0.00537	-0.01403
1665.11	0.00232	0.00327	0.01517		1665.11	0.0545	0.05223	0.05566	0.07942		1665.11	-0.00798	0.00567	-0.01444
1666.58	0.00239	0.00323	0.01529		1666.58	0.05462	0.05225	0.05709	0.08085		1666.58	-0.00849	0.00598	-0.01487
1668.05	0.00246	0.00319	0.01541		1668.05	0.05474	0.05228	0.05669	0.07961		1668.05	-0.00901	0.0063	-0.0153
1669.51	0.00254	0.00316	0.01553		1669.51	0.05487	0.0523	0.05629	0.08076		1669.51	-0.00954	0.00662	-0.01575
1670.98	0.00262	0.00312	0.01565		1670.98	0.055	0.05233	0.05017	0.07402		1670.98	-0.01008	0.00695	-0.01621
1672.45	0.0027	0.00308	0.01577		1672.45	0.05513	0.05235	0.05335	0.07866		1672.45	-0.01064	0.00729	-0.01668
1673.91	0.00278	0.00304	0.0159		1673.91	0.05526	0.05238	0.05237	0.07523		1673.91	-0.01121	0.00764	-0.01716
1675.38	0.00287	0.00299	0.01602		1675.38	0.05539	0.0524	0.05442	0.07802		1675.38	-0.01178	0.00799	-0.01765
1676.85	0.00295	0.00295	0.01614		1676.85	0.05553	0.05242	0.05469	0.07699		1676.85	-0.01237	0.00836	-0.01815
1678.31	0.00304	0.0029	0.01626		1678.31	0.05566	0.05245	0.05555	0.07866		1678.31	-0.01298	0.00873	-0.01866
1679.78	0.00314	0.00286	0.01638		1679.78	0.0558	0.05247	0.05173	0.0736		1679.78	-0.01359	0.00911	-0.01919
1681.24	0.00323	0.00281	0.0165		1681.24	0.05594	0.05249	0.05238	0.07598		1681.24	-0.01421	0.0095	-0.01972
1682.71	0.00333	0.00276	0.01663		1682.71	0.05608	0.05251	0.05168	0.07519		1682.71	-0.01485	0.0099	-0.02026
1684.17	0.00343	0.00271	0.01675		1684.17	0.05622	0.05254	0.04999	0.07337		1684.17	-0.0155	0.0103	-0.02082
1685.64	0.00354	0.00266	0.01687		1685.64	0.05636	0.05256	0.05143	0.07409		1685.64	-0.01616	0.01071	-0.02138
1687.1	0.00364	0.0026	0.01699		1687.1	0.05651	0.05258	0.05255	0.07597		1687.1	-0.01683	0.01113	-0.02196
1688.56	0.00375	0.00255	0.01711		1688.56	0.05666	0.0526	0.05075	0.07076		1688.56	-0.01751	0.01156	-0.02254
1690.03	0.00386	0.00249	0.01724		1690.03	0.0568	0.05262	0.04459	0.06879		1690.03	-0.01821	0.012	-0.02314
1691.49	0.00398	0.00244	0.01736		1691.49	0.05695	0.05264	0.05023	0.07033		1691.49	-0.01891	0.01245	-0.02375
1692.95	0.0041	0.00238	0.01748		1692.95	0.0571	0.05266	0.05317	0.08057		1692.95	-0.01963	0.0129	-0.02437
1694.41	0.00422	0.00232	0.0176		1694.41	0.05726	0.05268	0.04752	0.07119		1694.41	-0.02036	0.01336	-0.025
1695.88	0.00434	0.00226	0.01773		1695.88	0.05741	0.0527	0.05189	0.08038		1695.88	-0.0211	0.01383	-0.02563
1697.34	0.00446	0.00219	0.01785		1697.34	0.05757	0.05272	0.05054	0.07796		1697.34	-0.02185	0.01431	-0.02628

## Sheet: Fig 4f-h
	control	DMF/DMSO diluted		THF diluted
10	96	78		88
10.05	87	85		78
10.1	69	65		59
10.15	80	64		67
10.2	77	65		62
10.25	69	62		58
10.3	68	79		71
10.35	78	77		73
10.4	62	84		62
10.45	54	83		71
10.5	64	68		75
10.55	73	74		56
10.6	71	79		59
10.65	63	79		73
10.7	63	72		80
10.75	80	80		85
10.8	63	65		89
10.85	65	75		81
10.9	79	55		66
10.95	78	74		63
11	71	71		62
11.05	61	71		54
11.1	58	70		59
11.15	70	73		53
11.2	68	72		60
11.25	75	105		63
11.3	67	92		62
11.35	89	102		78
11.4	100	116		73
11.45	128	141		85
11.5	132	182		99
11.55	87	236		73
11.6	81	304		75
11.65	65	417		92
11.7	62	646		80
11.75	64	819		69
11.8	57	765		66
11.85	56	589		80
11.9	61	392		57
11.95	58	217		84
12	52	183		61
12.05	75	143		72
12.1	51	114		59
12.15	52	127		47
12.2	63	97		62
12.25	51	89		71
12.3	66	98		62
12.35	55	88		69
12.4	64	69		76
12.45	58	74		76
12.5	72	88		79
12.55	56	73		54
12.6	43	84		69
12.65	76	67		63
12.7	57	80		78
12.75	65	88		61
12.8	67	68		68
12.85	60	77		68
12.9	61	79		62
12.95	61	72		71
13	54	52		81
13.05	63	74		68
13.1	57	79		70
13.15	71	64		67
13.2	78	71		73
13.25	76	75		87
13.3	89	72		81
13.35	71	72		67
13.4	59	70		60
13.45	66	92		67
13.5	60	85		66
13.55	61	67		97
13.6	80	72		73
13.65	63	72		117
13.7	81	96		111
13.75	87	94		131
13.8	105	92		154
13.85	101	76		176
13.9	167	101		241
13.95	213	98		260
14	276	89		322
14.05	254	104		251
14.1	120	86		151
14.15	94	88		106
14.2	51	76		101
14.25	76	77		90
14.3	68	60		64
14.35	64	73		89
14.4	59	69		72
14.45	62	72		75
14.5	58	70		90
14.55	74	71		82
14.6	62	61		64
14.65	57	81		69
14.7	55	75		78
14.75	67	78		71
14.8	57	79		75
14.85	58	67		86
14.9	49	58		73
14.95	55	78		83
15	51	64		72
15.05	73	72		95
15.1	61	73		85
15.15	69	60		88
15.2	60	78		69
15.25	69	56		95
15.3	72	71		74
15.35	57	76		67
15.4	55	67		81
15.45	57	76		90
15.5	59	66		80
15.55	61	86		95
15.6	53	63		81
15.65	54	80		90
15.7	64	76		93
15.75	50	85		95
15.8	66	70		83
15.85	59	76		81
15.9	65	84		86
15.95	51	76		98
16	56	90		81
16.05	53	91		84
16.1	64	82		95
16.15	77	88		79
16.2	51	76		110
16.25	70	70		95
16.3	64	81		75
16.35	58	86		73
16.4	52	75		105
16.45	48	69		92
16.5	63	98		81
16.55	71	82		97
16.6	60	75		93
16.65	63	74		96
16.7	71	64		97
16.75	58	83		83
16.8	67	87		90
16.85	74	84		112
16.9	62	84		102
16.95	71	95		112
17	58	101		105
17.05	58	92		109
17.1	66	92		94
17.15	81	91		94
17.2	81	84		95
17.25	71	87		113
17.3	72	108		98
17.35	69	95		103
17.4	71	95		94
17.45	89	99		109
17.5	82	118		119
17.55	83	97		109
17.6	79	78		112
17.65	84	120		118
17.7	83	96		130
17.75	86	99		110
17.8	75	91		118
17.85	93	102		145
17.9	79	88		108
17.95	64	94		134
18	71	96		130
18.05	89	106		112
18.1	74	114		107
18.15	72	109		125
18.2	72	110		136
18.25	94	106		126
18.3	97	108		131
18.35	83	123		136
18.4	80	103		106
18.45	82	111		124
18.5	98	114		109
18.55	93	85		131
18.6	84	128		134
18.65	101	112		146
18.7	96	121		135
18.75	89	115		130
18.8	88	106		141
18.85	78	115		133
18.9	82	145		117
18.95	91	121		144
19	92	128		137
19.05	95	107		144
19.1	92	114		147
19.15	97	134		137
19.2	98	113		140
19.25	93	131		176
19.3	84	106		142
19.35	95	104		158
19.4	96	130		191
19.45	96	132		155
19.5	106	110		167
19.55	98	134		166
19.6	127	122		193
19.65	120	122		221
19.7	126	138		234
19.75	188	147		346
19.8	304	136		477
19.85	496	153		673
19.9	505	147		657
19.95	335	154		428
20	192	156		257
20.05	151	151		204
20.1	150	170		178
20.15	103	148		195
20.2	127	162		171
20.25	123	138		161
20.3	114	138		145
20.35	111	152		167
20.4	95	177		168
20.45	115	176		174
20.5	106	159		185
20.55	116	143		178
20.6	121	165		159
20.65	126	149		201
20.7	130	153		168
20.75	105	132		186
20.8	132	136		190
20.85	128	175		198
20.9	122	176		183
20.95	134	162		176
21	114	166		182
21.05	151	180		190
21.1	122	208		181
21.15	146	200		201
21.2	144	188		196
21.25	157	197		180
21.3	154	191		151
21.35	140	182		179
21.4	118	203		208
21.45	142	162		193
21.5	122	163		159
21.55	133	182		199
21.6	136	167		188
21.65	114	182		172
21.7	121	167		226
21.75	119	179		180
21.8	122	173		210
21.85	142	157		202
21.9	149	178		193
21.95	133	190		196
22	146	184		209
22.05	132	184		214
22.1	131	181		197
22.15	126	160		188
22.2	148	186		179
22.25	128	200		222
22.3	128	171		201
22.35	140	167		203
22.4	129	177		194
22.45	135	155		214
22.5	130	193		199
22.55	152	179		215
22.6	141	175		186
22.65	134	179		212
22.7	121	194		195
22.75	135	213		190
22.8	134	222		187
22.85	173	176		200
22.9	136	180		227
22.95	161	179		193
23	135	184		213
23.05	173	170		217
23.1	150	176		235
23.15	133	192		214
23.2	150	208		211
23.25	154	167		234
23.3	139	164		215
23.35	174	196		225
23.4	131	180		229
23.45	133	177		194
23.5	164	181		234
23.55	126	172		205
23.6	175	167		246
23.65	140	195		214
23.7	152	203		198
23.75	136	217		200
23.8	157	206		166
23.85	150	234		227
23.9	159	198		207
23.95	151	200		205
24	153	202		218
24.05	163	196		212
24.1	174	201		206
24.15	150	196		217
24.2	189	184		207
24.25	187	232		228
24.3	202	205		284
24.35	222	195		341
24.4	253	232		336
24.45	233	187		313
24.5	227	238		272
24.55	175	208		249
24.6	159	180		206
24.65	155	184		203
24.7	143	215		221
24.75	166	210		223
24.8	164	217		193
24.85	154	196		198
24.9	171	213		204
24.95	155	206		215
25	165	194		214
25.05	165	212		226
25.1	179	197		233
25.15	159	197		236
25.2	151	216		193
25.25	153	217		224
25.3	169	219		210
25.35	149	179		220
25.4	156	211		221
25.45	160	202		205
25.5	171	200		232
25.55	171	182		209
25.6	158	200		196
25.65	150	194		215
25.7	150	176		215
25.75	152	205		218
25.8	156	200		199
25.85	153	195		232
25.9	152	218		216
25.95	161	220		220
26	168	194		228
26.05	170	209		223
26.1	169	212		208
26.15	138	214		190
26.2	152	208		217
26.25	148	201		188
26.3	149	205		233
26.35	166	232		216
26.4	159	201		217
26.45	146	208		223
26.5	148	212		225
26.55	174	199		217
26.6	197	166		226
26.65	229	225		246
26.7	235	172		227
26.75	226	190		192
26.8	174	190		196
26.85	163	192		213
26.9	174	194		207
26.95	168	211		222
27	148	186		201
27.05	170	198		229
27.1	171	191		192
27.15	183	219		238
27.2	164	195		193
27.25	171	213		228
27.3	188	180		222
27.35	164	191		210
27.4	157	193		197
27.45	175	186		232
27.5	173	183		217
27.55	173	190		237
27.6	173	171		221
27.65	164	206		216
27.7	181	188		188
27.75	144	177		203
27.8	161	213		207
27.85	166	184		189
27.9	165	188		202
27.95	169	189		202
28	165	193		199
28.05	191	206		226
28.1	170	202		240
28.15	206	215		277
28.2	270	219		343
28.25	270	229		279
28.3	227	223		267
28.35	181	222		261
28.4	169	222		211
28.45	175	186		215
28.5	173	214		202
28.55	175	186		185
28.6	156	185		214
28.65	134	203		185
28.7	151	172		205
28.75	160	207		193
28.8	123	155		205
28.85	161	196		181
28.9	175	176		206
28.95	157	179		198
29	159	183		207
29.05	136	178		175
29.1	145	186		205
29.15	150	185		199
29.2	143	181		200
29.25	158	192		211
29.3	149	165		214
29.35	143	202		190
29.4	166	192		199
29.45	146	180		213
29.5	141	150		180
29.55	165	188		188
29.6	148	193		183
29.65	158	178		203
29.7	137	206		189
29.75	132	189		207
29.8	146	185		188
29.85	166	196		183
29.9	151	209		185
29.95	198	214		201
30	217	248		165
30.05	248	273		185
30.1	251	298		185
30.15	261	348		199
30.2	290	379		167
30.25	312	394		188
30.3	301	388		204
30.35	269	344		166
30.4	249	321		181
30.45	221	266		180
30.5	164	219		186
30.55	163	226		191
30.6	173	227		192
30.65	139	176		194
30.7	161	214		185
30.75	163	153		176
30.8	144	185		175
30.85	143	173		184
30.9	122	181		176
30.95	140	182		210
31	157	193		170
31.05	154	190		176
31.1	148	195		175
31.15	182	180		211
31.2	150	190		187
31.25	145	187		193
31.3	137	179		189
31.35	160	205		217
31.4	160	240		197
31.45	161	237		239
31.5	190	250		304
31.55	230	226		495
31.6	302	214		650
31.65	416	223		871
31.7	394	212		763
31.75	284	181		573
31.8	246	227		355
31.85	184	185		249
31.9	164	170		195
31.95	155	169		183
32	126	170		184
32.05	134	190		177
32.1	151	189		162
32.15	130	163		145
32.2	129	162		184
32.25	137	156		189
32.3	139	177		189
32.35	119	175		164
32.4	147	166		164
32.45	134	160		150
32.5	111	178		167
32.55	145	145		159
32.6	132	175		160
32.65	131	161		167
32.7	141	169		170
32.75	112	188		171
32.8	129	169		170
32.85	145	140		153
32.9	134	159		162
32.95	130	172		171
33	124	149		164
33.05	132	155		154
33.1	128	132		147
33.15	127	157		151
33.2	135	183		177
33.25	118	186		177
33.3	127	141		154
33.35	138	168		175
33.4	147	168		178
33.45	216	152		159
33.5	185	146		162
33.55	177	145		136
33.6	171	161		138
33.65	143	152		173
33.7	131	153		166
33.75	142	154		148
33.8	139	149		116
33.85	124	146		141
33.9	130	136		164
33.95	134	157		148
34	112	147		154
34.05	128	153		143
34.1	114	126		140
34.15	135	152		145
34.2	124	129		147
34.25	109	140		180
34.3	130	132		143
34.35	135	128		146
34.4	163	150		160
34.45	130	116		151
34.5	141	127		141
34.55	159	159		126
34.6	168	140		153
34.65	198	144		192
34.7	340	147		225
34.75	599	151		264
34.8	787	166		311
34.85	700	184		266
34.9	544	203		225
34.95	408	217		208
35	279	242		169
*RAS_INT_END
*RAS_DATA_END
