# Supplementary material for: A universal co-solvent dilution strategy enables facile and cost-effective fabrication of perovskite photovoltaics
Source: Nat Commun. 2022 Jan 10;13:89. doi: 10.1038/s41467-021-27740-4 (PMC8748698; doi:10.1038/s41467-021-27740-4)
Supplement: Supplementary file 6 — Source Data [file 41467_2021_27740_MOESM6_ESM.zip › Source Data/Fig 5.xlsx]

## Sheet: Fig 5a
Control-RS		Control-FS		Target-RS		Target-FS
Voltage	Current density	Voltage	Current density	Voltage	Current density	Voltage	Current density
1.25	-50.8545	0	22.8468	1.29	-50.3511	0	22.6311
1.24	-46.0577	0.01	22.7907	1.28	-48.0844	0.01	22.6664
1.23	-41.2385	0.02	22.8433	1.27	-44.1859	0.02	22.6554
1.22	-36.6038	0.03	22.7798	1.26	-40.3659	0.03	22.676
1.21	-32.106	0.04	22.7684	1.25	-36.676	0.04	22.6592
1.2	-27.805	0.05	22.709	1.24	-33.0562	0.05	22.644
1.19	-23.6773	0.06	22.6729	1.23	-29.534	0.06	22.6481
1.18	-19.7111	0.07	22.6433	1.22	-26.1303	0.07	22.5958
1.17	-15.9621	0.08	22.5978	1.21	-22.81	0.08	22.608
1.16	-12.3537	0.09	22.5827	1.2	-19.6151	0.09	22.596
1.15	-8.9851	0.1	22.5188	1.19	-16.5275	0.1	22.5561
1.14	-5.82173	0.11	22.4982	1.18	-13.5354	0.11	22.5451
1.13	-2.83874	0.12	22.506	1.17	-10.6864	0.12	22.5222
1.12	-0.08602	0.13	22.4656	1.16	-7.94108	0.13	22.5105
1.11	2.44588	0.14	22.4757	1.15	-5.33286	0.14	22.5401
1.1	4.80712	0.15	22.4224	1.14	-2.87226	0.15	22.5234
1.09	6.9438	0.16	22.4033	1.13	-0.52413	0.16	22.4925
1.08	8.88505	0.17	22.3674	1.12	1.69895	0.17	22.4527
1.07	10.6389	0.18	22.3685	1.11	3.76941	0.18	22.512
1.06	12.2017	0.19	22.3925	1.1	5.70405	0.19	22.4966
1.05	13.5857	0.2	22.3442	1.09	7.49103	0.2	22.4833
1.04	14.8341	0.21	22.3253	1.08	9.15183	0.21	22.4619
1.03	15.8895	0.22	22.3043	1.07	10.6651	0.22	22.4654
1.02	16.8835	0.23	22.3	1.06	12.0517	0.23	22.443
1.01	17.6803	0.24	22.2889	1.05	13.3336	0.24	22.4292
1	18.4342	0.25	22.2639	1.04	14.4688	0.25	22.4218
0.99	19.0612	0.26	22.2221	1.03	15.4772	0.26	22.4074
0.98	19.5839	0.27	22.2302	1.02	16.4185	0.27	22.4132
0.97	20.0146	0.28	22.2295	1.01	17.2293	0.28	22.4307
0.96	20.4078	0.29	22.2204	1	17.9351	0.29	22.3976
0.95	20.7578	0.3	22.203	0.99	18.578	0.3	22.3924
0.94	21.0336	0.31	22.1729	0.98	19.1147	0.31	22.4127
0.93	21.2632	0.32	22.1531	0.97	19.6248	0.32	22.3804
0.92	21.4628	0.33	22.148	0.96	20.0406	0.33	22.3613
0.91	21.6465	0.34	22.1453	0.95	20.4033	0.34	22.3866
0.9	21.8209	0.35	22.1325	0.94	20.6903	0.35	22.3492
0.89	21.9298	0.36	22.1175	0.93	20.9919	0.36	22.3341
0.88	22.0177	0.37	22.0876	0.92	21.2038	0.37	22.3129
0.87	22.1242	0.38	22.0644	0.91	21.3915	0.38	22.3372
0.86	22.2049	0.39	22.0689	0.9	21.5741	0.39	22.3331
0.85	22.2599	0.4	22.0168	0.89	21.6797	0.4	22.3435
0.84	22.286	0.41	22.0215	0.88	21.7929	0.41	22.3566
0.83	22.3734	0.42	22.0178	0.87	21.9533	0.42	22.3231
0.82	22.4524	0.43	21.9971	0.86	21.9807	0.43	22.3318
0.81	22.4493	0.44	21.958	0.85	22.0792	0.44	22.3019
0.8	22.4981	0.45	21.9423	0.84	22.1053	0.45	22.2723
0.79	22.5226	0.46	21.9189	0.83	22.1878	0.46	22.2764
0.78	22.5255	0.47	21.9474	0.82	22.232	0.47	22.2843
0.77	22.5396	0.48	21.9147	0.81	22.2504	0.48	22.2806
0.76	22.5586	0.49	21.9308	0.8	22.3345	0.49	22.2468
0.75	22.5864	0.5	21.855	0.79	22.3195	0.5	22.2238
0.74	22.6066	0.51	21.8735	0.78	22.3786	0.51	22.2406
0.73	22.6254	0.52	21.8371	0.77	22.391	0.52	22.2322
0.72	22.637	0.53	21.8234	0.76	22.4105	0.53	22.2036
0.71	22.6404	0.54	21.7902	0.75	22.3541	0.54	22.2256
0.7	22.6147	0.55	21.7983	0.74	22.4384	0.55	22.2319
0.69	22.6423	0.56	21.7527	0.73	22.4389	0.56	22.1863
0.68	22.6076	0.57	21.7482	0.72	22.4485	0.57	22.1812
0.67	22.6214	0.58	21.7263	0.71	22.4679	0.58	22.172
0.66	22.6216	0.59	21.6803	0.7	22.4943	0.59	22.1351
0.65	22.6092	0.6	21.6238	0.69	22.5147	0.6	22.1257
0.64	22.6307	0.61	21.6255	0.68	22.5193	0.61	22.0861
0.63	22.6057	0.62	21.6033	0.67	22.5146	0.62	22.0863
0.62	22.6485	0.63	21.5688	0.66	22.4812	0.63	22.0718
0.61	22.6333	0.64	21.5395	0.65	22.498	0.64	22.0482
0.6	22.6205	0.65	21.4932	0.64	22.511	0.65	22.0556
0.59	22.6367	0.66	21.447	0.63	22.5318	0.66	22.0562
0.58	22.6079	0.67	21.4221	0.62	22.5228	0.67	22.008
0.57	22.6261	0.68	21.4166	0.61	22.5227	0.68	21.9568
0.56	22.6197	0.69	21.3466	0.6	22.5058	0.69	21.9216
0.55	22.615	0.7	21.2908	0.59	22.5403	0.7	21.9127
0.54	22.6161	0.71	21.2211	0.58	22.5165	0.71	21.8827
0.53	22.612	0.72	21.1919	0.57	22.5258	0.72	21.8133
0.52	22.6251	0.73	21.1335	0.56	22.5221	0.73	21.79
0.51	22.6077	0.74	21.0356	0.55	22.5187	0.74	21.761
0.5	22.5829	0.75	21.0398	0.54	22.5361	0.75	21.7452
0.49	22.5961	0.76	20.9465	0.53	22.5243	0.76	21.6623
0.48	22.6038	0.77	20.852	0.52	22.4761	0.77	21.6185
0.47	22.5824	0.78	20.7399	0.51	22.5446	0.78	21.5463
0.46	22.5823	0.79	20.678	0.5	22.5373	0.79	21.503
0.45	22.5693	0.8	20.5942	0.49	22.5547	0.8	21.3982
0.44	22.5604	0.81	20.4891	0.48	22.5012	0.81	21.2935
0.43	22.5695	0.82	20.3531	0.47	22.5631	0.82	21.2333
0.42	22.5486	0.83	20.2389	0.46	22.5426	0.83	21.1379
0.41	22.5488	0.84	20.1409	0.45	22.5404	0.84	21.025
0.4	22.5624	0.85	19.9552	0.44	22.4786	0.85	20.8585
0.39	22.5211	0.86	19.8305	0.43	22.5249	0.86	20.751
0.38	22.5447	0.87	19.6393	0.42	22.52	0.87	20.6129
0.37	22.5884	0.88	19.4348	0.41	22.5348	0.88	20.4886
0.36	22.5706	0.89	19.2365	0.4	22.5173	0.89	20.2864
0.35	22.5699	0.9	19.0059	0.39	22.5408	0.9	20.0428
0.34	22.5433	0.91	18.7402	0.38	22.5297	0.91	19.7745
0.33	22.5287	0.92	18.4759	0.37	22.5168	0.92	19.5329
0.32	22.5685	0.93	18.1353	0.36	22.5231	0.93	19.2188
0.31	22.5526	0.94	17.7626	0.35	22.4987	0.94	18.8578
0.3	22.598	0.95	17.3316	0.34	22.5296	0.95	18.4935
0.29	22.5635	0.96	16.9036	0.33	22.505	0.96	18.0238
0.28	22.5564	0.97	16.4096	0.32	22.5283	0.97	17.5228
0.27	22.5443	0.98	15.8192	0.31	22.502	0.98	16.9478
0.26	22.5396	0.99	15.1808	0.3	22.5146	0.99	16.3114
0.25	22.5249	1	14.4568	0.29	22.536	1	15.5831
0.24	22.5468	1.01	13.6418	0.28	22.5164	1.01	14.7709
0.23	22.5474	1.02	12.7262	0.27	22.5655	1.02	13.8784
0.22	22.5533	1.03	11.7404	0.26	22.5579	1.03	12.8674
0.21	22.5606	1.04	10.6268	0.25	22.5274	1.04	11.7607
0.2	22.5521	1.05	9.40113	0.24	22.5583	1.05	10.5303
0.19	22.5753	1.06	8.05567	0.23	22.526	1.06	9.18504
0.18	22.5712	1.07	6.58224	0.22	22.5188	1.07	7.71415
0.17	22.5483	1.08	4.98059	0.21	22.5241	1.08	6.12782
0.16	22.566	1.09	3.2273	0.2	22.5255	1.09	4.3996
0.15	22.5687	1.1	1.3776	0.19	22.5261	1.1	2.53567
0.14	22.5324	1.11	-0.64683	0.18	22.4966	1.11	0.54162
0.13	22.5464	1.12	-2.79329	0.17	22.512	1.12	-1.61327
0.12	22.5506	1.13	-5.07876	0.16	22.5332	1.13	-3.85459
0.11	22.5494	1.14	-7.52229	0.15	22.5488	1.14	-6.23696
0.1	22.5472	1.15	-10.0593	0.14	22.5188	1.15	-8.74715
0.09	22.545	1.16	-12.76	0.13	22.5512	1.16	-11.3663
0.08	22.5681	1.17	-15.5744	0.12	22.5309	1.17	-14.1381
0.07	22.5455	1.18	-18.5206	0.11	22.548	1.18	-16.9947
0.06	22.5747	1.19	-21.5986	0.1	22.5296	1.19	-19.9881
0.05	22.5739	1.2	-24.7746	0.09	22.5256	1.2	-23.0602
0.04	22.5684	1.21	-28.0819	0.08	22.5415	1.21	-26.246
0.03	22.6007	1.22	-31.508	0.07	22.5431	1.22	-29.5548
0.02	22.5732	1.23	-34.9994	0.06	22.5151	1.23	-32.9293
0.01	22.5907	1.24	-38.6308	0.05	22.5211	1.24	-36.4162
-1.11022e-15	22.5743	1.25	-42.3407	0.04	22.5218	1.25	-39.9951
		1.26	-46.155	0.03	22.4906	1.26	-43.636
		1.27	-49.9986	0.02	22.5331	1.27	-47.3855
		1.28	-49.9986	0.01	22.5162	1.28	-50.3004
				-1.11022e-15	22.5479	1.29	-50.3004

## Sheet: Fig 5b
Control-RS		Control-FS			Target-RS		Target-FS
Voltage	Current density	Voltage	Current density		Voltage	Current density	Voltage	Current density
1.26	-33.8598	0	25.1619		1.25	-36.0566	0	25.4267
1.25	-29.3096	0.01	25.1861		1.24	-31.0928	0.01	25.5333
1.24	-24.9361	0.02	25.1068		1.23	-26.2923	0.02	25.5286
1.23	-20.6861	0.03	25.1261		1.22	-21.7139	0.03	25.3362
1.22	-16.6132	0.04	25.1323		1.21	-17.2777	0.04	25.5053
1.21	-12.6788	0.05	25.1555		1.2	-13.0983	0.05	25.4047
1.2	-8.915	0.06	25.2181		1.19	-9.04824	0.06	25.4611
1.19	-5.32598	0.07	25.114		1.18	-5.23808	0.07	25.4008
1.18	-1.90763	0.08	25.058		1.17	-1.64919	0.08	25.4207
1.17	1.29507	0.09	25.2188		1.16	1.7405	0.09	25.2817
1.16	4.30116	0.1	25.102		1.15	4.87758	0.1	25.3862
1.15	7.10923	0.11	25.1653		1.14	7.73162	0.11	25.438
1.14	9.72114	0.12	25.0737		1.13	10.3186	0.12	25.3916
1.13	11.9721	0.13	25.0253		1.12	12.6573	0.13	25.3731
1.12	14.032	0.14	25.1078		1.11	14.755	0.14	25.32
1.11	15.8984	0.15	25.1287		1.1	16.5312	0.15	25.308
1.1	17.4516	0.16	25.045		1.09	18.1079	0.16	25.4048
1.09	18.8431	0.17	25.2336		1.08	19.3723	0.17	25.3058
1.08	20.0766	0.18	25.2115		1.07	20.4872	0.18	25.2727
1.07	21.0171	0.19	25.1882		1.06	21.2904	0.19	25.2258
1.06	21.7271	0.2	25.1554		1.05	22.0738	0.2	25.359
1.05	22.3975	0.21	25.1639		1.04	22.586	0.21	25.3673
1.04	22.9457	0.22	25.136		1.03	23.1026	0.22	25.3333
1.03	23.2414	0.23	25.0957		1.02	23.5159	0.23	25.4882
1.02	23.5606	0.24	25.1272		1.01	23.6885	0.24	25.4022
1.01	23.9227	0.25	25.0752		1	24.0023	0.25	25.3603
1	24.1259	0.26	24.9722		0.99	24.0938	0.26	25.2283
0.99	24.3684	0.27	25.0978		0.98	24.3301	0.27	25.284
0.98	24.4712	0.28	25.0781		0.97	24.4386	0.28	25.2688
0.97	24.5962	0.29	25.0832		0.96	24.5104	0.29	25.2478
0.96	24.7044	0.3	25.0746		0.95	24.613	0.3	25.3712
0.95	24.7681	0.31	25.0936		0.94	24.5766	0.31	25.2376
0.94	24.841	0.32	25.1057		0.93	24.6549	0.32	25.3248
0.93	24.9276	0.33	25.1185		0.92	24.7493	0.33	25.3762
0.92	24.9758	0.34	25.1292		0.91	24.7411	0.34	25.3134
0.91	24.874	0.35	24.9351		0.9	24.8992	0.35	25.2276
0.9	25.0425	0.36	25.1384		0.89	24.8375	0.36	25.3441
0.89	25.1497	0.37	25.1203		0.88	24.9547	0.37	25.2112
0.88	25.027	0.38	25.0297		0.87	24.9286	0.38	25.2414
0.87	25.2364	0.39	25.1035		0.86	24.934	0.39	25.348
0.86	25.0511	0.4	25.0723		0.85	24.9667	0.4	25.1895
0.85	25.2402	0.41	25.0866		0.84	24.9588	0.41	25.2228
0.84	25.1055	0.42	24.9667		0.83	24.9902	0.42	25.2646
0.83	25.294	0.43	24.9885		0.82	24.8877	0.43	25.2737
0.82	25.2933	0.44	25.0453		0.81	25.0181	0.44	25.192
0.81	25.1818	0.45	25.097		0.8	25.0768	0.45	25.1322
0.8	25.2832	0.46	24.9226		0.79	25.0613	0.46	25.1952
0.79	25.2208	0.47	24.9471		0.78	25.0248	0.47	25.1127
0.78	25.2751	0.48	25.104		0.77	25.0528	0.48	25.1751
0.77	25.2781	0.49	25.0058		0.76	24.9602	0.49	25.2706
0.76	25.2843	0.5	24.9741		0.75	25.0075	0.5	25.1747
0.75	25.2759	0.51	24.8704		0.74	25.0666	0.51	25.357
0.74	25.3556	0.52	25.0624		0.73	24.9956	0.52	25.2385
0.73	25.3602	0.53	25.0381		0.72	24.9788	0.53	25.0219
0.72	25.4103	0.54	24.8884		0.71	25.0466	0.54	25.1486
0.71	25.3798	0.55	25.0482		0.7	25.0202	0.55	25.1881
0.7	25.4027	0.56	25.1019		0.69	25.117	0.56	25.0695
0.69	25.4158	0.57	24.9378		0.68	25.0795	0.57	25.0928
0.68	25.3753	0.58	24.9611		0.67	25.1393	0.58	25.0945
0.67	25.4198	0.59	24.9136		0.66	25.1349	0.59	25.1531
0.66	25.3158	0.6	24.9538		0.65	25.0781	0.6	25.0554
0.65	25.3843	0.61	24.8156		0.64	25.2155	0.61	25.0683
0.64	25.3811	0.62	24.8152		0.63	25.1812	0.62	25.2312
0.63	25.3848	0.63	24.9088		0.62	25.18	0.63	25.0222
0.62	25.3684	0.64	25.0443		0.61	25.0401	0.64	25.0714
0.61	25.395	0.65	24.8777		0.6	25.0927	0.65	25.0047
0.6	25.3516	0.66	24.9162		0.59	25.0251	0.66	25.0458
0.59	25.1657	0.67	24.9614		0.58	25.0843	0.67	25.0321
0.58	25.4037	0.68	24.8927		0.57	25.1806	0.68	25.0241
0.57	25.4893	0.69	24.865		0.56	25.1221	0.69	24.9528
0.56	25.4135	0.7	24.8692		0.55	25.0932	0.7	24.8642
0.55	25.5488	0.71	24.8865		0.54	25.1929	0.71	24.9261
0.54	25.4447	0.72	24.8761		0.53	24.8971	0.72	24.9466
0.53	25.4487	0.73	24.774		0.52	25.1958	0.73	24.9873
0.52	25.3745	0.74	24.7219		0.51	25.1337	0.74	24.9394
0.51	25.343	0.75	24.6728		0.5	25.1111	0.75	24.96
0.5	25.5386	0.76	24.7125		0.49	25.0675	0.76	24.9654
0.49	25.518	0.77	24.6622		0.48	25.1432	0.77	24.8134
0.48	25.4915	0.78	24.7404		0.47	25.0384	0.78	24.7879
0.47	25.4377	0.79	24.7454		0.46	25.1345	0.79	24.7024
0.46	25.5062	0.8	24.6611		0.45	25.0738	0.8	24.8257
0.45	25.4575	0.81	24.5667		0.44	25.0384	0.81	24.7799
0.44	25.4714	0.82	24.6468		0.43	25.1761	0.82	24.7589
0.43	25.3853	0.83	24.5633		0.42	25.1208	0.83	24.7473
0.42	25.368	0.84	24.5121		0.41	25.2213	0.84	24.6654
0.41	25.358	0.85	24.4853		0.4	25.2713	0.85	24.6521
0.4	25.3969	0.86	24.4396		0.39	25.1463	0.86	24.5476
0.39	25.465	0.87	24.3657		0.38	25.1442	0.87	24.4679
0.38	25.3802	0.88	24.3503		0.37	25.1224	0.88	24.525
0.37	25.435	0.89	24.2525		0.36	25.1079	0.89	24.4511
0.36	25.5148	0.9	24.2613		0.35	25.0036	0.9	24.2485
0.35	25.5022	0.91	24.2991		0.34	25.1274	0.91	24.2613
0.34	25.3834	0.92	24.0252		0.33	25.0361	0.92	24.1486
0.33	25.5064	0.93	23.9607		0.32	25.1501	0.93	24.1219
0.32	25.4699	0.94	23.8576		0.31	25.0667	0.94	24.0431
0.31	25.404	0.95	23.7745		0.3	25.1892	0.95	23.8693
0.3	25.3114	0.96	23.5366		0.29	25.1465	0.96	23.6648
0.29	25.3255	0.97	23.3934		0.28	25.0868	0.97	23.5207
0.28	25.3686	0.98	23.2645		0.27	25.1362	0.98	23.4218
0.27	25.4727	0.99	22.7968		0.26	24.9938	0.99	23.048
0.26	25.4315	1	22.6082		0.25	25.0539	1	22.8414
0.25	25.3228	1.01	22.2485		0.24	25.1199	1.01	22.3782
0.24	25.3822	1.02	21.7455		0.23	25.0527	1.02	22.0346
0.23	25.4178	1.03	21.1775		0.22	25.014	1.03	21.6225
0.22	25.4251	1.04	20.6128		0.21	25.1156	1.04	21.1013
0.21	25.5314	1.05	19.8239		0.2	25.1395	1.05	20.3296
0.2	25.4002	1.06	18.9646		0.19	25.0502	1.06	19.6412
0.19	25.4351	1.07	17.8848		0.18	25.0995	1.07	18.5874
0.18	25.5506	1.08	16.6271		0.17	25.0795	1.08	17.4526
0.17	25.3652	1.09	15.2348		0.16	24.9875	1.09	15.9407
0.16	25.4913	1.1	13.5453		0.15	25.1749	1.1	14.4201
0.15	25.4498	1.11	11.6543		0.14	25.1473	1.11	12.5868
0.14	25.4626	1.12	9.43294		0.13	25.0534	1.12	10.4054
0.13	25.3934	1.13	6.96929		0.12	25.1696	1.13	7.87191
0.12	25.4736	1.14	4.21605		0.11	25.1677	1.14	4.95093
0.11	25.4005	1.15	1.19715		0.1	25.1449	1.15	1.83224
0.1	25.3943	1.16	-2.09516		0.09	25.1033	1.16	-1.79945
0.09	25.3949	1.17	-5.64968		0.08	25.109	1.17	-5.84807
0.08	25.3471	1.18	-9.57223		0.07	25.0354	1.18	-10.2795
0.07	25.388	1.19	-13.6681		0.06	25.0469	1.19	-15.1062
0.06	25.4587	1.2	-17.997		0.05	25.1247	1.2	-20.2023
0.05	25.463	1.21	-22.6057		0.04	25.0978	1.21	-25.8526
0.04	25.337	1.22	-27.4963		0.03	25.1243	1.22	-31.818
0.03	25.4345	1.23	-32.5413		0.02	25.0959	1.23	-38.1779
0.02	25.3687	1.24	-37.7961		0.01	25.0604	1.24	-44.8158
0.01	25.4703	1.25	-43.2814		-1.11022e-15	25.0341	1.25	-49.6663
-1.11022e-15	25.5123	1.26	-48.5198		--		END
		1.27	-48.5198				X SetScale/P x 0,0.01,"V", PhotoCurrent0; SetScale y 0,0,"A", PhotoCurrent0
		--	--				X Note PhotoCurrent0, "IT:0.0998512;AR:0.1;FT:6e-06;CM:0.005;ST:0.1;SV:0;ET:0"
		--	--				X d_t="Tue, 3 Mar 2020 / 22:39:27"
		--	--				X S_cellname="2NE-X-2-FW"
		--	--				X S_type="PC "
		--	--				X S_temp="298"
		--	--				X S_dye="N719"
		--	--				X S_electrolyte="956"
		--	--				X S_layer="Double (PC) 12/4, sc.,+TiCl4"
		--	--				X S_WE="NSG 10Î©/cm"
		--	--				X S_CE="PEDOT"
		--	--				X S_specification="MeCN/tBuOH"
		--	--				X V_length=6e-06
		--	--				X V_porosity=0.68
		--	--				X V_numCell=1
		--	--				X V_ipce550=66.894
		--	--				X V_ipce700=62.053
		--	--				X S_Calibrationfile="KIDACX: Ref Cell#9, Thu, Aug 29, 2013"
		--	--				X S_Username="Visitor"
		--	--
		--	--

## Sheet: Fig 5f
Control				Target
Voltage	Current	Power		Voltage	Current	Power
16.1	-13.079	-210.58		16.371	-17.227	-282.018
15.8	1.538	24.306		16.071	2.363	37.982
15.5	14.536	225.32		15.771	18.051	284.684
15.2	25.404	386.157		15.471	30.807	476.62
14.9	34.902	520.051		15.171	40.515	614.656
14.6	42.332	618.064		14.871	47.773	710.427
14.3	48.129	688.264		14.571	53.028	772.668
14	52.63	736.843		14.271	56.864	811.504
13.7	55.983	766.984		13.971	59.608	832.791
13.4	58.409	782.705		13.671	61.561	841.608
13.1	60.271	789.57		13.371	62.969	841.956
12.8	61.639	789		13.071	64.018	836.785
12.5	62.637	782.985		12.771	64.794	827.486
12.2	63.467	774.317		12.471	65.421	815.871
11.9	64.094	762.734		12.171	65.918	802.288
11.6	64.557	748.886		11.871	66.347	787.612
11.3	64.929	733.718		11.571	66.714	771.946
11	65.231	717.559		11.271	67.037	755.578
10.7	65.449	700.326		10.971	67.325	738.625
10.4	65.686	683.158		10.671	67.58	721.148
10.1	65.81	664.702		10.371	67.799	703.145
9.8	65.971	646.535		10.071	68.008	684.91
9.5	66.077	627.754		9.771	68.189	666.277
9.2	66.212	609.167		9.471	68.317	647.037
8.9	66.314	590.214		9.171	68.462	627.864
8.6	66.403	571.085		8.871	68.588	608.443
8.3	66.464	551.674		8.571	68.671	588.584
8	66.55	532.421		8.271	68.763	568.743
7.7	66.623	513.02		7.971	68.839	548.716
7.4	66.674	493.411		7.671	68.892	528.471
7.1	66.746	473.917		7.371	68.981	508.462
6.8	66.798	454.251		7.071	69.043	488.208
6.5	66.835	434.448		6.771	69.078	467.726
6.2	66.918	414.915		6.471	69.156	447.512
5.9	66.954	395.05		6.171	69.181	426.92
5.6	67.005	375.248		5.871	69.223	406.413
5.3	67.034	355.302		5.571	69.29	386.016
5	67.072	335.379		5.271	69.272	365.136
4.7	67.116	315.466		4.971	69.302	344.503
4.4	67.179	295.609		4.671	69.355	323.961
4.1	67.193	275.513		4.371	69.369	303.215
3.8	67.215	255.437		4.071	69.384	282.466
3.5	67.255	235.413		3.771	69.41	261.747
3.2	67.285	215.332		3.471	69.451	241.068
2.9	67.326	195.267		3.171	69.483	220.334
2.6	67.36	175.158		2.871	69.47	199.45
2.3	67.402	155.047		2.571	69.486	178.65
2	67.409	134.839		2.271	69.499	157.834
1.7	67.426	114.647		1.971	69.529	137.044
1.4	67.467	94.475		1.671	69.525	116.179
1.1	67.486	74.257		1.371	69.523	95.319
0.80032	67.516	54.034		1.071	69.552	74.493
0.50032	67.546	33.795		0.77103	69.559	53.633
0.20032	67.547	13.531		0.47104	69.572	32.771
-0.09968	67.561	-6.734		0.17103	69.562	11.898
-0.39968	67.576	-27.009		-0.12897	69.587	-8.974
				-0.42896	69.555	-29.837
