# Supplementary material for: A universal co-solvent dilution strategy enables facile and cost-effective fabrication of perovskite photovoltaics
Source: Nat Commun. 2022 Jan 10;13:89. doi: 10.1038/s41467-021-27740-4 (PMC8748698; doi:10.1038/s41467-021-27740-4)
Supplement: Supplementary file 6 — Source Data [file 41467_2021_27740_MOESM6_ESM.zip › Source Data/Fig 6.xlsx]

## Sheet: Fig 6a
	3min	6min	9min
size	intensity	intensity	intensity
0.4	0	0	0
0.463	0	0	0
0.536	0	0	0
0.621	0	0	0
0.719	0	0.415	0
0.833	0.028	1.514	0.676
0.965	2.096	3.276	2.355
1.117	6.136	5.47	4.842
1.294	10.951	7.743	7.651
1.499	15.035	9.712	10.208
1.736	17.169	11.046	12.008
2.01	16.791	11.524	12.721
2.328	14.095	11.075	12.242
2.696	9.93	9.781	10.693
3.122	5.509	7.863	8.392
3.615	2.028	5.639	5.776
4.187	0.232	3.467	3.32
4.849	0	1.677	1.43
5.615	0	0.503	0.338
6.503	0	0.005	0
7.531	0	0	0
8.721	0	0	0
10.1	0	0	0
11.696	0	0	0
13.545	0	0	0
15.686	0	0	0
18.166	0	0	0
21.037	0	0	0
24.363	0	0	0
28.214	0	0	0
32.674	0	0	0
37.84	0	0	0
43.821	0	0	0
50.748	0	0	0
58.771	0	0	0
68.061	0	0	0
78.82	0	0	0
91.28	0	0	0
105.709	0	0	0
122.42	0	0	0
141.772	0	0	0
164.183	0	0	0
190.137	0	0	0
220.194	0	0	0
255.002	0	0	0
295.312	0	0	0
341.995	0	0	0
396.058	0	0	0
458.666	0	0	0
531.172	0	0	0
615.139	0	0.005	0
712.379	0	0.036	0
824.992	0	0.102	0.001
955.406	0	0.198	0.026
1106.43	0	0.318	0.083
1281.34	0	0.45	0.173
1483.89	0	0.584	0.29
1718.47	0	0.707	0.421
1990.12	0	0.813	0.557
2304.72	0	0.892	0.685
2669.04	0	0.941	0.793
3090.96	0	0.956	0.871
3579.58	0	0.936	0.912
4145.44	0	0.881	0.909
4800.75	0	0.794	0.86
5559.64	0	0.677	0.765
6438.51	0	0	0
7456.3	0	0	0
8634.99	0	0	0
10000	0	0	0

## Sheet: Fig 6b
	3min	6min	9min
size	intensity	intensity	intensity
0.4	0	0	0
0.463	0	0	0
0.536	0	0	0
0.621	0	0	0
0.719	0	0	0
0.833	0	0	0
0.965	0	0	0
1.117	0	0	0
1.294	0	0	0
1.499	0	0	0
1.736	0	0	0
2.01	0	0	0
2.328	0	0	0
2.696	0	0	0
3.122	0	0	0
3.615	0	0	0
4.187	0	0	0
4.849	0	0	0
5.615	0	0	0
6.503	0	0	0
7.531	0	0	0
8.721	0	0	0
10.1	0	0	0
11.696	0	0	0
13.545	1.447	1.024	1.237
15.686	7.313	7.177	7.355
18.166	15.077	15.62	15.562
21.037	20.876	21.823	21.554
24.363	22.022	22.72	22.439
28.214	18.12	18.066	17.974
32.674	11.042	10.305	10.435
37.84	4.022	3.266	3.443
43.821	0.081	0	0
50.748	0	0	0
58.771	0	0	0
68.061	0	0	0
78.82	0	0	0
91.28	0	0	0
105.709	0	0	0
122.42	0	0	0
141.772	0	0	0
164.183	0	0	0
190.137	0	0	0
220.194	0	0	0
255.002	0	0	0
295.312	0	0	0
341.995	0	0	0
396.058	0	0	0
458.666	0	0	0
531.172	0	0	0
615.139	0	0	0
712.379	0	0	0
824.992	0	0	0
955.406	0	0	0
1106.43	0	0	0
1281.34	0	0	0
1483.89	0	0	0
1718.47	0	0	0
1990.12	0	0	0
2304.72	0	0	0
2669.04	0	0	0
3090.96	0	0	0
3579.58	0	0	0
4145.44	0	0	0
4800.75	0	0	0
5559.64	0	0	0
6438.51	0	0	0
7456.3	0	0	0
8634.99	0	0	0
10000	0	0	0

## Sheet: Fig 6c
	fresh	2 days	6days	12 days
Size	Intensity	Intensity	Intensity	Intensity
0.4	0	0	0	0
0.463	0	0	0	0
0.536	0	0	0	0
0.621	0	0	0	0
0.719	0	0	0	0.255
0.833	0.602	0.028	0	1.251
0.965	2.557	2.096	0.995	3.07
1.117	5.714	6.136	4.349	5.492
1.294	9.379	10.951	9.32	8.11
1.499	12.66	15.035	14.247	10.453
1.736	14.754	17.169	17.482	12.093
2.01	15.158	16.791	17.999	12.732
2.328	13.778	14.095	15.684	12.255
2.696	10.951	9.93	11.316	10.75
3.122	7.356	5.509	6.302	8.491
3.615	3.856	2.028	2.198	5.888
4.187	1.257	0.232	0.108	3.408
4.849	0.031	0	0	1.473
5.615	0	0	0	0.345
6.503	0	0	0	0
7.531	0	0	0	0
8.721	0	0	0	0
10.1	0	0	0	0
11.696	0	0	0	0
13.545	0	0	0	0
15.686	0	0	0	0
18.166	0	0	0	0
21.037	0	0	0	0
24.363	0	0	0	0
28.214	0	0	0	0
32.674	0	0	0	0
37.84	0	0	0	0
43.821	0	0	0	0
50.748	0	0	0	0
58.771	0	0	0	0
68.061	0	0	0	0
78.82	0	0	0	0
91.28	0	0	0	0
105.709	0	0	0	0
122.42	0	0	0	0
141.772	0	0	0	0
164.183	0	0	0	0
190.137	0	0	0	0
220.194	0	0	0	0
255.002	0	0	0	0
295.312	0	0	0	0
341.995	0	0	0	0
396.058	0	0	0	0
458.666	0	0	0	0
531.172	0	0	0	0
615.139	0	0	0	0
712.379	0	0	0	0
824.992	0	0	0	0
955.406	0	0	0	0
1106.43	0	0	0	0
1281.34	0	0	0	0
1483.89	0	0	0	0
1718.47	0	0	0	0
1990.12	0	0	0	0
2304.72	0	0	0	0
2669.04	0	0	0	0
3090.96	0	0	0	0.074
3579.58	0	0	0	0.325
4145.44	0	0	0	0.734
4800.75	0.388	0	0	1.203
5559.64	1.561	0	0	1.595
6438.51	0	0	0	0
7456.3	0	0	0	0
8634.99	0	0	0	0
10000	0	0	0	0

## Sheet: Fig 6d
	fresh	2 days	6days	12 days
Size	Intensity	Intensity	Intensity	Intensity
0.4	0	0	0	0
0.463	0	0	0	0
0.536	0	0	0	0
0.621	0	0	0	0
0.719	0	0	0	0
0.833	0	0	0	0
0.965	0	0	0	0
1.117	0	0	0	0
1.294	0	0	0	0
1.499	0	0	0	0
1.736	0	0	0	0
2.01	0	0	0	0
2.328	0	0	0	0
2.696	0	0	0	0
3.122	0	0	0	0
3.615	0	0	0	0
4.187	0	0	0	0
4.849	0	0	0	0
5.615	0	0	0	0
6.503	0	0	0	0
7.531	0	0	0	0
8.721	0	0	0	0
10.1	0	0	0	0
11.696	0	0	0	0
13.545	1.734	1.447	1.466	1.983
15.686	7.793	7.313	7.583	8.43
18.166	15.529	15.077	15.606	16.351
21.037	21.097	20.876	21.408	21.688
24.363	21.915	22.022	22.225	21.91
28.214	17.728	18.12	17.826	17.07
32.674	10.545	11.042	10.407	9.58
37.84	3.66	4.022	3.478	2.987
43.821	0	0.081	0	0
50.748	0	0	0	0
58.771	0	0	0	0
68.061	0	0	0	0
78.82	0	0	0	0
91.28	0	0	0	0
105.709	0	0	0	0
122.42	0	0	0	0
141.772	0	0	0	0
164.183	0	0	0	0
190.137	0	0	0	0
220.194	0	0	0	0
255.002	0	0	0	0
295.312	0	0	0	0
341.995	0	0	0	0
396.058	0	0	0	0
458.666	0	0	0	0
531.172	0	0	0	0
615.139	0	0	0	0
712.379	0	0	0	0
824.992	0	0	0	0
955.406	0	0	0	0
1106.43	0	0	0	0
1281.34	0	0	0	0
1483.89	0	0	0	0
1718.47	0	0	0	0
1990.12	0	0	0	0
2304.72	0	0	0	0
2669.04	0	0	0	0
3090.96	0	0	0	0
3579.58	0	0	0	0
4145.44	0	0	0	0
4800.75	0	0	0	0
5559.64	0	0	0	0
6438.51	0	0	0	0
7456.3	0	0	0	0
8634.99	0	0	0	0
10000	0	0	0	0

## Sheet: Fig 6e
Fresh		2days		6days		12 days
2Theta	Intensity	2Theta	Intensity	2Theta	Intensity	2Theta	Intensity
3.00673	0.07451	3.00673	1.09043	3.00673	2.09389	3.0001	3.02375
3.03299	0.07122	3.03299	1.08836	3.03299	2.0907	3.03039	3.02561
3.05925	0.07085	3.05925	1.08582	3.05925	2.09268	3.06068	3.02667
3.08551	0.07215	3.08551	1.08458	3.08551	2.09233	3.09097	3.02389
3.11177	0.06862	3.11177	1.08703	3.11177	2.08777	3.12126	3.02462
3.13803	0.06972	3.13803	1.08036	3.13803	2.08855	3.15154	3.02601
3.16429	0.06942	3.16429	1.0808	3.16429	2.08846	3.18183	3.02767
3.19055	0.07022	3.19055	1.08126	3.19055	2.08436	3.21212	3.02515
3.21681	0.06581	3.21681	1.07689	3.21681	2.08589	3.24241	3.02382
3.24308	0.06781	3.24308	1.07618	3.24308	2.0841	3.2727	3.02701
3.26934	0.06553	3.26934	1.07937	3.26934	2.08267	3.30299	3.02581
3.2956	0.06511	3.2956	1.07838	3.2956	2.07821	3.33328	3.02754
3.32186	0.06596	3.32186	1.07439	3.32186	2.08107	3.36357	3.02641
3.34812	0.06277	3.34812	1.07305	3.34812	2.07896	3.39386	3.02661
3.37438	0.06302	3.37438	1.07535	3.37438	2.0758	3.42414	3.02661
3.40064	0.05959	3.40064	1.07671	3.40064	2.07912	3.45443	3.02681
3.4269	0.05901	3.4269	1.07225	3.4269	2.07698	3.48472	3.02548
3.45316	0.05758	3.45316	1.07222	3.45316	2.07369	3.51501	3.02641
3.47942	0.05866	3.47942	1.06837	3.47942	2.07519	3.5453	3.02614
3.50568	0.06037	3.50568	1.06906	3.50568	2.07389	3.57559	3.02508
3.53194	0.05708	3.53194	1.06881	3.53194	2.07226	3.60588	3.0276
3.5582	0.05603	3.5582	1.06701	3.5582	2.07262	3.63617	3.02747
3.58446	0.05568	3.58446	1.06763	3.58446	2.07099	3.66646	3.02621
3.61072	0.0548	3.61072	1.06463	3.61072	2.06696	3.69674	3.02661
3.63698	0.05495	3.63698	1.0646	3.63698	2.06569	3.72703	3.02727
3.66324	0.05224	3.66324	1.06308	3.66324	2.06728	3.75732	3.02548
3.6895	0.05267	3.6895	1.0645	3.6895	2.06322	3.78761	3.02853
3.71577	0.04964	3.71577	1.0632	3.71577	2.06283	3.8179	3.0288
3.74203	0.05189	3.74203	1.05911	3.74203	2.06582	3.84819	3.02515
3.76829	0.05074	3.76829	1.06159	3.76829	2.0638	3.87848	3.0286
3.79455	0.05009	3.79455	1.06134	3.79455	2.06237	3.90877	3.0284
3.82081	0.04816	3.82081	1.05632	3.82081	2.06517	3.93906	3.02807
3.84707	0.04848	3.84707	1.05474	3.84707	2.06023	3.96934	3.02866
3.87333	0.0459	3.87333	1.05645	3.87333	2.05945	3.99963	3.02793
3.89959	0.04415	3.89959	1.05288	3.89959	2.05971	4.02992	3.03026
3.92585	0.04462	3.92585	1.05031	3.92585	2.05857	4.06021	3.02793
3.95211	0.04294	3.95211	1.05	3.95211	2.05561	4.0905	3.02767
3.97837	0.04141	3.97837	1.05143	3.97837	2.05356	4.12079	3.02933
4.00463	0.04257	4.00463	1.04883	4.00463	2.05678	4.15108	3.02853
4.03089	0.04262	4.03089	1.05019	4.03089	2.05431	4.18137	3.02953
4.05715	0.04141	4.05715	1.05195	4.05715	2.05275	4.21166	3.03006
4.08341	0.04116	4.08341	1.04904	4.08341	2.05545	4.24194	3.028
4.10967	0.04375	4.10967	1.0496	4.10967	2.05538	4.27223	3.03112
4.13593	0.04347	4.13593	1.05127	4.13593	2.05467	4.30252	3.02979
4.1622	0.04066	4.1622	1.04917	4.1622	2.0534	4.33281	3.03152
4.18846	0.04051	4.18846	1.04746	4.18846	2.05379	4.3631	3.0292
4.21472	0.04126	4.21472	1.0492	4.21472	2.05496	4.39339	3.02926
4.24098	0.04239	4.24098	1.04969	4.24098	2.05408	4.42368	3.03158
4.26724	0.04106	4.26724	1.05034	4.26724	2.05502	4.45397	3.03132
4.2935	0.04244	4.2935	1.05106	4.2935	2.05145	4.48426	3.03006
4.31976	0.04257	4.31976	1.04852	4.31976	2.05424	4.51454	3.03019
4.34602	0.0435	4.34602	1.05106	4.34602	2.05252	4.54483	3.03032
4.37228	0.04342	4.37228	1.05019	4.37228	2.05444	4.57512	3.03344
4.39854	0.04447	4.39854	1.04907	4.39854	2.0535	4.60541	3.03251
4.4248	0.04129	4.4248	1.04855	4.4248	2.05353	4.6357	3.03318
4.45106	0.04192	4.45106	1.04718	4.45106	2.05402	4.66599	3.03231
4.47732	0.04204	4.47732	1.0501	4.47732	2.05402	4.69628	3.03112
4.50358	0.04284	4.50358	1.05316	4.50358	2.05675	4.72657	3.03205
4.52984	0.04402	4.52984	1.05056	4.52984	2.0572	4.75686	3.03576
4.5561	0.04435	4.5561	1.05137	4.5561	2.0587	4.78714	3.03092
4.58236	0.0451	4.58236	1.05149	4.58236	2.05642	4.81743	3.03404
4.60862	0.04465	4.60862	1.05546	4.60862	2.05837	4.84772	3.03225
4.63489	0.0444	4.63489	1.05292	4.63489	2.05545	4.87801	3.03338
4.66115	0.04673	4.66115	1.05183	4.66115	2.05717	4.9083	3.0349
4.68741	0.0436	4.68741	1.05313	4.68741	2.05649	4.93859	3.03245
4.71367	0.04538	4.71367	1.05412	4.71367	2.05792	4.96888	3.03397
4.73993	0.045	4.73993	1.05431	4.73993	2.06049	4.99917	3.03364
4.76619	0.04628	4.76619	1.0505	4.76619	2.05951	5.02946	3.03477
4.79245	0.04548	4.79245	1.05567	4.79245	2.05876	5.05975	3.03344
4.81871	0.04648	4.81871	1.0545	4.81871	2.05902	5.09003	3.03523
4.84497	0.0449	4.84497	1.05713	4.84497	2.06241	5.12032	3.03616
4.87123	0.04477	4.87123	1.05577	4.87123	2.06117	5.15061	3.03331
4.89749	0.04688	4.89749	1.05679	4.89749	2.05785	5.1809	3.03278
4.92375	0.04796	4.92375	1.05769	4.92375	2.06202	5.21119	3.03397
4.95001	0.04823	4.95001	1.05601	4.95001	2.06176	5.24148	3.03357
4.97627	0.04741	4.97627	1.05676	4.97627	2.06049	5.27177	3.0359
5.00253	0.05092	5.00253	1.05933	5.00253	2.06215	5.30206	3.03517
5.02879	0.04964	5.02879	1.06001	5.02879	2.06153	5.33235	3.03762
5.05505	0.05004	5.05505	1.05812	5.05505	2.06059	5.36263	3.03636
5.08131	0.04806	5.08131	1.05762	5.08131	2.06289	5.39292	3.0343
5.10758	0.04776	5.10758	1.05914	5.10758	2.06309	5.42321	3.03119
5.13384	0.04856	5.13384	1.06066	5.13384	2.06494	5.4535	3.03291
5.1601	0.04989	5.1601	1.0593	5.1601	2.06328	5.48379	3.03689
5.18636	0.05001	5.18636	1.06153	5.18636	2.0665	5.51408	3.0345
5.21262	0.05127	5.21262	1.06196	5.21262	2.06351	5.54437	3.03689
5.23888	0.05097	5.23888	1.05871	5.23888	2.06598	5.57466	3.03749
5.26514	0.05182	5.26514	1.06509	5.26514	2.06673	5.60495	3.0355
5.2914	0.05217	5.2914	1.06181	5.2914	2.06644	5.63523	3.03915
5.31766	0.05385	5.31766	1.06212	5.31766	2.06966	5.66552	3.03782
5.34392	0.0532	5.34392	1.06215	5.34392	2.06849	5.69581	3.0347
5.37018	0.05054	5.37018	1.06072	5.37018	2.06663	5.7261	3.03955
5.39644	0.05167	5.39644	1.06388	5.39644	2.06911	5.75639	3.03742
5.4227	0.05179	5.4227	1.06385	5.4227	2.06527	5.78668	3.03789
5.44896	0.05455	5.44896	1.06252	5.44896	2.0682	5.81697	3.03968
5.47522	0.05277	5.47522	1.06667	5.47522	2.07031	5.84726	3.03961
5.50148	0.05485	5.50148	1.06196	5.50148	2.07281	5.87755	3.03663
5.52774	0.05528	5.52774	1.06456	5.52774	2.0721	5.90783	3.03762
5.55401	0.05483	5.55401	1.06494	5.55401	2.06979	5.93812	3.03908
5.58027	0.0545	5.58027	1.06546	5.58027	2.07398	5.96841	3.03829
5.60653	0.05345	5.60653	1.06661	5.60653	2.0732	5.9987	3.03822
5.63279	0.05743	5.63279	1.06178	5.63279	2.07278	6.02899	3.03583
5.65905	0.05671	5.65905	1.06391	5.65905	2.07106	6.05928	3.03975
5.68531	0.05505	5.68531	1.06525	5.68531	2.07268	6.08957	3.03941
5.71157	0.05555	5.71157	1.06571	5.71157	2.07164	6.11986	3.03782
5.73783	0.05513	5.73783	1.06506	5.73783	2.07652	6.15015	3.04048
5.76409	0.05826	5.76409	1.06658	5.76409	2.07509	6.18043	3.03908
5.79035	0.05458	5.79035	1.06714	5.79035	2.07311	6.21072	3.04021
5.81661	0.05706	5.81661	1.06887	5.81661	2.0758	6.24101	3.03955
5.84287	0.05791	5.84287	1.06676	5.84287	2.07691	6.2713	3.03961
5.86913	0.05688	5.86913	1.06946	5.86913	2.0746	6.30159	3.03961
5.89539	0.05653	5.89539	1.06862	5.89539	2.07571	6.33188	3.03908
5.92165	0.05763	5.92165	1.06961	5.92165	2.07587	6.36217	3.03968
5.94791	0.05831	5.94791	1.06806	5.94791	2.07808	6.39246	3.03981
5.97417	0.05911	5.97417	1.06667	5.97417	2.07727	6.42275	3.03902
6.00043	0.05964	6.00043	1.06881	6.00043	2.07795	6.45303	3.04326
6.0267	0.06084	6.0267	1.07392	6.0267	2.07763	6.48332	3.03968
6.05296	0.06057	6.05296	1.06896	6.05296	2.07522	6.51361	3.04459
6.07922	0.05952	6.07922	1.06989	6.07922	2.07967	6.5439	3.04127
6.10548	0.05841	6.10548	1.07219	6.10548	2.07662	6.57419	3.04034
6.13174	0.06017	6.13174	1.07349	6.13174	2.08029	6.60448	3.04147
6.158	0.06152	6.158	1.07135	6.158	2.07798	6.63477	3.04227
6.18426	0.05972	6.18426	1.0724	6.18426	2.07912	6.66506	3.04087
6.21052	0.06122	6.21052	1.07448	6.21052	2.0785	6.69535	3.04359
6.23678	0.0623	6.23678	1.076	6.23678	2.07785	6.72563	3.04107
6.26304	0.06232	6.26304	1.07485	6.26304	2.07899	6.75592	3.04227
6.2893	0.06114	6.2893	1.07181	6.2893	2.08052	6.78621	3.043
6.31556	0.0633	6.31556	1.07361	6.31556	2.08059	6.8165	3.04253
6.34182	0.06375	6.34182	1.07284	6.34182	2.07798	6.84679	3.04485
6.36808	0.06155	6.36808	1.07262	6.36808	2.08107	6.87708	3.04087
6.39434	0.06112	6.39434	1.07274	6.39434	2.08166	6.90737	3.03749
6.4206	0.06435	6.4206	1.0746	6.4206	2.07867	6.93766	3.04326
6.44686	0.06242	6.44686	1.07609	6.44686	2.08091	6.96795	3.04213
6.47312	0.05987	6.47312	1.0759	6.47312	2.08224	6.99823	3.03809
6.49939	0.06363	6.49939	1.07525	6.49939	2.08169	7.02852	3.03981
6.52565	0.06478	6.52565	1.07581	6.52565	2.08631	7.05881	3.04446
6.55191	0.06501	6.55191	1.07621	6.55191	2.08182	7.0891	3.04459
6.57817	0.06335	6.57817	1.07429	6.57817	2.08436	7.11939	3.04399
6.60443	0.06313	6.60443	1.07733	6.60443	2.08618	7.14968	3.04406
6.63069	0.06365	6.63069	1.0764	6.63069	2.08634	7.17997	3.04313
6.65695	0.06663	6.65695	1.0772	6.65695	2.08306	7.21026	3.04678
6.68321	0.06368	6.68321	1.0782	6.68321	2.08556	7.24055	3.0426
6.70947	0.06343	6.70947	1.07962	6.70947	2.08358	7.27083	3.04286
6.73573	0.06511	6.73573	1.07742	6.73573	2.08283	7.30112	3.04419
6.76199	0.06633	6.76199	1.07844	6.76199	2.08598	7.33141	3.04598
6.78825	0.06719	6.78825	1.07795	6.78825	2.08393	7.3617	3.04505
6.81451	0.06588	6.81451	1.07476	6.81451	2.08761	7.39199	3.04505
6.84077	0.06766	6.84077	1.07674	6.84077	2.08393	7.42228	3.0483
6.86703	0.06623	6.86703	1.07609	6.86703	2.08846	7.45257	3.04426
6.89329	0.06556	6.89329	1.07925	6.89329	2.08829	7.48286	3.04519
6.91955	0.06375	6.91955	1.0804	6.91955	2.08676	7.51315	3.04817
6.94582	0.06506	6.94582	1.07965	6.94582	2.0867	7.54343	3.04651
6.97208	0.06826	6.97208	1.07903	6.97208	2.08803	7.57372	3.04598
6.99834	0.06709	6.99834	1.07761	6.99834	2.08699	7.60401	3.04399
7.0246	0.06393	7.0246	1.08368	7.0246	2.0868	7.6343	3.04625
7.05086	0.06541	7.05086	1.08222	7.05086	2.08699	7.66459	3.04711
7.07712	0.06724	7.07712	1.07767	7.07712	2.08302	7.69488	3.04817
7.10338	0.06729	7.10338	1.08009	7.10338	2.08797	7.72517	3.04213
7.12964	0.06779	7.12964	1.07785	7.12964	2.08725	7.75546	3.04519
7.1559	0.06796	7.1559	1.07882	7.1559	2.08712	7.78575	3.04698
7.18216	0.06979	7.18216	1.07816	7.18216	2.09213	7.81603	3.04565
7.20842	0.06581	7.20842	1.07785	7.20842	2.08963	7.84632	3.0428
7.23468	0.06671	7.23468	1.07857	7.23468	2.09213	7.87661	3.04479
7.26094	0.06947	7.26094	1.07978	7.26094	2.09135	7.9069	3.04684
7.2872	0.06641	7.2872	1.08101	7.2872	2.0908	7.93719	3.0503
7.31346	0.06969	7.31346	1.07947	7.31346	2.09086	7.96748	3.04539
7.33972	0.06939	7.33972	1.07978	7.33972	2.08872	7.99777	3.04704
7.36598	0.06967	7.36598	1.08067	7.36598	2.0892	8.02806	3.04864
7.39224	0.06796	7.39224	1.08111	7.39224	2.0908	8.05835	3.05109
7.41851	0.07085	7.41851	1.07724	7.41851	2.08712	8.08863	3.04466
7.44477	0.06864	7.44477	1.08238	7.44477	2.09093	8.11892	3.04751
7.47103	0.06919	7.47103	1.08303	7.47103	2.09272	8.14921	3.04691
7.49729	0.07215	7.49729	1.08498	7.49729	2.09268	8.1795	3.04757
7.52355	0.06949	7.52355	1.08163	7.52355	2.08959	8.20979	3.04711
7.54981	0.0716	7.54981	1.08077	7.54981	2.08998	8.24008	3.04797
7.57607	0.0708	7.57607	1.0843	7.57607	2.09392	8.27037	3.04479
7.60233	0.07095	7.60233	1.08194	7.60233	2.09041	8.30066	3.04592
7.62859	0.0705	7.62859	1.08297	7.62859	2.08868	8.33095	3.04731
7.65485	0.07125	7.65485	1.08145	7.65485	2.09265	8.36124	3.05003
7.68111	0.07087	7.68111	1.08095	7.68111	2.09073	8.39152	3.04983
7.70737	0.07065	7.70737	1.08529	7.70737	2.09226	8.42181	3.04784
7.73363	0.07157	7.73363	1.08486	7.73363	2.08911	8.4521	3.05056
7.75989	0.07213	7.75989	1.08492	7.75989	2.08797	8.48239	3.0503
7.78615	0.07416	7.78615	1.08625	7.78615	2.09015	8.51268	3.0499
7.81241	0.0719	7.81241	1.08768	7.81241	2.09359	8.54297	3.04877
7.83867	0.06927	7.83867	1.08287	7.83867	2.08868	8.57326	3.05142
7.86493	0.06872	7.86493	1.08501	7.86493	2.08989	8.60355	3.04811
7.8912	0.07135	7.8912	1.08538	7.8912	2.092	8.63384	3.0483
7.91746	0.06977	7.91746	1.08191	7.91746	2.09311	8.66412	3.04923
7.94372	0.07112	7.94372	1.08405	7.94372	2.09298	8.69441	3.04857
7.96998	0.07218	7.96998	1.08365	7.96998	2.09434	8.7247	3.05016
7.99624	0.07087	7.99624	1.08321	7.99624	2.08946	8.75499	3.0499
8.0225	0.07105	8.0225	1.08275	8.0225	2.09408	8.78528	3.05295
8.04876	0.07045	8.04876	1.08362	8.04876	2.09346	8.81557	3.05222
8.07502	0.07077	8.07502	1.08774	8.07502	2.09301	8.84586	3.04897
8.10128	0.06917	8.10128	1.0825	8.10128	2.08979	8.87615	3.0491
8.12754	0.06907	8.12754	1.08154	8.12754	2.09106	8.90644	3.05275
8.1538	0.07391	8.1538	1.08238	8.1538	2.09119	8.93672	3.05215
8.18006	0.07177	8.18006	1.08579	8.18006	2.09379	8.96701	3.04903
8.20632	0.0723	8.20632	1.08346	8.20632	2.0893	8.9973	3.05375
8.23258	0.07145	8.23258	1.08606	8.23258	2.08898	9.02759	3.05388
8.25884	0.0707	8.25884	1.08743	8.25884	2.09285	9.05788	3.05554
8.2851	0.07325	8.2851	1.08606	8.2851	2.0922	9.08817	3.05229
8.31136	0.07393	8.31136	1.0816	8.31136	2.09324	9.11846	3.05308
8.33763	0.06932	8.33763	1.08455	8.33763	2.09489	9.14875	3.05049
8.36389	0.06844	8.36389	1.08266	8.36389	2.09376	9.17904	3.05494
8.39015	0.07162	8.39015	1.08706	8.39015	2.09125	9.20932	3.04903
8.41641	0.07012	8.41641	1.0834	8.41641	2.09018	9.23961	3.05282
8.44267	0.07238	8.44267	1.08427	8.44267	2.0919	9.2699	3.05202
8.46893	0.07202	8.46893	1.08873	8.46893	2.09558	9.30019	3.05295
8.49519	0.0705	8.49519	1.08826	8.49519	2.09311	9.33048	3.05667
8.52145	0.07135	8.52145	1.08761	8.52145	2.0922	9.36077	3.05647
8.54771	0.07147	8.54771	1.08396	8.54771	2.0906	9.39106	3.05454
8.57397	0.07014	8.57397	1.08668	8.57397	2.09187	9.42135	3.05202
8.60023	0.0707	8.60023	1.08721	8.60023	2.09574	9.45164	3.05467
8.62649	0.0735	8.62649	1.08892	8.62649	2.09489	9.48192	3.05408
8.65275	0.07135	8.65275	1.08414	8.65275	2.0987	9.51221	3.05461
8.67901	0.0734	8.67901	1.08675	8.67901	2.09626	9.5425	3.05667
8.70527	0.0722	8.70527	1.08647	8.70527	2.09285	9.57279	3.05408
8.73153	0.07245	8.73153	1.09031	8.73153	2.09356	9.60308	3.05441
8.75779	0.07343	8.75779	1.08659	8.75779	2.09672	9.63337	3.05441
8.78405	0.07298	8.78405	1.08792	8.78405	2.09473	9.66366	3.05567
8.81032	0.0721	8.81032	1.08907	8.81032	2.09307	9.69395	3.05594
8.83658	0.07225	8.83658	1.08681	8.83658	2.09535	9.72424	3.05388
8.86284	0.0726	8.86284	1.08637	8.86284	2.09301	9.75452	3.05945
8.8891	0.07117	8.8891	1.08647	8.8891	2.09093	9.78481	3.05733
8.91536	0.07365	8.91536	1.08783	8.91536	2.09346	9.8151	3.0562
8.94162	0.07024	8.94162	1.08644	8.94162	2.09392	9.84539	3.06065
8.96788	0.07355	8.96788	1.08774	8.96788	2.09363	9.87568	3.05574
8.99414	0.07699	8.99414	1.08414	8.99414	2.09733	9.90597	3.05773
9.0204	0.07205	9.0204	1.08579	9.0204	2.09633	9.93626	3.05799
9.04666	0.07228	9.04666	1.08721	9.04666	2.10117	9.96655	3.05958
9.07292	0.07298	9.07292	1.08892	9.07292	2.09167	9.99684	3.05793
9.09918	0.07518	9.09918	1.0873	9.09918	2.09272	10.0271	3.05799
9.12544	0.07508	9.12544	1.08641	9.12544	2.09226	10.0574	3.06091
9.1517	0.07355	9.1517	1.08774	9.1517	2.09561	10.0877	3.05839
9.17796	0.07343	9.17796	1.08672	9.17796	2.09304	10.118	3.05846
9.20422	0.07235	9.20422	1.08659	9.20422	2.09675	10.1483	3.05574
9.23048	0.07147	9.23048	1.08684	9.23048	2.09896	10.1786	3.05806
9.25674	0.07345	9.25674	1.08916	9.25674	2.09405	10.2089	3.05892
9.28301	0.07463	9.28301	1.08975	9.28301	2.0988	10.2392	3.06257
9.30927	0.07456	9.30927	1.09257	9.30927	2.09701	10.2694	3.05998
9.33553	0.07486	9.33553	1.08718	9.33553	2.0932	10.2997	3.05773
9.36179	0.07391	9.36179	1.09009	9.36179	2.0947	10.33	3.05826
9.38805	0.07548	9.38805	1.08935	9.38805	2.09506	10.3603	3.06277
9.41431	0.07591	9.41431	1.08622	9.41431	2.10179	10.3906	3.06184
9.44057	0.0727	9.44057	1.08768	9.44057	2.09607	10.4209	3.05992
9.46683	0.07614	9.46683	1.08507	9.46683	2.09629	10.4512	3.06489
9.49309	0.07335	9.49309	1.08922	9.49309	2.0962	10.4815	3.06164
9.51935	0.07255	9.51935	1.08706	9.51935	2.0961	10.5117	3.05998
9.54561	0.07147	9.54561	1.08895	9.54561	2.09753	10.542	3.05892
9.57187	0.07433	9.57187	1.08606	9.57187	2.09593	10.5723	3.05965
9.59813	0.07478	9.59813	1.0905	9.59813	2.09272	10.6026	3.06078
9.62439	0.07566	9.62439	1.08777	9.62439	2.09795	10.6329	3.06317
9.65065	0.07205	9.65065	1.0861	9.65065	2.09424	10.6632	3.06171
9.67691	0.07441	9.67691	1.09269	9.67691	2.09135	10.6935	3.06489
9.70317	0.07681	9.70317	1.0861	9.70317	2.09418	10.7238	3.05972
9.72944	0.07411	9.72944	1.08876	9.72944	2.09714	10.7541	3.06038
9.7557	0.07147	9.7557	1.09167	9.7557	2.09207	10.7843	3.06396
9.78196	0.07298	9.78196	1.08941	9.78196	2.09772	10.8146	3.06244
9.80822	0.07258	9.80822	1.0908	9.80822	2.09837	10.8449	3.06317
9.83448	0.07208	9.83448	1.08681	9.83448	2.09561	10.8752	3.06131
9.86074	0.07553	9.86074	1.08811	9.86074	2.09668	10.9055	3.06529
9.887	0.07418	9.887	1.08966	9.887	2.09525	10.9358	3.06695
9.91326	0.0738	9.91326	1.09201	9.91326	2.09616	10.9661	3.06383
9.93952	0.07385	9.93952	1.09096	9.93952	2.09837	10.9964	3.06589
9.96578	0.07378	9.96578	1.0904	9.96578	2.09945	11.0267	3.06469
9.99204	0.07488	9.99204	1.08854	9.99204	2.09688	11.057	3.0704
10.0183	0.07243	10.0183	1.08963	10.0183	2.09607	11.0872	3.06695
10.0446	0.07345	10.0446	1.08916	10.0446	2.09454	11.1175	3.06741
10.0708	0.0732	10.0708	1.09183	10.0708	2.09659	11.1478	3.06814
10.0971	0.07328	10.0971	1.09009	10.0971	2.09928	11.1781	3.06914
10.1233	0.071	10.1233	1.08972	10.1233	2.0908	11.2084	3.07624
10.1496	0.07431	10.1496	1.08907	10.1496	2.09675	11.2387	3.08135
10.1759	0.07516	10.1759	1.09164	10.1759	2.09828	11.269	3.0846
10.2021	0.07686	10.2021	1.08721	10.2021	2.10286	11.2993	3.0976
10.2284	0.07551	10.2284	1.0904	10.2284	2.09561	11.3295	3.12979
10.2546	0.07378	10.2546	1.08805	10.2546	2.09961	11.3598	3.19561
10.2809	0.07438	10.2809	1.08969	10.2809	2.09967	11.3901	3.34537
10.3072	0.07483	10.3072	1.09192	10.3072	2.09538	11.4204	3.61562
10.3334	0.07523	10.3334	1.08774	10.3334	2.09828	11.4507	3.90332
10.3597	0.07777	10.3597	1.09068	10.3597	2.0958	11.481	3.75669
10.3859	0.07752	10.3859	1.09136	10.3859	2.09688	11.5113	3.47104
10.4122	0.07333	10.4122	1.08696	10.4122	2.0959	11.5416	3.40727
10.4385	0.07403	10.4385	1.08953	10.4385	2.09519	11.5719	3.40827
10.4647	0.07433	10.4647	1.08665	10.4647	2.09792	11.6021	3.41304
10.491	0.07546	10.491	1.09396	10.491	2.09776	11.6324	3.37987
10.5173	0.07619	10.5173	1.09146	10.5173	2.09639	11.6627	3.29733
10.5435	0.07448	10.5435	1.08932	10.5435	2.0986	11.693	3.19521
10.5698	0.07671	10.5698	1.0896	10.5698	2.09792	11.7233	3.12713
10.596	0.07624	10.596	1.08926	10.596	2.09662	11.7536	3.09369
10.6223	0.07631	10.6223	1.09238	10.6223	2.09782	11.7839	3.09495
10.6486	0.07463	10.6486	1.08994	10.6486	2.09561	11.8142	3.09177
10.6748	0.07258	10.6748	1.09019	10.6748	2.09727	11.8445	3.0976
10.7011	0.07185	10.7011	1.0905	10.7011	2.0974	11.8748	3.09561
10.7273	0.07208	10.7273	1.08984	10.7273	2.09811	11.905	3.10477
10.7536	0.07375	10.7536	1.09288	10.7536	2.09951	11.9353	3.12143
10.7799	0.07601	10.7799	1.09046	10.7799	2.1014	11.9656	3.16701
10.8061	0.07563	10.8061	1.09235	10.8061	2.0987	11.9959	3.25207
10.8324	0.07483	10.8324	1.08789	10.8324	2.09974	12.0262	3.42386
10.8586	0.07574	10.8586	1.08885	10.8586	2.09746	12.0565	3.74375
10.8849	0.07656	10.8849	1.09195	10.8849	2.0972	12.0868	4
10.9112	0.07611	10.9112	1.09173	10.9112	2.09802	12.1171	3.74103
10.9374	0.07265	10.9374	1.09186	10.9374	2.09857	12.1473	3.32818
10.9637	0.07511	10.9637	1.09183	10.9637	2.09984	12.1776	3.1684
10.9899	0.07511	10.9899	1.0905	10.9899	2.09935	12.2079	3.11645
11.0162	0.07478	11.0162	1.08901	11.0162	2.09753	12.2382	3.10132
11.0425	0.07814	11.0425	1.09195	11.0425	2.09922	12.2685	3.09177
11.0687	0.07446	11.0687	1.09062	11.0687	2.09984	12.2988	3.09621
11.095	0.07566	11.095	1.09186	11.095	2.1025	12.3291	3.08672
11.1212	0.07684	11.1212	1.09127	11.1212	2.10224	12.3594	3.09084
11.1475	0.07701	11.1475	1.09059	11.1475	2.1013	12.3897	3.08725
11.1738	0.07746	11.1738	1.09344	11.1738	2.0987	12.42	3.0917
11.2	0.07889	11.2	1.09338	11.2	2.09984	12.4502	3.09727
11.2263	0.07614	11.2263	1.0975	11.2263	2.10377	12.4805	3.10782
11.2525	0.07669	11.2525	1.09353	11.2525	2.10179	12.5108	3.12733
11.2788	0.07684	11.2788	1.09542	11.2788	2.09958	12.5411	3.15181
11.3051	0.07501	11.3051	1.09056	11.3051	2.10634	12.5714	3.18765
11.3313	0.07523	11.3313	1.09313	11.3313	2.10719	12.6017	3.19859
11.3576	0.07533	11.3576	1.09514	11.3576	2.10615	12.632	3.19468
11.3839	0.07686	11.3839	1.09418	11.3839	2.10472	12.6623	3.16389
11.4101	0.07726	11.4101	1.0975	11.4101	2.10807	12.6926	3.14047
11.4364	0.07694	11.4364	1.09632	11.4364	2.11369	12.7228	3.13058
11.4626	0.07869	11.4626	1.10112	11.4626	2.11333	12.7531	3.14525
11.4889	0.07589	11.4889	1.09465	11.4889	2.12176	12.7834	3.18021
11.5152	0.07957	11.5152	1.09768	11.5152	2.12647	12.8137	3.23655
11.5414	0.07907	11.5414	1.09669	11.5414	2.12273	12.844	3.27848
11.5677	0.07812	11.5677	1.09874	11.5677	2.12511	12.8743	3.21757
11.5939	0.07917	11.5939	1.10066	11.5939	2.12172	12.9046	3.13098
11.6202	0.07902	11.6202	1.10025	11.6202	2.11359	12.9349	3.09495
11.6465	0.08007	11.6465	1.09939	11.6465	2.11311	12.9651	3.08772
11.6727	0.07942	11.6727	1.10056	11.6727	2.1081	12.9954	3.08613
11.699	0.07729	11.699	1.09657	11.699	2.11441	13.0257	3.08745
11.7252	0.07694	11.7252	1.10125	11.7252	2.10764	13.056	3.08049
11.7515	0.07639	11.7515	1.09917	11.7515	2.10784	13.0863	3.0848
11.7778	0.07686	11.7778	1.09465	11.7778	2.11246	13.1166	3.07816
11.804	0.07664	11.804	1.09372	11.804	2.10514	13.1469	3.07929
11.8303	0.07644	11.8303	1.09598	11.8303	2.10667	13.1772	3.07909
11.8565	0.07794	11.8565	1.09427	11.8565	2.10735	13.2075	3.07982
11.8828	0.07769	11.8828	1.09799	11.8828	2.10764	13.2378	3.07431
11.9091	0.07909	11.9091	1.09709	11.9091	2.11528	13.268	3.07889
11.9353	0.08072	11.9353	1.09607	11.9353	2.11203	13.2983	3.0781
11.9616	0.08125	11.9616	1.09781	11.9616	2.11311	13.3286	3.08088
11.9878	0.08017	11.9878	1.09502	11.9878	2.11441	13.3589	3.08155
12.0141	0.07812	12.0141	1.10109	12.0141	2.11203	13.3892	3.07949
12.0404	0.08353	12.0404	1.09784	12.0404	2.11724	13.4195	3.07677
12.0666	0.08218	12.0666	1.09818	12.0666	2.11769	13.4498	3.08029
12.0929	0.08087	12.0929	1.09768	12.0929	2.11906	13.4801	3.08712
12.1191	0.08218	12.1191	1.09942	12.1191	2.12104	13.5104	3.08506
12.1454	0.07967	12.1454	1.10007	12.1454	2.12176	13.5406	3.08778
12.1717	0.08015	12.1717	1.09778	12.1717	2.12833	13.5709	3.08447
12.1979	0.0804	12.1979	1.10261	12.1979	2.1226	13.6012	3.08798
12.2242	0.08052	12.2242	1.09976	12.2242	2.11795	13.6315	3.09316
12.2505	0.08183	12.2505	1.10125	12.2505	2.11876	13.6618	3.09747
12.2767	0.08288	12.2767	1.0979	12.2767	2.12101	13.6921	3.10789
12.303	0.08228	12.303	1.10199	12.303	2.11893	13.7224	3.1187
12.3292	0.08253	12.3292	1.10078	12.3292	2.11971	13.7527	3.15254
12.3555	0.08218	12.3555	1.09908	12.3555	2.11662	13.7829	3.20795
12.3818	0.08639	12.3818	1.10084	12.3818	2.11824	13.8132	3.32964
12.408	0.08411	12.408	1.10208	12.408	2.11714	13.8435	3.55099
12.4343	0.08461	12.4343	1.10503	12.4343	2.12341	13.8738	3.79968
12.4605	0.08554	12.4605	1.10307	12.4605	2.12592	13.9041	3.94698
12.4868	0.08697	12.4868	1.10162	12.4868	2.1307	13.9344	3.71037
12.513	0.09	12.513	1.10614	12.513	2.13226	13.9647	3.36494
12.5393	0.08842	12.5393	1.10797	12.5393	2.13226	13.995	3.20536
12.5656	0.09045	12.5656	1.10899	12.5656	2.13967	14.0253	3.14279
12.5918	0.09494	12.5918	1.10797	12.5918	2.14803	14.0556	3.11625
12.6181	0.09511	12.6181	1.11057	12.6181	2.14956	14.0858	3.09966
12.6444	0.09379	12.6444	1.11221	12.6444	2.15798	14.1161	3.08772
12.6706	0.08885	12.6706	1.11066	12.6706	2.16163	14.1464	3.08891
12.6969	0.08784	12.6969	1.10961	12.6969	2.15779	14.1767	3.07796
12.7231	0.08787	12.7231	1.11227	12.7231	2.16234	14.207	3.08188
12.7494	0.08714	12.7494	1.11032	12.7494	2.15278	14.2373	3.0767
12.7757	0.08403	12.7757	1.10884	12.7757	2.15428	14.2676	3.07684
12.8019	0.08233	12.8019	1.10837	12.8019	2.1558	14.2979	3.07803
12.8282	0.08238	12.8282	1.11042	12.8282	2.15818	14.3282	3.07398
12.8544	0.08358	12.8544	1.10902	12.8544	2.16351	14.3584	3.07259
12.8807	0.07912	12.8807	1.10642	12.8807	2.1735	14.3887	3.07531
12.907	0.0806	12.907	1.11004	12.907	2.18114	14.419	3.07577
12.9332	0.08453	12.9332	1.11299	12.9332	2.18836	14.4493	3.07491
12.9595	0.08067	12.9595	1.11184	12.9595	2.19538	14.4796	3.0765
12.9857	0.08128	12.9857	1.11509	12.9857	2.16937	14.5099	3.07073
13.012	0.08238	13.012	1.11076	13.012	2.14985	14.5402	3.07279
13.0383	0.08303	13.0383	1.10332	13.0383	2.1347	14.5705	3.07425
13.0645	0.0812	13.0645	1.10236	13.0645	2.12426	14.6007	3.07352
13.0908	0.08682	13.0908	1.09905	13.0908	2.12602	14.631	3.0775
13.1171	0.08341	13.1171	1.10459	13.1171	2.12875	14.6613	3.07146
13.1433	0.08348	13.1433	1.10053	13.1433	2.12628	14.6916	3.07279
13.1696	0.08331	13.1696	1.09942	13.1696	2.1241	14.7219	3.07106
13.1958	0.08331	13.1958	1.10283	13.1958	2.12059	14.7522	3.07538
13.2221	0.08855	13.2221	1.10834	13.2221	2.12205	14.7825	3.07332
13.2484	0.08762	13.2484	1.10617	13.2484	2.12345	14.8128	3.07458
13.2746	0.0902	13.2746	1.10403	13.2746	2.12602	14.8431	3.07299
13.3009	0.09251	13.3009	1.10546	13.3009	2.12676	14.8734	3.07491
13.3271	0.09241	13.3271	1.10812	13.3271	2.13242	14.9036	3.07007
13.3534	0.09436	13.3534	1.11088	13.3534	2.13148	14.9339	3.07325
13.3796	0.10005	13.3796	1.10983	13.3796	2.13558	14.9642	3.07126
13.4059	0.09993	13.4059	1.11931	13.4059	2.13522	14.9945	3.07146
13.4322	0.10289	13.4322	1.11692	13.4322	2.13932	15.0248	3.07458
13.4584	0.10825	13.4584	1.12439	13.4584	2.1425	15.0551	3.07359
13.4847	0.1161	13.4847	1.12606	13.4847	2.1505	15.0854	3.07047
13.511	0.11808	13.511	1.12888	13.511	2.14959	15.1157	3.07252
13.5372	0.12053	13.5372	1.13802	13.5372	2.15646	15.1459	3.07292
13.5635	0.12931	13.5635	1.14301	13.5635	2.1679	15.1762	3.07266
13.5897	0.13665	13.5897	1.1502	13.5897	2.17577	15.2065	3.07166
13.616	0.14397	13.616	1.15602	13.616	2.18667	15.2368	3.06741
13.6423	0.15606	13.6423	1.16274	13.6423	2.18992	15.2671	3.07259
13.6685	0.17015	13.6685	1.17538	13.6685	2.20237	15.2974	3.0767
13.6948	0.18328	13.6948	1.18412	13.6948	2.21841	15.3277	3.07465
13.721	0.20101	13.721	1.20026	13.721	2.23028	15.358	3.06814
13.7473	0.22262	13.7473	1.21216	13.7473	2.24868	15.3883	3.07378
13.7736	0.24328	13.7736	1.23375	13.7736	2.26719	15.4185	3.07173
13.7998	0.27862	13.7998	1.26427	13.7998	2.29678	15.4488	3.07193
13.8261	0.31836	13.8261	1.28369	13.8261	2.33346	15.4791	3.06655
13.8523	0.38402	13.8523	1.32369	13.8523	2.37037	15.5094	3.07106
13.8786	0.47196	13.8786	1.37756	13.8786	2.4214	15.5397	3.06841
13.9049	0.60159	13.9049	1.44436	13.9049	2.48933	15.57	3.07637
13.9311	0.81895	13.9311	1.54148	13.9311	2.5879	15.6003	3.07418
13.9574	1	13.9574	1.69722	13.9574	2.71922	15.6306	3.07126
13.9837	0.76755	13.9837	1.95012	13.9837	2.90413	15.6609	3.06907
14.0099	0.44258	14.0099	2	14.0099	3	15.6912	3.06854
14.0362	0.22603	14.0362	1.68297	14.0362	2.78039	15.7214	3.07359
14.0624	0.15882	14.0624	1.37096	14.0624	2.51359	15.7517	3.06954
14.0887	0.13367	14.0887	1.21631	14.0887	2.31275	15.782	3.0777
14.115	0.12633	14.115	1.17287	14.115	2.23031	15.8123	3.07179
14.1412	0.11457	14.1412	1.1462	14.1412	2.19574	15.8426	3.07259
14.1675	0.11073	14.1675	1.13796	14.1675	2.17711	15.8729	3.07385
14.1937	0.10013	14.1937	1.12718	14.1937	2.15528	15.9032	3.07
14.22	0.09331	14.22	1.12281	14.22	2.14215	15.9335	3.06795
14.2462	0.09286	14.2462	1.11568	14.2462	2.13711	15.9637	3.07252
14.2725	0.0883	14.2725	1.11289	14.2725	2.13574	15.994	3.07431
14.2988	0.08977	14.2988	1.11035	14.2988	2.12748	16.0243	3.07299
14.325	0.08316	14.325	1.10763	14.325	2.12358	16.0546	3.07179
14.3513	0.08504	14.3513	1.10375	14.3513	2.12098	16.0849	3.07073
14.3776	0.08724	14.3776	1.10642	14.3776	2.11889	16.1152	3.07405
14.4038	0.08263	14.4038	1.10549	14.4038	2.11811	16.1455	3.07126
14.4301	0.08326	14.4301	1.10118	14.4301	2.11493	16.1758	3.0708
14.4563	0.08328	14.4563	1.10372	14.4563	2.11935	16.2061	3.07126
14.4826	0.08097	14.4826	1.09939	14.4826	2.11639	16.2364	3.07498
14.5089	0.08351	14.5089	1.10072	14.5089	2.11551	16.2666	3.07624
14.5351	0.08361	14.5351	1.10227	14.5351	2.11782	16.2969	3.0777
14.5614	0.08323	14.5614	1.10242	14.5614	2.11109	16.3272	3.07504
14.5876	0.08245	14.5876	1.10063	14.5876	2.11109	16.3575	3.0769
14.6139	0.0815	14.6139	1.10248	14.6139	2.10891	16.3878	3.08102
14.6402	0.07947	14.6402	1.09688	14.6402	2.1107	16.4181	3.07923
14.6664	0.08248	14.6664	1.09951	14.6664	2.10654	16.4484	3.07213
14.6927	0.08245	14.6927	1.09716	14.6927	2.1082	16.4787	3.06927
14.7189	0.07882	14.7189	1.09768	14.7189	2.10872	16.5089	3.07319
14.7452	0.08208	14.7452	1.0988	14.7452	2.104	16.5392	3.07179
14.7715	0.08102	14.7715	1.09672	14.7715	2.10572	16.5695	3.07398
14.7977	0.08037	14.7977	1.10016	14.7977	2.10745	16.5998	3.06861
14.824	0.08082	14.824	1.09864	14.824	2.10455	16.6301	3.07226
14.8503	0.08015	14.8503	1.09747	14.8503	2.1055	16.6604	3.07378
14.8765	0.0827	14.8765	1.10022	14.8765	2.10299	16.6907	3.06881
14.9028	0.07787	14.9028	1.09908	14.9028	2.10628	16.721	3.07378
14.929	0.08153	14.929	1.09753	14.929	2.11096	16.7513	3.06655
14.9553	0.08042	14.9553	1.09994	14.9553	2.1041	16.7815	3.0708
14.9816	0.0799	14.9816	1.0975	14.9816	2.10615	16.8118	3.07498
15.0078	0.07797	15.0078	1.09706	15.0078	2.10387	16.8421	3.06954
15.0341	0.0803	15.0341	1.0988	15.0341	2.10507	16.8724	3.07013
15.0603	0.0801	15.0603	1.09688	15.0603	2.10589	16.9027	3.06861
15.0866	0.08243	15.0866	1.09793	15.0866	2.10498	16.933	3.06715
15.1128	0.0796	15.1128	1.09462	15.1128	2.10296	16.9633	3.0704
15.1391	0.08168	15.1391	1.09716	15.1391	2.1039	16.9936	3.07252
15.1654	0.0801	15.1654	1.09858	15.1654	2.1042	17.0239	3.06576
15.1916	0.07837	15.1916	1.09892	15.1916	2.10735	17.0541	3.06867
15.2179	0.08316	15.2179	1.09998	15.2179	2.10351	17.0844	3.07146
15.2441	0.07844	15.2441	1.09585	15.2441	2.10429	17.1147	3.07053
15.2704	0.07992	15.2704	1.09917	15.2704	2.10211	17.145	3.07007
15.2967	0.07935	15.2967	1.09539	15.2967	2.10176	17.1753	3.07312
15.3229	0.08097	15.3229	1.097	15.3229	2.1039	17.2056	3.06781
15.3492	0.0811	15.3492	1.09672	15.3492	2.10537	17.2359	3.07133
15.3755	0.08085	15.3755	1.09644	15.3755	2.1002	17.2662	3.06901
15.4017	0.07932	15.4017	1.09728	15.4017	2.10403	17.2965	3.06967
15.428	0.08123	15.428	1.09815	15.428	2.10403	17.3268	3.07239
15.4542	0.07932	15.4542	1.09886	15.4542	2.10338	17.357	3.06927
15.4805	0.07987	15.4805	1.09768	15.4805	2.10036	17.3873	3.07166
15.5068	0.07897	15.5068	1.09322	15.5068	2.1025	17.4176	3.06987
15.533	0.07676	15.533	1.09886	15.533	2.09763	17.4479	3.06841
15.5593	0.07832	15.5593	1.09431	15.5593	2.1038	17.4782	3.06874
15.5855	0.07741	15.5855	1.09446	15.5855	2.10182	17.5085	3.0712
15.6118	0.07757	15.6118	1.09434	15.6118	2.10715	17.5388	3.06821
15.6381	0.08015	15.6381	1.09963	15.6381	2.10159	17.5691	3.06974
15.6643	0.07679	15.6643	1.09613	15.6643	2.10322	17.5994	3.07067
15.6906	0.07797	15.6906	1.09802	15.6906	2.10416	17.6296	3.0702
15.7168	0.07862	15.7168	1.09465	15.7168	2.10283	17.6599	3.07392
15.7431	0.07902	15.7431	1.09502	15.7431	2.10205	17.6902	3.0712
15.7694	0.07839	15.7694	1.09762	15.7694	2.09769	17.7205	3.0698
15.7956	0.07897	15.7956	1.09787	15.7956	2.10182	17.7508	3.07146
15.8219	0.07955	15.8219	1.09245	15.8219	2.10527	17.7811	3.07246
15.8482	0.07794	15.8482	1.09657	15.8482	2.10468	17.8114	3.07053
15.8744	0.07924	15.8744	1.09155	15.8744	2.10267	17.8417	3.06947
15.9007	0.07551	15.9007	1.09802	15.9007	2.10257	17.8719	3.07339
15.9269	0.0821	15.9269	1.09669	15.9269	2.10143	17.9022	3.07126
15.9532	0.0811	15.9532	1.09427	15.9532	2.10254	17.9325	3.07239
15.9794	0.07741	15.9794	1.09489	15.9794	2.10296	17.9628	3.07339
16.0057	0.07987	16.0057	1.09431	16.0057	2.1027	17.9931	3.06987
16.032	0.07686	16.032	1.09592	16.032	2.1013	18.0234	3.06901
16.0582	0.07754	16.0582	1.09554	16.0582	2.10478	18.0537	3.07259
16.0845	0.07884	16.0845	1.09542	16.0845	2.10592	18.084	3.06967
16.1107	0.07523	16.1107	1.09446	16.1107	2.10029	18.1143	3.07053
16.137	0.07869	16.137	1.09666	16.137	2.10153	18.1445	3.07193
16.1633	0.07797	16.1633	1.09384	16.1633	2.10046	18.1748	3.06768
16.1895	0.07767	16.1895	1.09276	16.1895	2.1026	18.2051	3.07232
16.2158	0.07716	16.2158	1.09669	16.2158	2.1	18.2354	3.07166
16.2421	0.07809	16.2421	1.09849	16.2421	2.10202	18.2657	3.07153
16.2683	0.07902	16.2683	1.0939	16.2683	2.10374	18.296	3.07027
16.2946	0.08012	16.2946	1.09381	16.2946	2.09932	18.3263	3.07013
16.3208	0.07804	16.3208	1.09669	16.3208	2.1041	18.3566	3.07199
16.3471	0.07824	16.3471	1.09579	16.3471	2.10101	18.3869	3.07033
16.3734	0.07431	16.3734	1.09427	16.3734	2.10579	18.4171	3.06848
16.3996	0.0807	16.3996	1.09747	16.3996	2.10709	18.4474	3.07193
16.4259	0.07736	16.4259	1.09762	16.4259	2.10842	18.4777	3.07133
16.4521	0.07403	16.4521	1.09524	16.4521	2.10465	18.508	3.07266
16.4784	0.07558	16.4784	1.09282	16.4784	2.10436	18.5383	3.07259
16.5047	0.07649	16.5047	1.09263	16.5047	2.10452	18.5686	3.07113
16.5309	0.07794	16.5309	1.09657	16.5309	2.10163	18.5989	3.07299
16.5572	0.07714	16.5572	1.09353	16.5572	2.10315	18.6292	3.07345
16.5834	0.07626	16.5834	1.09632	16.5834	2.10569	18.6595	3.06503
16.6097	0.07709	16.6097	1.09276	16.6097	2.10527	18.6898	3.06695
16.636	0.07629	16.636	1.09263	16.636	2.10338	18.72	3.07206
16.6622	0.07757	16.6622	1.09502	16.6622	2.10237	18.7503	3.0706
16.6885	0.07548	16.6885	1.09651	16.6885	2.10182	18.7806	3.07193
16.7147	0.07784	16.7147	1.09527	16.7147	2.10072	18.8109	3.06828
16.741	0.07716	16.741	1.09449	16.741	2.09899	18.8412	3.07206
16.7673	0.07533	16.7673	1.09514	16.7673	2.10098	18.8715	3.07345
16.7935	0.07822	16.7935	1.09527	16.7935	2.09834	18.9018	3.06914
16.8198	0.07676	16.8198	1.09366	16.8198	2.1013	18.9321	3.07392
16.8461	0.07639	16.8461	1.09462	16.8461	2.09626	18.9624	3.07146
16.8723	0.07924	16.8723	1.09678	16.8723	2.09964	18.9926	3.07179
16.8986	0.07631	16.8986	1.09353	16.8986	2.09883	19.0229	3.07193
16.9248	0.07867	16.9248	1.09765	16.9248	2.0985	19.0532	3.07246
16.9511	0.07401	16.9511	1.09198	16.9511	2.1	19.0835	3.07053
16.9774	0.07471	16.9774	1.094	16.9774	2.10185	19.1138	3.07166
17.0036	0.0801	17.0036	1.09254	17.0036	2.10065	19.1441	3.06854
17.0299	0.07691	17.0299	1.09347	17.0299	2.09847	19.1744	3.07445
17.0561	0.07912	17.0561	1.09	17.0561	2.10023	19.2047	3.07153
17.0824	0.07691	17.0824	1.09232	17.0824	2.10146	19.235	3.0708
17.1087	0.07809	17.1087	1.09192	17.1087	2.10166	19.2652	3.0708
17.1349	0.07528	17.1349	1.09514	17.1349	2.09785	19.2955	3.06927
17.1612	0.07621	17.1612	1.09675	17.1612	2.10322	19.3258	3.06854
17.1874	0.07654	17.1874	1.09235	17.1874	2.1	19.3561	3.06814
17.2137	0.07493	17.2137	1.09455	17.2137	2.10205	19.3864	3.06834
17.24	0.07626	17.24	1.093	17.24	2.09802	19.4167	3.07577
17.2662	0.07679	17.2662	1.09393	17.2662	2.10098	19.447	3.06901
17.2925	0.07709	17.2925	1.09762	17.2925	2.10176	19.4773	3.0706
17.3187	0.07832	17.3187	1.09434	17.3187	2.1001	19.5075	3.06934
17.345	0.07546	17.345	1.09474	17.345	2.10345	19.5378	3.07193
17.3713	0.07889	17.3713	1.09465	17.3713	2.10491	19.5681	3.07153
17.3975	0.07408	17.3975	1.0962	17.3975	2.09967	19.5984	3.06927
17.4238	0.07506	17.4238	1.09328	17.4238	2.09948	19.6287	3.07027
17.45	0.07656	17.45	1.09403	17.45	2.09717	19.659	3.06967
17.4763	0.07486	17.4763	1.09396	17.4763	2.09993	19.6893	3.06841
17.5026	0.0737	17.5026	1.09722	17.5026	2.09984	19.7196	3.06987
17.5288	0.07704	17.5288	1.09511	17.5288	2.10023	19.7499	3.07213
17.5551	0.07543	17.5551	1.09316	17.5551	2.10176	19.7801	3.07146
17.5813	0.07787	17.5813	1.0913	17.5813	2.10338	19.8104	3.07206
17.6076	0.07571	17.6076	1.09393	17.6076	2.09863	19.8407	3.07757
17.6339	0.07649	17.6339	1.09517	17.6339	2.10042	19.871	3.08447
17.6601	0.07711	17.6601	1.0918	17.6601	2.10228	19.9013	3.08268
17.6864	0.08015	17.6864	1.09403	17.6864	2.10257	19.9316	3.0767
17.7127	0.07305	17.7127	1.09031	17.7127	2.10263	19.9619	3.07352
17.7389	0.07754	17.7389	1.0905	17.7389	2.09971	19.9922	3.07372
17.7652	0.07606	17.7652	1.09226	17.7652	2.10153	20.0225	3.07186
17.7914	0.07704	17.7914	1.09285	17.7914	2.09993	20.0527	3.07199
17.8177	0.07589	17.8177	1.09341	17.8177	2.10111	20.083	3.07292
17.8439	0.07877	17.8439	1.09288	17.8439	2.10016	20.1133	3.07544
17.8702	0.07651	17.8702	1.09325	17.8702	2.09945	20.1436	3.07279
17.8965	0.07739	17.8965	1.09486	17.8965	2.10107	20.1739	3.06874
17.9227	0.07674	17.9227	1.09121	17.9227	2.10101	20.2042	3.06649
17.949	0.07752	17.949	1.09558	17.949	2.10094	20.2345	3.06881
17.9752	0.07543	17.9752	1.09477	17.9752	2.09958	20.2648	3.06556
18.0015	0.07719	18.0015	1.09276	18.0015	2.10088	20.2951	3.071
18.0278	0.07842	18.0278	1.09396	18.0278	2.10367	20.3254	3.07259
18.054	0.07817	18.054	1.09455	18.054	2.10192	20.3556	3.07146
18.0803	0.07772	18.0803	1.09217	18.0803	2.10182	20.3859	3.06562
18.1066	0.08082	18.1066	1.09691	18.1066	2.1001	20.4162	3.06814
18.1328	0.07661	18.1328	1.0952	18.1328	2.10241	20.4465	3.07199
18.1591	0.07827	18.1591	1.09409	18.1591	2.10221	20.4768	3.06921
18.1853	0.07704	18.1853	1.09412	18.1853	2.10159	20.5071	3.07179
18.2116	0.07571	18.2116	1.09396	18.2116	2.10215	20.5374	3.07133
18.2379	0.07561	18.2379	1.09257	18.2379	2.10387	20.5677	3.06795
18.2641	0.07566	18.2641	1.09589	18.2641	2.10267	20.598	3.06974
18.2904	0.0793	18.2904	1.09276	18.2904	2.10423	20.6282	3.06828
18.3166	0.07639	18.3166	1.09585	18.3166	2.10537	20.6585	3.06947
18.3429	0.07591	18.3429	1.09508	18.3429	2.1013	20.6888	3.07339
18.3692	0.07716	18.3692	1.09508	18.3692	2.10085	20.7191	3.06987
18.3954	0.07406	18.3954	1.09173	18.3954	2.1014	20.7494	3.06841
18.4217	0.07724	18.4217	1.09387	18.4217	2.09889	20.7797	3.07047
18.4479	0.07553	18.4479	1.09304	18.4479	2.09727	20.81	3.06715
18.4742	0.07752	18.4742	1.09452	18.4742	2.1015	20.8403	3.06881
18.5005	0.07659	18.5005	1.09189	18.5005	2.10114	20.8706	3.06987
18.5267	0.07579	18.5267	1.09508	18.5267	2.0998	20.9008	3.07213
18.553	0.07794	18.553	1.09443	18.553	2.09899	20.9311	3.0702
18.5792	0.07674	18.5792	1.09576	18.5792	2.10397	20.9614	3.06775
18.6055	0.07746	18.6055	1.097	18.6055	2.10585	20.9917	3.06874
18.6318	0.07827	18.6318	1.09573	18.6318	2.10289	21.022	3.0706
18.658	0.07581	18.658	1.09294	18.658	2.10007	21.0523	3.06967
18.6843	0.07764	18.6843	1.09124	18.6843	2.10228	21.0826	3.06589
18.7106	0.07558	18.7106	1.09341	18.7106	2.10172	21.1129	3.06841
18.7368	0.07832	18.7368	1.09294	18.7368	2.1027	21.1431	3.06801
18.7631	0.07962	18.7631	1.09759	18.7631	2.10224	21.1734	3.07067
18.7893	0.07726	18.7893	1.09294	18.7893	2.10133	21.2037	3.06748
18.8156	0.07566	18.8156	1.09551	18.8156	2.09925	21.234	3.06569
18.8419	0.0798	18.8419	1.09412	18.8419	2.10211	21.2643	3.06662
18.8681	0.07453	18.8681	1.08919	18.8681	2.1041	21.2946	3.06655
18.8944	0.07894	18.8944	1.09149	18.8944	2.10218	21.3249	3.06668
18.9206	0.07676	18.9206	1.09418	18.9206	2.10559	21.3552	3.06748
18.9469	0.07543	18.9469	1.094	18.9469	2.1015	21.3855	3.0643
18.9732	0.07606	18.9732	1.0931	18.9732	2.1028	21.4157	3.06456
18.9994	0.07659	18.9994	1.0962	18.9994	2.10423	21.446	3.0637
19.0257	0.0794	19.0257	1.09784	19.0257	2.09977	21.4763	3.06755
19.0519	0.07864	19.0519	1.09232	19.0519	2.10507	21.5066	3.06635
19.0782	0.07804	19.0782	1.09146	19.0782	2.10332	21.5369	3.06536
19.1045	0.07817	19.1045	1.09362	19.1045	2.1054	21.5672	3.07
19.1307	0.07641	19.1307	1.09536	19.1307	2.09915	21.5975	3.06828
19.157	0.07741	19.157	1.09322	19.157	2.10423	21.6278	3.06675
19.1832	0.07556	19.1832	1.09282	19.1832	2.10218	21.6581	3.06987
19.2095	0.07736	19.2095	1.09524	19.2095	2.10257	21.6883	3.06848
19.2358	0.07626	19.2358	1.09372	19.2358	2.10042	21.7186	3.06894
19.262	0.07721	19.262	1.09359	19.262	2.09971	21.7489	3.06542
19.2883	0.07824	19.2883	1.0962	19.2883	2.10735	21.7792	3.07086
19.3145	0.07794	19.3145	1.09527	19.3145	2.10735	21.8095	3.06821
19.3408	0.07641	19.3408	1.09496	19.3408	2.10433	21.8398	3.06722
19.3671	0.07784	19.3671	1.09356	19.3671	2.09971	21.8701	3.06748
19.3933	0.07854	19.3933	1.0966	19.3933	2.10046	21.9004	3.0698
19.4196	0.07844	19.4196	1.09446	19.4196	2.10459	21.9307	3.06602
19.4458	0.07616	19.4458	1.09595	19.4458	2.10293	21.961	3.06509
19.4721	0.07616	19.4721	1.09527	19.4721	2.10699	21.9912	3.06808
19.4984	0.0801	19.4984	1.09508	19.4984	2.10341	22.0215	3.06735
19.5246	0.07945	19.5246	1.09926	19.5246	2.10345	22.0518	3.06708
19.5509	0.08087	19.5509	1.09818	19.5509	2.10247	22.0821	3.06403
19.5771	0.07977	19.5771	1.09988	19.5771	2.10722	22.1124	3.06814
19.6034	0.08245	19.6034	1.09595	19.6034	2.10859	22.1427	3.07047
19.6297	0.08428	19.6297	1.10552	19.6297	2.10472	22.173	3.07
19.6559	0.08664	19.6559	1.09663	19.6559	2.10527	22.2033	3.06622
19.6822	0.08504	19.6822	1.10295	19.6822	2.10712	22.2336	3.06449
19.7084	0.0913	19.7084	1.10416	19.7084	2.10904	22.2638	3.06476
19.7347	0.08985	19.7347	1.10385	19.7347	2.11389	22.2941	3.06688
19.761	0.09238	19.761	1.1089	19.761	2.10976	22.3244	3.06668
19.7872	0.10243	19.7872	1.11104	19.7872	2.1135	22.3547	3.06834
19.8135	0.10291	19.8135	1.11643	19.8135	2.11688	22.385	3.06396
19.8397	0.10183	19.8397	1.12157	19.8397	2.11951	22.4153	3.06562
19.866	0.09567	19.866	1.12036	19.866	2.12059	22.4456	3.06489
19.8923	0.0908	19.8923	1.11398	19.8923	2.11746	22.4759	3.06881
19.9185	0.08396	19.9185	1.10853	19.9185	2.11668	22.5062	3.06695
19.9448	0.07889	19.9448	1.10518	19.9448	2.11434	22.5364	3.06595
19.9711	0.0795	19.9711	1.101	19.9711	2.10969	22.5667	3.06503
19.9973	0.07724	19.9973	1.10084	19.9973	2.11063	22.597	3.06629
20.0236	0.08042	20.0236	1.10103	20.0236	2.10911	22.6273	3.06987
20.0498	0.07914	20.0498	1.09737	20.0498	2.10901	22.6576	3.06722
20.0761	0.07797	20.0761	1.09892	20.0761	2.1053	22.6879	3.0706
20.1024	0.07812	20.1024	1.09728	20.1024	2.10302	22.7182	3.06907
20.1286	0.07674	20.1286	1.0992	20.1286	2.1041	22.7485	3.06854
20.1549	0.07899	20.1549	1.09545	20.1549	2.10156	22.7787	3.06629
20.1811	0.07639	20.1811	1.09434	20.1811	2.10589	22.809	3.06343
20.2074	0.07649	20.2074	1.09598	20.2074	2.10657	22.8393	3.0696
20.2337	0.07779	20.2337	1.09477	20.2337	2.10537	22.8696	3.07
20.2599	0.07661	20.2599	1.09418	20.2599	2.10589	22.8999	3.06848
20.2862	0.0803	20.2862	1.09861	20.2862	2.10205	22.9302	3.06675
20.3124	0.08	20.3124	1.0997	20.3124	2.10455	22.9605	3.07173
20.3387	0.0794	20.3387	1.0992	20.3387	2.10322	22.9908	3.07359
20.365	0.07446	20.365	1.09632	20.365	2.10485	23.0211	3.0773
20.3912	0.07458	20.3912	1.09585	20.3912	2.10361	23.0513	3.07777
20.4175	0.07957	20.4175	1.09898	20.4175	2.10351	23.0816	3.07093
20.4438	0.07972	20.4438	1.09703	20.4438	2.10459	23.1119	3.06841
20.47	0.07767	20.47	1.09536	20.47	2.10556	23.1422	3.0625
20.4963	0.07965	20.4963	1.09331	20.4963	2.10579	23.1725	3.06695
20.5225	0.07919	20.5225	1.09762	20.5225	2.10315	23.2028	3.06635
20.5488	0.07752	20.5488	1.09508	20.5488	2.1065	23.2331	3.07246
20.5751	0.07867	20.5751	1.09273	20.5751	2.10455	23.2634	3.06867
20.6013	0.07817	20.6013	1.09539	20.6013	2.10426	23.2937	3.06761
20.6276	0.07586	20.6276	1.09502	20.6276	2.10647	23.3239	3.0704
20.6538	0.07834	20.6538	1.09672	20.6538	2.10289	23.3542	3.07232
20.6801	0.07824	20.6801	1.09592	20.6801	2.10615	23.3845	3.06814
20.7064	0.0804	20.7064	1.09375	20.7064	2.10611	23.4148	3.07219
20.7326	0.07902	20.7326	1.09747	20.7326	2.10504	23.4451	3.07345
20.7589	0.07874	20.7589	1.09601	20.7589	2.10569	23.4754	3.07047
20.7851	0.07616	20.7851	1.09564	20.7851	2.10615	23.5057	3.06735
20.8114	0.07822	20.8114	1.0931	20.8114	2.10611	23.536	3.06595
20.8377	0.07807	20.8377	1.09462	20.8377	2.10712	23.5663	3.06987
20.8639	0.07907	20.8639	1.09967	20.8639	2.108	23.5966	3.06775
20.8902	0.07832	20.8902	1.09604	20.8902	2.10963	23.6268	3.07153
20.9164	0.07935	20.9164	1.10059	20.9164	2.10306	23.6571	3.06615
20.9427	0.0796	20.9427	1.09821	20.9427	2.10637	23.6874	3.07073
20.969	0.07757	20.969	1.09691	20.969	2.10702	23.7177	3.07405
20.9952	0.08243	20.9952	1.09362	20.9952	2.10748	23.748	3.07378
21.0215	0.07711	21.0215	1.0983	21.0215	2.10881	23.7783	3.07843
21.0477	0.07661	21.0477	1.09982	21.0477	2.10878	23.8086	3.07558
21.074	0.07937	21.074	1.09805	21.074	2.10823	23.8389	3.07491
21.1003	0.07819	21.1003	1.0984	21.1003	2.10741	23.8692	3.07697
21.1265	0.0793	21.1265	1.09483	21.1265	2.1053	23.8994	3.07086
21.1528	0.07574	21.1528	1.09496	21.1528	2.10732	23.9297	3.07093
21.179	0.07894	21.179	1.0988	21.179	2.10673	23.96	3.07047
21.2053	0.08	21.2053	1.0939	21.2053	2.10725	23.9903	3.06615
21.2316	0.07924	21.2316	1.09242	21.2316	2.10989	24.0206	3.0702
21.2578	0.07907	21.2578	1.09771	21.2578	2.1079	24.0509	3.06702
21.2841	0.07965	21.2841	1.0979	21.2841	2.10839	24.0812	3.06808
21.3103	0.07972	21.3103	1.09675	21.3103	2.10384	24.1115	3.06688
21.3366	0.07777	21.3366	1.09759	21.3366	2.10498	24.1417	3.07219
21.3629	0.07899	21.3629	1.09963	21.3629	2.11021	24.172	3.08248
21.3891	0.07947	21.3891	1.09273	21.3891	2.10475	24.2023	3.09754
21.4154	0.07709	21.4154	1.10007	21.4154	2.10728	24.2326	3.11433
21.4416	0.07844	21.4416	1.09654	21.4416	2.10878	24.2629	3.13921
21.4679	0.07955	21.4679	1.09926	21.4679	2.10504	24.2932	3.16071
21.4942	0.07907	21.4942	1.09762	21.4942	2.10569	24.3235	3.19076
21.5204	0.07904	21.5204	1.09592	21.5204	2.11216	24.3538	3.1905
21.5467	0.07919	21.5467	1.09682	21.5467	2.1067	24.3841	3.15248
21.5729	0.08022	21.5729	1.09455	21.5729	2.10917	24.4143	3.12016
21.5992	0.07857	21.5992	1.0944	21.5992	2.10608	24.4446	3.09004
21.6255	0.07847	21.6255	1.09802	21.6255	2.10715	24.4749	3.07995
21.6517	0.08263	21.6517	1.09604	21.6517	2.10699	24.5052	3.07538
21.678	0.07847	21.678	1.0952	21.678	2.10751	24.5355	3.06688
21.7042	0.07784	21.7042	1.09657	21.7042	2.1067	24.5658	3.06808
21.7305	0.07839	21.7305	1.10233	21.7305	2.1093	24.5961	3.06854
21.7568	0.08012	21.7568	1.0988	21.7568	2.10868	24.6264	3.06702
21.783	0.07987	21.783	1.09942	21.783	2.1094	24.6567	3.06702
21.8093	0.07917	21.8093	1.09589	21.8093	2.10585	24.6869	3.0639
21.8356	0.07787	21.8356	1.09561	21.8356	2.10628	24.7172	3.06788
21.8618	0.0802	21.8618	1.10047	21.8618	2.10898	24.7475	3.06529
21.8881	0.0812	21.8881	1.09858	21.8881	2.10998	24.7778	3.06854
21.9143	0.07922	21.9143	1.09149	21.9143	2.11109	24.8081	3.0698
21.9406	0.07882	21.9406	1.09626	21.9406	2.11207	24.8384	3.06655
21.9669	0.07894	21.9669	1.09654	21.9669	2.10807	24.8687	3.06668
21.9931	0.07759	21.9931	1.10056	21.9931	2.10702	24.899	3.06668
22.0194	0.08035	22.0194	1.09759	22.0194	2.10611	24.9293	3.06569
22.0456	0.0805	22.0456	1.0966	22.0456	2.10683	24.9596	3.06503
22.0719	0.07824	22.0719	1.10059	22.0719	2.10634	24.9898	3.06629
22.0982	0.0793	22.0982	1.09945	22.0982	2.10852	25.0201	3.06735
22.1244	0.07639	22.1244	1.09632	22.1244	2.11275	25.0504	3.06516
22.1507	0.07837	22.1507	1.09731	22.1507	2.10761	25.0807	3.06867
22.1769	0.08102	22.1769	1.10001	22.1769	2.10868	25.111	3.06881
22.2032	0.07962	22.2032	1.09691	22.2032	2.1094	25.1413	3.06549
22.2295	0.07972	22.2295	1.09564	22.2295	2.10628	25.1716	3.06987
22.2557	0.07807	22.2557	1.09731	22.2557	2.10842	25.2019	3.06894
22.282	0.07882	22.282	1.09527	22.282	2.10924	25.2322	3.06854
22.3083	0.07962	22.3083	1.09818	22.3083	2.11089	25.2624	3.07352
22.3345	0.08005	22.3345	1.09805	22.3345	2.10875	25.2927	3.07332
22.3608	0.07834	22.3608	1.09901	22.3608	2.10611	25.323	3.06874
22.387	0.07902	22.387	1.09787	22.387	2.10904	25.3533	3.07179
22.4133	0.07877	22.4133	1.09985	22.4133	2.11207	25.3836	3.06708
22.4396	0.0803	22.4396	1.09462	22.4396	2.10787	25.4139	3.07133
22.4658	0.07764	22.4658	1.09812	22.4658	2.11122	25.4442	3.07206
22.4921	0.08208	22.4921	1.09579	22.4921	2.10712	25.4745	3.0714
22.5183	0.07749	22.5183	1.1005	22.5183	2.11252	25.5048	3.0702
22.5446	0.08087	22.5446	1.09908	22.5446	2.11138	25.535	3.07173
22.5709	0.08005	22.5709	1.101	22.5709	2.10946	25.5653	3.06801
22.5971	0.08273	22.5971	1.10063	22.5971	2.11216	25.5956	3.06914
22.6234	0.08035	22.6234	1.10264	22.6234	2.10579	25.6259	3.06795
22.6496	0.08288	22.6496	1.09874	22.6496	2.10807	25.6562	3.07213
22.6759	0.08102	22.6759	1.09858	22.6759	2.1106	25.6865	3.07956
22.7021	0.08025	22.7021	1.09833	22.7021	2.10839	25.7168	3.09196
22.7284	0.08062	22.7284	1.10125	22.7284	2.11167	25.7471	3.09568
22.7547	0.08215	22.7547	1.10134	22.7547	2.11099	25.7773	3.10875
22.7809	0.07977	22.7809	1.0984	22.7809	2.11259	25.8076	3.13224
22.8072	0.08341	22.8072	1.09722	22.8072	2.11128	25.8379	3.19309
22.8335	0.07972	22.8335	1.09747	22.8335	2.10816	25.8682	3.28492
22.8597	0.07912	22.8597	1.09892	22.8597	2.11161	25.8985	3.34649
22.886	0.08381	22.886	1.09994	22.886	2.10976	25.9288	3.31962
22.9122	0.0809	22.9122	1.10059	22.9122	2.11041	25.9591	3.24431
22.9385	0.0804	22.9385	1.10001	22.9385	2.11083	25.9894	3.16369
22.9648	0.0822	22.9648	1.09951	22.9648	2.10647	26.0197	3.11718
22.991	0.07972	22.991	1.10004	22.991	2.11171	26.0499	3.09077
23.0173	0.08173	23.0173	1.09815	23.0173	2.11454	26.0802	3.08281
23.0435	0.08082	23.0435	1.1005	23.0435	2.11415	26.1105	3.07564
23.0698	0.08138	23.0698	1.10007	23.0698	2.10865	26.1408	3.07604
23.0961	0.07834	23.0961	1.10022	23.0961	2.11125	26.1711	3.07624
23.1223	0.08002	23.1223	1.09852	23.1223	2.11363	26.2014	3.07504
23.1486	0.08143	23.1486	1.10072	23.1486	2.10979	26.2317	3.07617
23.1748	0.0824	23.1748	1.09895	23.1748	2.11766	26.262	3.08221
23.2011	0.08055	23.2011	1.09917	23.2011	2.11158	26.2923	3.08414
23.2274	0.08233	23.2274	1.09703	23.2274	2.11246	26.3225	3.09216
23.2536	0.08215	23.2536	1.10038	23.2536	2.11242	26.3528	3.11831
23.2799	0.08238	23.2799	1.10292	23.2799	2.1133	26.3831	3.15978
23.3061	0.08153	23.3061	1.10248	23.3061	2.11509	26.4134	3.24477
23.3324	0.08208	23.3324	1.10118	23.3324	2.11932	26.4437	3.31763
23.3587	0.08243	23.3587	1.10217	23.3587	2.11899	26.474	3.26674
23.3849	0.08022	23.3849	1.1019	23.3849	2.12029	26.5043	3.19667
23.4112	0.08466	23.4112	1.09781	23.4112	2.11831	26.5346	3.13888
23.4374	0.0794	23.4374	1.10112	23.4374	2.12107	26.5649	3.11107
23.4637	0.08125	23.4637	1.10196	23.4637	2.11932	26.5952	3.10285
23.49	0.07935	23.49	1.10177	23.49	2.11987	26.6254	3.08686
23.5162	0.08148	23.5162	1.09923	23.5162	2.12319	26.6557	3.08473
23.5425	0.08571	23.5425	1.10623	23.5425	2.12016	26.686	3.07617
23.5688	0.0813	23.5688	1.10518	23.5688	2.12299	26.7163	3.07657
23.595	0.08368	23.595	1.10574	23.595	2.12475	26.7466	3.07133
23.6213	0.08599	23.6213	1.10084	23.6213	2.12485	26.7769	3.0698
23.6475	0.08296	23.6475	1.10044	23.6475	2.12319	26.8072	3.07
23.6738	0.08438	23.6738	1.10187	23.6738	2.12273	26.8375	3.06469
23.7001	0.08574	23.7001	1.10444	23.7001	2.12224	26.8678	3.06151
23.7263	0.08408	23.7263	1.1023	23.7263	2.1265	26.898	3.06821
23.7526	0.08569	23.7526	1.10171	23.7526	2.12137	26.9283	3.06323
23.7788	0.08416	23.7788	1.10131	23.7788	2.12029	26.9586	3.06343
23.8051	0.08554	23.8051	1.10456	23.8051	2.12283	26.9889	3.0625
23.8314	0.08469	23.8314	1.10394	23.8314	2.12341	27.0192	3.06489
23.8576	0.08591	23.8576	1.10413	23.8576	2.1241	27.0495	3.06237
23.8839	0.08223	23.8839	1.10939	23.8839	2.12358	27.0798	3.05713
23.9101	0.08326	23.9101	1.10763	23.9101	2.12891	27.1101	3.0629
23.9364	0.08862	23.9364	1.11038	23.9364	2.1294	27.1404	3.06118
23.9627	0.08905	23.9627	1.10859	23.9627	2.13187	27.1706	3.06303
23.9889	0.09063	23.9889	1.11271	23.9889	2.13067	27.2009	3.05892
24.0152	0.09351	24.0152	1.11559	24.0152	2.13207	27.2312	3.05939
24.0414	0.09536	24.0414	1.1133	24.0414	2.1295	27.2615	3.06177
24.0677	0.09877	24.0677	1.1246	24.0677	2.14159	27.2918	3.06184
24.094	0.10093	24.094	1.12157	24.094	2.13854	27.3221	3.06217
24.1202	0.10665	24.1202	1.13232	24.1202	2.15363	27.3524	3.06217
24.1465	0.11803	24.1465	1.13991	24.1465	2.16137	27.3827	3.05952
24.1728	0.12372	24.1728	1.14992	24.1728	2.1694	27.4129	3.0625
24.199	0.1453	24.199	1.16451	24.199	2.18579	27.4432	3.06231
24.2253	0.16298	24.2253	1.18539	24.2253	2.21125	27.4735	3.06177
24.2515	0.1883	24.2515	1.20819	24.2515	2.24052	27.5038	3.05958
24.2778	0.22914	24.2778	1.24528	24.2778	2.27239	27.5341	3.06191
24.3041	0.25902	24.3041	1.2941	24.3041	2.32325	27.5644	3.05859
24.3303	0.27622	24.3303	1.34361	24.3303	2.38738	27.5947	3.06449
24.3566	0.26112	24.3566	1.38481	24.3566	2.43457	27.625	3.05965
24.3828	0.2243	24.3828	1.37409	24.3828	2.4599	27.6553	3.06217
24.4091	0.18045	24.4091	1.32905	24.4091	2.45307	27.6855	3.05885
24.4353	0.14257	24.4353	1.26956	24.4353	2.39824	27.7158	3.06337
24.4616	0.1164	24.4616	1.20717	24.4616	2.35259	27.7461	3.06343
24.4879	0.10336	24.4879	1.16473	24.4879	2.28667	27.7764	3.06668
24.5141	0.09687	24.5141	1.13975	24.5141	2.23538	27.8067	3.06728
24.5404	0.09238	24.5404	1.12448	24.5404	2.19281	27.837	3.07657
24.5666	0.0903	24.5666	1.11729	24.5666	2.16992	27.8673	3.08739
24.5929	0.08659	24.5929	1.11909	24.5929	2.16023	27.8976	3.12182
24.6192	0.08549	24.6192	1.11035	24.6192	2.15005	27.9279	3.16588
24.6454	0.08183	24.6454	1.10772	24.6454	2.14146	27.9581	3.22089
24.6717	0.08466	24.6717	1.10636	24.6717	2.13873	27.9884	3.26296
24.698	0.08283	24.698	1.10614	24.698	2.13759	28.0187	3.34046
24.7242	0.08376	24.7242	1.10487	24.7242	2.12989	28.049	3.50461
24.7505	0.08318	24.7505	1.10722	24.7505	2.12693	28.0793	3.54243
24.7767	0.08491	24.7767	1.10515	24.7767	2.12846	28.1096	3.35751
24.803	0.08511	24.803	1.10413	24.803	2.12439	28.1399	3.21485
24.8293	0.08526	24.8293	1.10121	24.8293	2.12185	28.1702	3.13894
24.8555	0.08381	24.8555	1.10657	24.8555	2.1238	28.2005	3.10517
24.8818	0.08611	24.8818	1.1053	24.8818	2.12172	28.2308	3.08712
24.908	0.08228	24.908	1.10431	24.908	2.12491	28.261	3.08128
24.9343	0.08408	24.9343	1.10174	24.9343	2.11987	28.2913	3.07332
24.9606	0.08336	24.9606	1.10441	24.9606	2.12026	28.3216	3.06635
24.9868	0.08576	24.9868	1.10159	24.9868	2.11984	28.3519	3.06642
25.0131	0.08	25.0131	1.10261	25.0131	2.11837	28.3822	3.06536
25.0393	0.08469	25.0393	1.10372	25.0393	2.12231	28.4125	3.06363
25.0656	0.08393	25.0656	1.10757	25.0656	2.11889	28.4428	3.05832
25.0919	0.08015	25.0919	1.10605	25.0919	2.12003	28.4731	3.0625
25.1181	0.08511	25.1181	1.10688	25.1181	2.11779	28.5034	3.05945
25.1444	0.08291	25.1444	1.1023	25.1444	2.11811	28.5336	3.05925
25.1706	0.08461	25.1706	1.10301	25.1706	2.12133	28.5639	3.05879
25.1969	0.08446	25.1969	1.10199	25.1969	2.12221	28.5942	3.05826
25.2232	0.08102	25.2232	1.10348	25.2232	2.12283	28.6245	3.06098
25.2494	0.0828	25.2494	1.10809	25.2494	2.12072	28.6548	3.05653
25.2757	0.08659	25.2757	1.10791	25.2757	2.12104	28.6851	3.05587
25.302	0.08531	25.302	1.10499	25.302	2.11993	28.7154	3.0625
25.3282	0.08885	25.3282	1.10648	25.3282	2.1226	28.7457	3.06144
25.3545	0.08907	25.3545	1.10688	25.3545	2.1254	28.776	3.05474
25.3807	0.08664	25.3807	1.1062	25.3807	2.12322	28.8062	3.05899
25.407	0.08689	25.407	1.10586	25.407	2.12143	28.8365	3.05673
25.4333	0.08413	25.4333	1.10493	25.4333	2.12325	28.8668	3.06104
25.4595	0.0883	25.4595	1.10354	25.4595	2.12367	28.8971	3.06124
25.4858	0.08296	25.4858	1.10794	25.4858	2.12728	28.9274	3.06297
25.512	0.08336	25.512	1.10484	25.512	2.12127	28.9577	3.06595
25.5383	0.08067	25.5383	1.10375	25.5383	2.12667	28.988	3.07611
25.5646	0.08423	25.5646	1.10518	25.5646	2.12234	29.0183	3.08102
25.5908	0.08619	25.5908	1.10533	25.5908	2.12156	29.0485	3.08221
25.6171	0.08438	25.6171	1.10549	25.6171	2.12172	29.0788	3.07451
25.6433	0.08228	25.6433	1.10599	25.6433	2.12328	29.1091	3.06682
25.6696	0.08559	25.6696	1.10645	25.6696	2.12468	29.1394	3.05799
25.6959	0.08611	25.6959	1.10583	25.6959	2.12065	29.1697	3.05899
25.7221	0.08268	25.7221	1.10527	25.7221	2.12699	29.2	3.05746
25.7484	0.08564	25.7484	1.10571	25.7484	2.12426	29.2303	3.05348
25.7746	0.08626	25.7746	1.1076	25.7746	2.12618	29.2606	3.05381
25.8009	0.08526	25.8009	1.10908	25.8009	2.13197	29.2909	3.05202
25.8272	0.08476	25.8272	1.10828	25.8272	2.14117	29.3211	3.05308
25.8534	0.08336	25.8534	1.11283	25.8534	2.14364	29.3514	3.04864
25.8797	0.09038	25.8797	1.10905	25.8797	2.14517	29.3817	3.05613
25.9059	0.08744	25.9059	1.10893	25.9059	2.1561	29.412	3.05527
25.9322	0.08794	25.9322	1.12061	25.9322	2.15798	29.4423	3.05328
25.9585	0.08629	25.9585	1.11912	25.9585	2.1668	29.4726	3.05242
25.9847	0.08764	25.9847	1.11844	25.9847	2.17044	29.5029	3.0495
26.011	0.08982	26.011	1.12182	26.011	2.1748	29.5332	3.05096
26.0373	0.09083	26.0373	1.1243	26.0373	2.16725	29.5635	3.05421
26.0635	0.09258	26.0635	1.12337	26.0635	2.16055	29.5938	3.0503
26.0898	0.09419	26.0898	1.1251	26.0898	2.15115	29.624	3.05428
26.116	0.08912	26.116	1.1246	26.116	2.14345	29.6543	3.05268
26.1423	0.09376	26.1423	1.12169	26.1423	2.13421	29.6846	3.05295
26.1685	0.10271	26.1685	1.12083	26.1685	2.1308	29.7149	3.05149
26.1948	0.10429	26.1948	1.12423	26.1948	2.13145	29.7452	3.05083
26.2211	0.10572	26.2211	1.12606	26.2211	2.13275	29.7755	3.0503
26.2473	0.11271	26.2473	1.13114	26.2473	2.13379	29.8058	3.05069
26.2736	0.11695	26.2736	1.13721	26.2736	2.13733	29.8361	3.04884
26.2998	0.12765	26.2998	1.1431	26.2998	2.14163	29.8664	3.05242
26.3261	0.14147	26.3261	1.15425	26.3261	2.14488	29.8966	3.05282
26.3524	0.15917	26.3524	1.16299	26.3524	2.1507	29.9269	3.05381
26.3786	0.17779	26.3786	1.18338	26.3786	2.16091	29.9572	3.0489
26.4049	0.20133	26.4049	1.19846	26.4049	2.16364	29.9875	3.04903
26.4311	0.2342	26.4311	1.22566	26.4311	2.17132	30.0178	3.05056
26.4574	0.2534	26.4574	1.26247	26.4574	2.17613	30.0481	3.0501
26.4837	0.24252	26.4837	1.29655	26.4837	2.1866	30.0784	3.05448
26.5099	0.22294	26.5099	1.32105	26.5099	2.19489	30.1087	3.04983
26.5362	0.1971	26.5362	1.29677	26.5362	2.19372	30.139	3.05103
26.5625	0.16972	26.5625	1.26346	26.5625	2.18046	30.1692	3.05288
26.5887	0.14224	26.5887	1.23713	26.5887	2.17249	30.1995	3.0485
26.615	0.12046	26.615	1.20107	26.615	2.1572	30.2298	3.0489
26.6412	0.11364	26.6412	1.17061	26.6412	2.15177	30.2601	3.05195
26.6675	0.10587	26.6675	1.15134	26.6675	2.144	30.2904	3.05594
26.6938	0.0995	26.6938	1.13542	26.6938	2.13886	30.3207	3.05248
26.72	0.09534	26.72	1.12838	26.72	2.13473	30.351	3.05534
26.7463	0.09293	26.7463	1.12439	26.7463	2.13109	30.3813	3.0627
26.7725	0.09083	26.7725	1.11825	26.7725	2.12885	30.4115	3.06814
26.7988	0.08862	26.7988	1.11717	26.7988	2.12371	30.4418	3.07126
26.8251	0.08631	26.8251	1.11069	26.8251	2.12328	30.4721	3.06881
26.8513	0.08576	26.8513	1.10964	26.8513	2.12124	30.5024	3.05925
26.8776	0.08481	26.8776	1.10794	26.8776	2.11906	30.5327	3.05381
26.9038	0.08055	26.9038	1.10428	26.9038	2.11889	30.563	3.05401
26.9301	0.08571	26.9301	1.10245	26.9301	2.11808	30.5933	3.04897
26.9564	0.08479	26.9564	1.10202	26.9564	2.11821	30.6236	3.05063
26.9826	0.08183	26.9826	1.10341	26.9826	2.11616	30.6539	3.05129
27.0089	0.08273	27.0089	1.10121	27.0089	2.11382	30.6841	3.04996
27.0352	0.0828	27.0352	1.10202	27.0352	2.1133	30.7144	3.05242
27.0614	0.08348	27.0614	1.10276	27.0614	2.11356	30.7447	3.05202
27.0877	0.08398	27.0877	1.10248	27.0877	2.11359	30.775	3.05527
27.1139	0.08291	27.1139	1.10094	27.1139	2.11141	30.8053	3.05328
27.1402	0.08481	27.1402	1.10391	27.1402	2.116	30.8356	3.05507
27.1665	0.08594	27.1665	1.10695	27.1665	2.11489	30.8659	3.05965
27.1927	0.08343	27.1927	1.10301	27.1927	2.11597	30.8962	3.05786
27.219	0.08406	27.219	1.10357	27.219	2.11675	30.9265	3.05613
27.2452	0.08469	27.2452	1.10134	27.2452	2.11541	30.9567	3.05647
27.2715	0.08285	27.2715	1.10221	27.2715	2.11987	30.987	3.05567
27.2978	0.08323	27.2978	1.10174	27.2978	2.1174	31.0173	3.05487
27.324	0.08148	27.324	1.10233	27.324	2.11512	31.0476	3.05826
27.3503	0.08469	27.3503	1.10391	27.3503	2.11789	31.0779	3.05653
27.3765	0.08433	27.3765	1.09871	27.3765	2.11597	31.1082	3.05912
27.4028	0.08438	27.4028	1.09892	27.4028	2.11896	31.1385	3.05607
27.4291	0.08381	27.4291	1.10053	27.4291	2.12182	31.1688	3.05248
27.4553	0.08323	27.4553	1.10211	27.4553	2.11795	31.1991	3.05653
27.4816	0.08393	27.4816	1.10174	27.4816	2.12029	31.2294	3.05368
27.5078	0.08198	27.5078	1.10075	27.5078	2.12046	31.2596	3.05341
27.5341	0.08383	27.5341	1.09973	27.5341	2.12075	31.2899	3.05268
27.5604	0.08561	27.5604	1.10196	27.5604	2.12072	31.3202	3.0489
27.5866	0.08288	27.5866	1.10004	27.5866	2.11961	31.3505	3.0485
27.6129	0.08551	27.6129	1.0997	27.6129	2.12088	31.3808	3.05122
27.6391	0.08895	27.6391	1.10462	27.6391	2.11922	31.4111	3.05686
27.6654	0.08729	27.6654	1.10233	27.6654	2.1242	31.4414	3.06363
27.6917	0.08877	27.6917	1.10546	27.6917	2.12657	31.4717	3.06761
27.7179	0.09015	27.7179	1.10605	27.7179	2.12777	31.502	3.06423
27.7442	0.09043	27.7442	1.10915	27.7442	2.12676	31.5322	3.0635
27.7704	0.09752	27.7704	1.10884	27.7704	2.13346	31.5625	3.05846
27.7967	0.09945	27.7967	1.11497	27.7967	2.13665	31.5928	3.06469
27.823	0.10434	27.823	1.11429	27.823	2.136	31.6231	3.0641
27.8492	0.1167	27.8492	1.12572	27.8492	2.14644	31.6534	3.05978
27.8755	0.12475	27.8755	1.13077	27.8755	2.15711	31.6837	3.05746
27.9017	0.13914	27.9017	1.13833	27.9017	2.16637	31.714	3.05547
27.928	0.1523	27.928	1.15069	27.928	2.17782	31.7443	3.05275
27.9543	0.17358	27.9543	1.16956	27.9543	2.19837	31.7746	3.04671
27.9805	0.20404	27.9805	1.18641	27.9805	2.22624	31.8048	3.04578
28.0068	0.24721	28.0068	1.21092	28.0068	2.24751	31.8351	3.04273
28.033	0.30304	28.033	1.25423	28.033	2.29372	31.8654	3.04419
28.0593	0.39938	28.0593	1.29512	28.0593	2.3494	31.8957	3.04764
28.0856	0.54454	28.0856	1.36303	28.0856	2.41652	31.926	3.04346
28.1118	0.73128	28.1118	1.47707	28.1118	2.53311	31.9563	3.04386
28.1381	0.73454	28.1381	1.65971	28.1381	2.67076	31.9866	3.0424
28.1643	0.5506	28.1643	1.79813	28.1643	2.76169	32.0169	3.04293
28.1906	0.47878	28.1906	1.66064	28.1906	2.70771	32.0472	3.04419
28.2169	0.35965	28.2169	1.53011	28.2169	2.57873	32.0774	3.04339
28.2431	0.21976	28.2431	1.46242	28.2431	2.49057	32.1077	3.04412
28.2694	0.15726	28.2694	1.29847	28.2694	2.36969	32.138	3.04671
28.2956	0.12748	28.2956	1.20299	28.2956	2.26494	32.1683	3.04101
28.3219	0.11269	28.3219	1.15924	28.3219	2.21294	32.1986	3.04293
28.3482	0.10527	28.3482	1.14443	28.3482	2.18413	32.2289	3.04353
28.3744	0.10279	28.3744	1.12993	28.3744	2.16862	32.2592	3.04406
28.4007	0.09597	28.4007	1.12005	28.4007	2.14992	32.2895	3.04466
28.427	0.09303	28.427	1.1176	28.427	2.14452	32.3197	3.04472
28.4532	0.08654	28.4532	1.11172	28.4532	2.13473	32.35	3.03975
28.4795	0.08446	28.4795	1.10791	28.4795	2.12985	32.3803	3.04479
28.5057	0.08496	28.5057	1.10481	28.5057	2.12878	32.4106	3.04366
28.532	0.08268	28.532	1.10493	28.532	2.12276	32.4409	3.04273
28.5583	0.08105	28.5583	1.10307	28.5583	2.12315	32.4712	3.043
28.5845	0.07912	28.5845	1.10075	28.5845	2.12049	32.5015	3.04419
28.6108	0.07997	28.6108	1.09908	28.6108	2.11893	32.5318	3.04412
28.637	0.08102	28.637	1.10128	28.637	2.11262	32.5621	3.04406
28.6633	0.07746	28.6633	1.0983	28.6633	2.11083	32.5924	3.04061
28.6896	0.08	28.6896	1.09505	28.6896	2.11229	32.6226	3.03955
28.7158	0.07684	28.7158	1.09396	28.7158	2.11473	32.6529	3.03975
28.7421	0.07894	28.7421	1.09654	28.7421	2.112	32.6832	3.04459
28.7683	0.07749	28.7683	1.09685	28.7683	2.11291	32.7135	3.043
28.7946	0.07651	28.7946	1.09963	28.7946	2.10914	32.7438	3.04545
28.8209	0.07546	28.8209	1.09465	28.8209	2.11177	32.7741	3.04107
28.8471	0.07639	28.8471	1.09353	28.8471	2.10618	32.8044	3.04366
28.8734	0.07884	28.8734	1.09793	28.8734	2.11265	32.8347	3.04625
28.8997	0.07629	28.8997	1.09266	28.8997	2.10927	32.865	3.04379
28.9259	0.07476	28.9259	1.09644	28.9259	2.10862	32.8952	3.04605
28.9522	0.07589	28.9522	1.0952	28.9522	2.11343	32.9255	3.04519
28.9784	0.07579	28.9784	1.09437	28.9784	2.11128	32.9558	3.04605
29.0047	0.07368	29.0047	1.09387	29.0047	2.11626	32.9861	3.04293
29.031	0.07293	29.031	1.09164	29.031	2.11174	33.0164	3.04598
29.0572	0.07483	29.0572	1.09449	29.0572	2.11798	33.0467	3.04419
29.0835	0.07734	29.0835	1.09381	29.0835	2.11616	33.077	3.04313
29.1097	0.07516	29.1097	1.09269	29.1097	2.11974	33.1073	3.04147
29.136	0.07521	29.136	1.09558	29.136	2.12452	33.1375	3.04041
29.1623	0.07235	29.1623	1.09449	29.1623	2.12667	33.1678	3.03935
29.1885	0.0738	29.1885	1.09446	29.1885	2.12364	33.1981	3.04247
29.2148	0.07275	29.2148	1.09431	29.2148	2.12572	33.2284	3.04227
29.241	0.07433	29.241	1.09161	29.241	2.12	33.2587	3.04147
29.2673	0.07323	29.2673	1.09319	29.2673	2.11857	33.289	3.04426
29.2936	0.07092	29.2936	1.0966	29.2936	2.11515	33.3193	3.04545
29.3198	0.07225	29.3198	1.09387	29.3198	2.10972	33.3496	3.04333
29.3461	0.07142	29.3461	1.09437	29.3461	2.10387	33.3799	3.04466
29.3723	0.07441	29.3723	1.09037	29.3723	2.10537	33.4102	3.04744
29.3986	0.07471	29.3986	1.09124	29.3986	2.10377	33.4404	3.04698
29.4249	0.07205	29.4249	1.09108	29.4249	2.10156	33.4707	3.04824
29.4511	0.07245	29.4511	1.08585	29.4511	2.10498	33.501	3.04698
29.4774	0.07009	29.4774	1.08895	29.4774	2.10325	33.5313	3.05527
29.5036	0.07466	29.5036	1.09093	29.5036	2.10302	33.5616	3.06914
29.5299	0.06974	29.5299	1.08839	29.5299	2.09824	33.5919	3.09157
29.5562	0.07012	29.5562	1.08876	29.5562	2.10159	33.6222	3.12753
29.5824	0.0724	29.5824	1.08916	29.5824	2.10088	33.6525	3.13443
29.6087	0.07368	29.6087	1.09012	29.6087	2.09818	33.6827	3.12561
29.6349	0.0725	29.6349	1.08628	29.6349	2.0975	33.713	3.09648
29.6612	0.07243	29.6612	1.08978	29.6612	2.09808	33.7433	3.08307
29.6875	0.07067	29.6875	1.08994	29.6875	2.10055	33.7736	3.06569
29.7137	0.06907	29.7137	1.08929	29.7137	2.09509	33.8039	3.05779
29.74	0.0729	29.74	1.08758	29.74	2.10348	33.8342	3.05414
29.7662	0.07255	29.7662	1.08898	29.7662	2.09603	33.8645	3.04612
29.7925	0.07087	29.7925	1.09118	29.7925	2.09776	33.8948	3.04744
29.8188	0.06857	29.8188	1.09056	29.8188	2.09769	33.9251	3.04585
29.845	0.07117	29.845	1.08606	29.845	2.09834	33.9554	3.04539
29.8713	0.0705	29.8713	1.08771	29.8713	2.09681	33.9856	3.04379
29.8975	0.07095	29.8975	1.08805	29.8975	2.09763	34.0159	3.04412
29.9238	0.06992	29.9238	1.08814	29.9238	2.10023	34.0462	3.04107
29.9501	0.07258	29.9501	1.08637	29.9501	2.09753	34.0765	3.03895
29.9763	0.06844	29.9763	1.0905	29.9763	2.09785	34.1068	3.04114
30.0026	0.07461	30.0026	1.08895	30.0026	2.09652	34.1371	3.04041
30.0288	0.07293	30.0288	1.08907	30.0288	2.09948	34.1674	3.03868
30.0551	0.0736	30.0551	1.08842	30.0551	2.09701	34.1977	3.03975
30.0814	0.06751	30.0814	1.08613	30.0814	2.09714	34.228	3.04147
30.1076	0.07127	30.1076	1.08498	30.1076	2.09665	34.2582	3.03716
30.1339	0.07155	30.1339	1.08724	30.1339	2.09515	34.2885	3.03882
30.1602	0.06691	30.1602	1.08706	30.1602	2.09795	34.3188	3.04233
30.1864	0.06897	30.1864	1.08538	30.1864	2.09548	34.3491	3.0432
30.2127	0.06932	30.2127	1.08656	30.2127	2.09541	34.3794	3.04114
30.2389	0.06794	30.2389	1.08637	30.2389	2.09984	34.4097	3.03941
30.2652	0.06987	30.2652	1.08541	30.2652	2.0985	34.44	3.03576
30.2915	0.07055	30.2915	1.08579	30.2915	2.09724	34.4703	3.0418
30.3177	0.071	30.3177	1.08625	30.3177	2.09821	34.5006	3.04572
30.344	0.06982	30.344	1.08287	30.344	2.0959	34.5308	3.05341
30.3702	0.07037	30.3702	1.08548	30.3702	2.10042	34.5611	3.06257
30.3965	0.0709	30.3965	1.08727	30.3965	2.09584	34.5914	3.07286
30.4228	0.07112	30.4228	1.08966	30.4228	2.09561	34.6217	3.06901
30.449	0.06979	30.449	1.08557	30.449	2.09785	34.652	3.07193
30.4753	0.07137	30.4753	1.08653	30.4753	2.09967	34.6823	3.06987
30.5015	0.0727	30.5015	1.08433	30.5015	2.09873	34.7126	3.07286
30.5278	0.07112	30.5278	1.08647	30.5278	2.09727	34.7429	3.08221
30.5541	0.07353	30.5541	1.08672	30.5541	2.1	34.7732	3.1136
30.5803	0.07197	30.5803	1.09173	30.5803	2.09363	34.8034	3.16747
30.6066	0.07348	30.6066	1.0873	30.6066	2.09961	34.8337	3.19348
30.6329	0.07263	30.6329	1.08699	30.6329	2.09753	34.864	3.19508
30.6591	0.07087	30.6591	1.08712	30.6591	2.09818	34.8943	3.16867
30.6854	0.07047	30.6854	1.09084	30.6854	2.09753	34.9246	3.13443
30.7116	0.0719	30.7116	1.08495	30.7116	2.09828	34.9549	3.0994
30.7379	0.07047	30.7379	1.08678	30.7379	2.09808	34.9852	3.07232
30.7642	0.06824	30.7642	1.08771	30.7642	2.09987	35.0155	3.05693
30.7904	0.06859	30.7904	1.08346	30.7904	2.09659	35.0458	3.0554
30.8167	0.06884	30.8167	1.08802	30.8167	2.10085	35.076	3.04339
30.8429	0.07112	30.8429	1.08845	30.8429	2.10013	35.1063	3.03975
30.8692	0.06992	30.8692	1.08619	30.8692	2.10117	35.1366	3.03968
30.8955	0.07125	30.8955	1.08529	30.8955	2.10185	35.1669	3.03921
30.9217	0.07062	30.9217	1.08752	30.9217	2.10072	35.1972	3.03822
30.948	0.07137	30.948	1.08802	30.948	2.104	35.2275	3.03616
30.9742	0.06849	30.9742	1.09111	30.9742	2.10332	35.2578	3.04107
31.0005	0.06939	31.0005	1.08994	31.0005	2.10328	35.2881	3.03908
31.0267	0.06811	31.0267	1.09359	31.0267	2.10023	35.3184	3.03729
31.053	0.06902	31.053	1.09186	31.053	2.10137	35.3486	3.03809
31.0793	0.06929	31.0793	1.08963	31.0793	2.10302	35.3789	3.03689
31.1055	0.06979	31.1055	1.09136	31.1055	2.10319	35.4092	3.03941
31.1318	0.07195	31.1318	1.09124	31.1318	2.10094	35.4395	3.03908
31.1581	0.0738	31.1581	1.08994	31.1581	2.10094	35.4698	3.03935
31.1843	0.07092	31.1843	1.09102	31.1843	2.10068	35.5001	3.03862
31.2106	0.07569	31.2106	1.08916	31.2106	2.09828	35.5304	3.03391
31.2368	0.07736	31.2368	1.09542	31.2368	2.1039	35.5607	3.03616
31.2631	0.0733	31.2631	1.09743	31.2631	2.10559	35.591	3.03318
31.2894	0.08047	31.2894	1.09666	31.2894	2.10582	35.6212	3.03304
31.3156	0.07955	31.3156	1.09836	31.3156	2.10881	35.6515	3.03623
31.3419	0.08534	31.3419	1.10072	31.3419	2.1094	35.6818	3.03556
31.3681	0.0912	31.3681	1.10431	31.3681	2.116	35.7121	3.03457
31.3944	0.09815	31.3944	1.11224	31.3944	2.11759	35.7424	3.0349
31.4207	0.10973	31.4207	1.12135	31.4207	2.12247	35.7727	3.03238
31.4469	0.12414	31.4469	1.12866	31.4469	2.12816	35.803	3.03311
31.4732	0.1444	31.4732	1.1422	31.4732	2.13984	35.8333	3.03218
31.4994	0.17258	31.4994	1.16274	31.4994	2.14481	35.8636	3.03271
31.5257	0.20813	31.5257	1.19753	31.5257	2.1626	35.8938	3.03324
31.552	0.22091	31.552	1.23632	31.552	2.17535	35.9241	3.03364
31.5782	0.20186	31.5782	1.27003	31.5782	2.18315	35.9544	3.03623
31.6045	0.18236	31.6045	1.24552	31.6045	2.18543	35.9847	3.03324
31.6307	0.16172	31.6307	1.22582	31.6307	2.18221	36.015	3.03596
31.657	0.13096	31.657	1.19685	31.657	2.16618	36.0453	3.03417
31.6833	0.10888	31.6833	1.1695	31.6833	2.1492	36.0756	3.03099
31.7095	0.09311	31.7095	1.13796	31.7095	2.13242	36.1059	3.03404
31.7358	0.07907	31.7358	1.1128	31.7358	2.12361	36.1362	3.03218
31.762	0.07426	31.762	1.10375	31.762	2.11148	36.1664	3.03218
31.7883	0.07035	31.7883	1.09641	31.7883	2.10611	36.1967	3.03371
31.8146	0.073	31.8146	1.09217	31.8146	2.10211	36.227	3.03318
31.8408	0.06819	31.8408	1.08799	31.8408	2.09574	36.2573	3.03351
31.8671	0.06957	31.8671	1.08653	31.8671	2.09954	36.2876	3.03397
31.8934	0.06661	31.8934	1.08219	31.8934	2.09294	36.3179	3.03391
31.9196	0.06791	31.9196	1.08641	31.9196	2.09597	36.3482	3.03291
31.9459	0.06746	31.9459	1.08136	31.9459	2.09727	36.3785	3.03437
31.9721	0.06618	31.9721	1.08216	31.9721	2.0918	36.4088	3.03284
31.9984	0.0639	31.9984	1.083	31.9984	2.09073	36.439	3.03152
32.0247	0.06666	32.0247	1.07773	32.0247	2.0934	36.4693	3.03145
32.0509	0.06641	32.0509	1.08188	32.0509	2.0879	36.4996	3.03059
32.0772	0.06305	32.0772	1.08321	32.0772	2.09093	36.5299	3.03125
32.1034	0.06528	32.1034	1.07971	32.1034	2.09122	36.5602	3.03158
32.1297	0.0632	32.1297	1.08033	32.1297	2.09089	36.5905	3.03576
32.156	0.06418	32.156	1.08033	32.156	2.08823	36.6208	3.03397
32.1822	0.0629	32.1822	1.07981	32.1822	2.09135	36.6511	3.03238
32.2085	0.06553	32.2085	1.08163	32.2085	2.08907	36.6814	3.03092
32.2347	0.06393	32.2347	1.08139	32.2347	2.09119	36.7116	3.03291
32.261	0.06483	32.261	1.0764	32.261	2.08764	36.7419	3.03092
32.2873	0.06475	32.2873	1.07953	32.2873	2.08849	36.7722	3.03039
32.3135	0.06325	32.3135	1.08086	32.3135	2.0868	36.8025	3.03052
32.3398	0.06295	32.3398	1.0782	32.3398	2.08787	36.8328	3.03072
32.366	0.06388	32.366	1.07826	32.366	2.09024	36.8631	3.03006
32.3923	0.0624	32.3923	1.07984	32.3923	2.08881	36.8934	3.029
32.4186	0.06092	32.4186	1.08064	32.4186	2.0892	36.9237	3.02966
32.4448	0.06187	32.4448	1.07919	32.4448	2.08927	36.954	3.03158
32.4711	0.06328	32.4711	1.08052	32.4711	2.08807	36.9842	3.02979
32.4973	0.0622	32.4973	1.07724	32.4973	2.08784	37.0145	3.02986
32.5236	0.06145	32.5236	1.07978	32.5236	2.08641	37.0448	3.0276
32.5499	0.06323	32.5499	1.07863	32.5499	2.08748	37.0751	3.03105
32.5761	0.06353	32.5761	1.07878	32.5761	2.08976	37.1054	3.03192
32.6024	0.06235	32.6024	1.08101	32.6024	2.08611	37.1357	3.03344
32.6287	0.0618	32.6287	1.07993	32.6287	2.08387	37.166	3.03105
32.6549	0.06388	32.6549	1.07913	32.6549	2.08846	37.1963	3.03152
32.6812	0.06478	32.6812	1.07863	32.6812	2.08839	37.2266	3.03119
32.7074	0.06413	32.7074	1.07813	32.7074	2.08654	37.2569	3.03218
32.7337	0.06323	32.7337	1.07956	32.7337	2.08767	37.2871	3.03205
32.76	0.06375	32.76	1.07916	32.76	2.08793	37.3174	3.03138
32.7862	0.06413	32.7862	1.07683	32.7862	2.08637	37.3477	3.03298
32.8125	0.06287	32.8125	1.07742	32.8125	2.08559	37.378	3.03152
32.8387	0.06285	32.8387	1.0768	32.8387	2.08407	37.4083	3.03371
32.865	0.06117	32.865	1.07869	32.865	2.08715	37.4386	3.03782
32.8912	0.06423	32.8912	1.0795	32.8912	2.0878	37.4689	3.03802
32.9175	0.06052	32.9175	1.07928	32.9175	2.08764	37.4992	3.0424
32.9438	0.06237	32.9438	1.07798	32.9438	2.08992	37.5294	3.05162
32.97	0.06247	32.97	1.07606	32.97	2.08787	37.5597	3.06675
32.9963	0.06631	32.9963	1.08067	32.9963	2.08572	37.59	3.08672
33.0226	0.06463	33.0226	1.07677	33.0226	2.08829	37.6203	3.12176
33.0488	0.0619	33.0488	1.07683	33.0488	2.08904	37.6506	3.13994
33.0751	0.0614	33.0751	1.07745	33.0751	2.08553	37.6809	3.14146
33.1013	0.0637	33.1013	1.07841	33.1013	2.09148	37.7112	3.12667
33.1276	0.06485	33.1276	1.08033	33.1276	2.08732	37.7415	3.10225
33.1539	0.06413	33.1539	1.08021	33.1539	2.08946	37.7718	3.07412
33.1801	0.0622	33.1801	1.07913	33.1801	2.088	37.8021	3.06045
33.2064	0.06388	33.2064	1.07652	33.2064	2.08836	37.8323	3.05607
33.2326	0.06323	33.2326	1.08132	33.2326	2.08732	37.8626	3.04784
33.2589	0.0634	33.2589	1.07841	33.2589	2.0879	37.8929	3.0412
33.2852	0.06538	33.2852	1.07699	33.2852	2.08885	37.9232	3.04081
33.3114	0.06831	33.3114	1.08055	33.3114	2.08657	37.9535	3.03663
33.3377	0.06603	33.3377	1.08015	33.3377	2.08946	37.9838	3.03437
33.3639	0.06967	33.3639	1.08486	33.3639	2.09005	38.0141	3.03437
33.3902	0.06701	33.3902	1.08318	33.3902	2.08439	38.0444	3.03503
33.4165	0.0715	33.4165	1.08489	33.4165	2.09031	38.0746	3.03238
33.4427	0.0722	33.4427	1.0838	33.4427	2.09057	38.1049	3.03039
33.469	0.07589	33.469	1.0878	33.469	2.09239	38.1352	3.03019
33.4952	0.07804	33.4952	1.09211	33.4952	2.09089	38.1655	3.028
33.5215	0.08662	33.5215	1.09409	33.5215	2.0894	38.1958	3.03032
33.5478	0.09356	33.5478	1.0983	33.5478	2.0962	38.2261	3.02893
33.574	0.0981	33.574	1.10871	33.574	2.09574	38.2564	3.028
33.6003	0.10923	33.6003	1.11565	33.6003	2.09863	38.2867	3.02787
33.6266	0.12292	33.6266	1.1299	33.6266	2.09766	38.317	3.02966
33.6528	0.13164	33.6528	1.13957	33.6528	2.10127	38.3473	3.02946
33.6791	0.1356	33.6791	1.15704	33.6791	2.10328	38.3775	3.02853
33.7053	0.12272	33.7053	1.16361	33.7053	2.09935	38.4078	3.03092
33.7316	0.11597	33.7316	1.1628	33.7316	2.10393	38.4381	3.02999
33.7578	0.11066	33.7578	1.15822	33.7578	2.09961	38.4684	3.03065
33.7841	0.10055	33.7841	1.14567	33.7841	2.09616	38.4987	3.03291
33.8104	0.0913	33.8104	1.13436	33.8104	2.0906	38.529	3.03384
33.8366	0.08203	33.8366	1.12197	33.8366	2.09441	38.5593	3.03464
33.8629	0.07852	33.8629	1.11165	33.8629	2.09213	38.5896	3.03211
33.8892	0.07258	33.8892	1.09929	33.8892	2.09161	38.6198	3.03192
33.9154	0.07283	33.9154	1.09585	33.9154	2.09034	38.6501	3.03099
33.9417	0.0705	33.9417	1.08879	33.9417	2.08667	38.6804	3.03384
33.9679	0.06889	33.9679	1.08991	33.9679	2.08595	38.7107	3.03457
33.9942	0.0635	33.9942	1.08526	33.9942	2.08654	38.741	3.03477
34.0205	0.064	34.0205	1.08452	34.0205	2.08328	38.7713	3.03364
34.0467	0.06463	34.0467	1.08393	34.0467	2.08143	38.8016	3.03211
34.073	0.06513	34.073	1.08439	34.073	2.08475	38.8319	3.03112
34.0992	0.06335	34.0992	1.07767	34.0992	2.08146	38.8622	3.03192
34.1255	0.0633	34.1255	1.07758	34.1255	2.08397	38.8924	3.03205
34.1518	0.0627	34.1518	1.07473	34.1518	2.08468	38.9227	3.02906
34.178	0.05879	34.178	1.07408	34.178	2.08611	38.953	3.0288
34.2043	0.06122	34.2043	1.07903	34.2043	2.08182	38.9833	3.0292
34.2305	0.06067	34.2305	1.07547	34.2305	2.08546	39.0136	3.02674
34.2568	0.05886	34.2568	1.0768	34.2568	2.07967	39.0439	3.02535
34.2831	0.05972	34.2831	1.07947	34.2831	2.08169	39.0742	3.02774
34.3093	0.06077	34.3093	1.07144	34.3093	2.07922	39.1045	3.02555
34.3356	0.05786	34.3356	1.07531	34.3356	2.08393	39.1348	3.02807
34.3618	0.05926	34.3618	1.07432	34.3618	2.08198	39.1651	3.0274
34.3881	0.0619	34.3881	1.07277	34.3881	2.08124	39.1953	3.02555
34.4144	0.06247	34.4144	1.07485	34.4144	2.08107	39.2256	3.02681
34.4406	0.05962	34.4406	1.07479	34.4406	2.07964	39.2559	3.0274
34.4669	0.06252	34.4669	1.07615	34.4669	2.08088	39.2862	3.02694
34.4931	0.0629	34.4931	1.07658	34.4931	2.08215	39.3165	3.02727
34.5194	0.06448	34.5194	1.07646	34.5194	2.07915	39.3468	3.0276
34.5457	0.06616	34.5457	1.07897	34.5457	2.0799	39.3771	3.02847
34.5719	0.06849	34.5719	1.0825	34.5719	2.08605	39.4074	3.02694
34.5982	0.0719	34.5982	1.08492	34.5982	2.08488	39.4376	3.02926
34.6245	0.07947	34.6245	1.08414	34.6245	2.08735	39.4679	3.02767
34.6507	0.0793	34.6507	1.0908	34.6507	2.0907	39.4982	3.02853
34.677	0.0807	34.677	1.09403	34.677	2.08595	39.5285	3.02813
34.7032	0.08035	34.7032	1.09446	34.7032	2.09141	39.5588	3.02959
34.7295	0.07817	34.7295	1.09406	34.7295	2.09171	39.5891	3.02647
34.7557	0.07411	34.7557	1.09229	34.7557	2.09096	39.6194	3.02661
34.782	0.07263	34.782	1.08901	34.782	2.09281	39.6497	3.02807
34.8083	0.06696	34.8083	1.0856	34.8083	2.09304	39.68	3.02521
34.8345	0.06348	34.8345	1.08024	34.8345	2.08846	39.7103	3.02647
34.8608	0.05952	34.8608	1.0782	34.8608	2.08696	39.7405	3.02588
34.8871	0.05861	34.8871	1.07689	34.8871	2.08436	39.7708	3.02727
34.9133	0.05784	34.9133	1.07339	34.9133	2.08325	39.8011	3.02541
34.9396	0.05977	34.9396	1.07466	34.9396	2.08062	39.8314	3.02409
34.9658	0.05711	34.9658	1.07339	34.9658	2.08081	39.8617	3.02687
34.9921	0.05611	34.9921	1.07485	34.9921	2.08137	39.892	3.02614
35.0184	0.05804	35.0184	1.07098	35.0184	2.07945	39.9223	3.02601
35.0446	0.05766	35.0446	1.07284	35.0446	2.07837	39.9526	3.02528
35.0709	0.05844	35.0709	1.0724	35.0709	2.07974	39.9828	3.02541
35.0971	0.05784	35.0971	1.07147	35.0971	2.08039	40.0131	3.02528
35.1234	0.05964	35.1234	1.0685	35.1234	2.07584	40.0434	3.02362
35.1497	0.05826	35.1497	1.07116	35.1497	2.07662	40.0737	3.0272
35.1759	0.05676	35.1759	1.06955	35.1759	2.07948	40.104	3.02687
35.2022	0.05774	35.2022	1.07023	35.2022	2.0747	40.1343	3.02986
35.2284	0.05621	35.2284	1.0702	35.2284	2.07395	40.1646	3.02734
35.2547	0.05575	35.2547	1.07042	35.2547	2.07538	40.1949	3.03065
35.281	0.05849	35.281	1.0711	35.281	2.07541	40.2252	3.02986
35.3072	0.05523	35.3072	1.06865	35.3072	2.07922	40.2555	3.02588
35.3335	0.05515	35.3335	1.06974	35.3335	2.0773	40.2857	3.03026
35.3597	0.05513	35.3597	1.06896	35.3597	2.07584	40.316	3.02813
35.386	0.05616	35.386	1.06909	35.386	2.07587	40.3463	3.03112
35.4123	0.05741	35.4123	1.06999	35.4123	2.07333	40.3766	3.03304
35.4385	0.05478	35.4385	1.07061	35.4385	2.07515	40.4069	3.03742
35.4648	0.05799	35.4648	1.07026	35.4648	2.07828	40.4372	3.04167
35.4911	0.05736	35.4911	1.06958	35.4911	2.07268	40.4675	3.03981
35.5173	0.05603	35.5173	1.06741	35.5173	2.07626	40.4978	3.04008
35.5436	0.05621	35.5436	1.06912	35.5436	2.0733	40.5281	3.03994
35.5698	0.05641	35.5698	1.06704	35.5698	2.07535	40.5583	3.03417
35.5961	0.05558	35.5961	1.06915	35.5961	2.07532	40.5886	3.0351
35.6223	0.05505	35.6223	1.068	35.6223	2.07356	40.6189	3.03052
35.6486	0.05631	35.6486	1.0689	35.6486	2.07395	40.6492	3.02654
35.6749	0.05553	35.6749	1.06726	35.6749	2.07252	40.6795	3.0282
35.7011	0.05565	35.7011	1.07141	35.7011	2.07389	40.7098	3.02687
35.7274	0.05518	35.7274	1.06875	35.7274	2.07366	40.7401	3.02694
35.7537	0.05267	35.7537	1.07042	35.7537	2.07369	40.7704	3.02621
35.7799	0.05603	35.7799	1.06834	35.7799	2.07369	40.8006	3.02701
35.8062	0.05465	35.8062	1.06686	35.8062	2.07633	40.8309	3.02541
35.8324	0.0539	35.8324	1.06565	35.8324	2.07502	40.8612	3.02448
35.8587	0.05402	35.8587	1.06741	35.8587	2.07424	40.8915	3.02687
35.885	0.0529	35.885	1.06782	35.885	2.07197	40.9218	3.02568
35.9112	0.05513	35.9112	1.06887	35.9112	2.07421	40.9521	3.02528
35.9375	0.05277	35.9375	1.06964	35.9375	2.07255	40.9824	3.02488
35.9637	0.05495	35.9637	1.06345	35.9637	2.07161	41.0127	3.02581
35.99	0.05465	35.99	1.06782	35.99	2.07444	41.043	3.02594
36.0163	0.05425	36.0163	1.06788	36.0163	2.07246	41.0733	3.02475
36.0425	0.05355	36.0425	1.0667	36.0425	2.07535	41.1035	3.02395
36.0688	0.05475	36.0688	1.06587	36.0688	2.07171	41.1338	3.02561
36.095	0.05408	36.095	1.07011	36.095	2.07246	41.1641	3.02574
36.1213	0.05265	36.1213	1.06754	36.1213	2.07473	41.1944	3.02568
36.1476	0.05513	36.1476	1.06989	36.1476	2.07024	41.2247	3.02508
36.1738	0.05666	36.1738	1.06701	36.1738	2.07275	41.255	3.02501
36.2001	0.05397	36.2001	1.06831	36.2001	2.07285	41.2853	3.02475
36.2263	0.05428	36.2263	1.0685	36.2263	2.07372	41.3156	3.02329
36.2526	0.05443	36.2526	1.06683	36.2526	2.07246	41.3458	3.02541
36.2789	0.05428	36.2789	1.06745	36.2789	2.07574	41.3761	3.02249
36.3051	0.05578	36.3051	1.06785	36.3051	2.07369	41.4064	3.02528
36.3314	0.05601	36.3314	1.06611	36.3314	2.07193	41.4367	3.02521
36.3576	0.0536	36.3576	1.06624	36.3576	2.07096	41.467	3.02561
36.3839	0.05262	36.3839	1.06769	36.3839	2.07288	41.4973	3.02475
36.4102	0.05565	36.4102	1.06729	36.4102	2.07337	41.5276	3.02336
36.4364	0.0533	36.4364	1.06735	36.4364	2.07369	41.5579	3.02289
36.4627	0.05355	36.4627	1.06549	36.4627	2.07392	41.5882	3.02342
36.489	0.05057	36.489	1.06844	36.489	2.07106	41.6185	3.02555
36.5152	0.05535	36.5152	1.06506	36.5152	2.07304	41.6487	3.02521
36.5415	0.05766	36.5415	1.06494	36.5415	2.0722	41.679	3.02448
36.5677	0.0536	36.5677	1.06596	36.5677	2.07298	41.7093	3.02628
36.594	0.0523	36.594	1.06803	36.594	2.07272	41.7396	3.02515
36.6202	0.05428	36.6202	1.06562	36.6202	2.07239	41.7699	3.02462
36.6465	0.05157	36.6465	1.06401	36.6465	2.07047	41.8002	3.02422
36.6728	0.05342	36.6728	1.06658	36.6728	2.07015	41.8305	3.02276
36.699	0.05423	36.699	1.06525	36.699	2.07294	41.8608	3.02243
36.7253	0.05189	36.7253	1.06425	36.7253	2.07138	41.891	3.02395
36.7516	0.05204	36.7516	1.0649	36.7516	2.07233	41.9213	3.02475
36.7778	0.054	36.7778	1.06701	36.7778	2.07255	41.9516	3.0215
36.8041	0.05295	36.8041	1.0659	36.8041	2.0732	41.9819	3.02289
36.8303	0.05355	36.8303	1.0654	36.8303	2.07226	42.0122	3.02422
36.8566	0.05049	36.8566	1.06776	36.8566	2.07099	42.0425	3.02528
36.8829	0.05252	36.8829	1.06717	36.8829	2.07327	42.0728	3.02415
36.9091	0.05448	36.9091	1.06531	36.9091	2.07037	42.1031	3.02568
36.9354	0.05495	36.9354	1.06518	36.9354	2.0718	42.1334	3.02435
36.9616	0.05345	36.9616	1.06577	36.9616	2.07291	42.1636	3.02402
36.9879	0.05408	36.9879	1.06332	36.9879	2.07369	42.1939	3.02614
37.0142	0.0531	37.0142	1.06487	37.0142	2.07187	42.2242	3.02847
37.0404	0.05365	37.0404	1.0671	37.0404	2.07174	42.2545	3.0278
37.0667	0.05458	37.0667	1.06624	37.0667	2.07171	42.2848	3.02993
37.0929	0.05425	37.0929	1.06571	37.0929	2.06995	42.3151	3.0343
37.1192	0.05528	37.1192	1.06593	37.1192	2.07307	42.3454	3.03669
37.1455	0.05305	37.1455	1.06627	37.1455	2.07161	42.3757	3.04034
37.1717	0.0535	37.1717	1.06373	37.1717	2.07359	42.406	3.03895
37.198	0.0531	37.198	1.06754	37.198	2.07167	42.4363	3.04107
37.2242	0.05558	37.2242	1.06509	37.2242	2.07437	42.4665	3.0489
37.2505	0.05455	37.2505	1.06645	37.2505	2.07408	42.4968	3.05129
37.2768	0.05498	37.2768	1.06537	37.2768	2.0775	42.5271	3.0485
37.303	0.05458	37.303	1.06769	37.303	2.07356	42.5574	3.04698
37.3293	0.05591	37.3293	1.06887	37.3293	2.07395	42.5877	3.0428
37.3556	0.05676	37.3556	1.0659	37.3556	2.07909	42.618	3.04704
37.3818	0.05611	37.3818	1.06834	37.3818	2.08026	42.6483	3.04844
37.4081	0.0619	37.4081	1.07033	37.4081	2.08088	42.6786	3.04897
37.4343	0.0639	37.4343	1.07618	37.4343	2.08472	42.7088	3.04684
37.4606	0.06734	37.4606	1.07885	37.4606	2.08592	42.7391	3.04081
37.4868	0.06999	37.4868	1.07782	37.4868	2.08797	42.7694	3.0351
37.5131	0.07518	37.5131	1.08259	37.5131	2.0961	42.7997	3.03198
37.5394	0.08022	37.5394	1.08823	37.5394	2.10049	42.83	3.03132
37.5656	0.09562	37.5656	1.09675	37.5656	2.10767	42.8603	3.03019
37.5919	0.10655	37.5919	1.10156	37.5919	2.11424	42.8906	3.02893
37.6182	0.12226	37.6182	1.11475	37.6182	2.12852	42.9209	3.03079
37.6444	0.13583	37.6444	1.13229	37.6444	2.14478	42.9512	3.03205
37.6707	0.14789	37.6707	1.15534	37.6707	2.15782	42.9815	3.03006
37.6969	0.15195	37.6969	1.1761	37.6969	2.16956	43.0117	3.03072
37.7232	0.14392	37.7232	1.187	37.7232	2.18644	43.042	3.03192
37.7495	0.13613	37.7495	1.18709	37.7495	2.19639	43.0723	3.02422
37.7757	0.12733	37.7757	1.17067	37.7757	2.19711	43.1026	3.02866
37.802	0.11321	37.802	1.16342	37.802	2.19229	43.1329	3.02515
37.8282	0.09968	37.8282	1.15122	37.8282	2.18888	43.1632	3.02402
37.8545	0.08842	37.8545	1.13678	37.8545	2.17945	43.1935	3.02588
37.8808	0.08323	37.8808	1.11959	37.8808	2.16481	43.2238	3.02555
37.907	0.07438	37.907	1.10685	37.907	2.14826	43.254	3.02322
37.9333	0.06929	37.9333	1.09945	37.9333	2.13642	43.2843	3.02568
37.9595	0.06681	37.9595	1.09111	37.9595	2.1228	43.3146	3.02488
37.9858	0.06313	37.9858	1.08882	37.9858	2.11509	43.3449	3.02495
38.0121	0.05997	38.0121	1.08123	38.0121	2.10829	43.3752	3.02229
38.0383	0.05921	38.0383	1.07798	38.0383	2.10481	43.4055	3.02342
38.0646	0.05593	38.0646	1.07411	38.0646	2.09652	43.4358	3.02216
38.0909	0.05633	38.0909	1.07172	38.0909	2.08816	43.4661	3.02256
38.1171	0.05415	38.1171	1.07098	38.1171	2.08579	43.4964	3.02342
38.1434	0.05345	38.1434	1.0693	38.1434	2.08302	43.5266	3.02409
38.1696	0.05455	38.1696	1.06605	38.1696	2.07493	43.5569	3.02137
38.1959	0.05137	38.1959	1.07101	38.1959	2.07662	43.5872	3.02488
38.2221	0.05162	38.2221	1.06704	38.2221	2.07571	43.6175	3.02462
38.2484	0.05062	38.2484	1.06881	38.2484	2.07502	43.6478	3.02269
38.2747	0.05122	38.2747	1.06509	38.2747	2.07587	43.6781	3.0221
38.3009	0.05217	38.3009	1.06416	38.3009	2.07184	43.7084	3.0217
38.3272	0.05235	38.3272	1.06193	38.3272	2.07138	43.7387	3.02336
38.3535	0.04919	38.3535	1.06394	38.3535	2.07115	43.769	3.02137
38.3797	0.04971	38.3797	1.06094	38.3797	2.07415	43.7993	3.02501
38.406	0.05016	38.406	1.06264	38.406	2.06833	43.8295	3.02176
38.4322	0.05082	38.4322	1.06394	38.4322	2.06937	43.8598	3.02302
38.4585	0.0527	38.4585	1.06332	38.4585	2.06998	43.8901	3.02243
38.4847	0.05606	38.4847	1.06401	38.4847	2.06849	43.9204	3.02581
38.511	0.05204	38.511	1.06233	38.511	2.07233	43.9507	3.02395
38.5373	0.05124	38.5373	1.06401	38.5373	2.06849	43.981	3.02336
38.5635	0.04991	38.5635	1.06422	38.5635	2.06963	44.0113	3.02236
38.5898	0.05164	38.5898	1.0614	38.5898	2.0708	44.0416	3.02183
38.6161	0.05144	38.6161	1.06274	38.6161	2.07018	44.0718	3.02289
38.6423	0.05352	38.6423	1.06503	38.6423	2.06992	44.1021	3.02176
38.6686	0.05327	38.6686	1.06348	38.6686	2.0705	44.1324	3.02236
38.6948	0.05224	38.6948	1.06072	38.6948	2.07106	44.1627	3.02375
38.7211	0.05362	38.7211	1.06481	38.7211	2.06924	44.193	3.02422
38.7474	0.0532	38.7474	1.06497	38.7474	2.06839	44.2233	3.02375
38.7736	0.05468	38.7736	1.0672	38.7736	2.07057	44.2536	3.0219
38.7999	0.05325	38.7999	1.06543	38.7999	2.07093	44.2839	3.02535
38.8261	0.05159	38.8261	1.06481	38.8261	2.06748	44.3142	3.02249
38.8524	0.05242	38.8524	1.06432	38.8524	2.06787	44.3445	3.02044
38.8787	0.05257	38.8787	1.065	38.8787	2.06465	44.3747	3.02375
38.9049	0.04896	38.9049	1.06444	38.9049	2.06572	44.405	3.02336
38.9312	0.05322	38.9312	1.06295	38.9312	2.06618	44.4353	3.02229
38.9574	0.05217	38.9574	1.06323	38.9574	2.06374	44.4656	3.01971
38.9837	0.04763	38.9837	1.06153	38.9837	2.06738	44.4959	3.02183
39.01	0.04996	39.01	1.05967	39.01	2.0653	44.5262	3.02488
39.0362	0.04861	39.0362	1.06159	39.0362	2.06745	44.5565	3.0211
39.0625	0.04951	39.0625	1.06116	39.0625	2.06855	44.5868	3.0217
39.0887	0.04693	39.0887	1.06249	39.0887	2.06468	44.617	3.0219
39.115	0.04731	39.115	1.05914	39.115	2.06433	44.6473	3.02203
39.1413	0.04869	39.1413	1.06116	39.1413	2.06728	44.6776	3.0215
39.1675	0.04886	39.1675	1.061	39.1675	2.06647	44.7079	3.0217
39.1938	0.04806	39.1938	1.06035	39.1938	2.06481	44.7382	3.02223
39.2201	0.04843	39.2201	1.06072	39.2201	2.06468	44.7685	3.02196
39.2463	0.04874	39.2463	1.06255	39.2463	2.06302	44.7988	3.02156
39.2726	0.04731	39.2726	1.05874	39.2726	2.06319	44.8291	3.02203
39.2988	0.04761	39.2988	1.05831	39.2988	2.06296	44.8594	3.02322
39.3251	0.04871	39.3251	1.06023	39.3251	2.06475	44.8897	3.02163
39.3513	0.04941	39.3513	1.05958	39.3513	2.06514	44.9199	3.02064
39.3776	0.04889	39.3776	1.05979	39.3776	2.0667	44.9502	3.02229
39.4039	0.04653	39.4039	1.06137	39.4039	2.06465	44.9805	3.02103
39.4301	0.04861	39.4301	1.0593	39.4301	2.06533	45.0108	3.02156
39.4564	0.05077	39.4564	1.06184	39.4564	2.06267	45.0411	3.02156
39.4827	0.04793	39.4827	1.06274	39.4827	2.06452	45.0714	3.02123
39.5089	0.04768	39.5089	1.05945	39.5089	2.06449	45.1017	3.02362
39.5352	0.04944	39.5352	1.06134	39.5352	2.06686	45.132	3.02356
39.5614	0.04653	39.5614	1.06054	39.5614	2.06377	45.1623	3.0221
39.5877	0.04984	39.5877	1.06174	39.5877	2.06631	45.1925	3.02097
39.614	0.04746	39.614	1.05874	39.614	2.06533	45.2228	3.02296
39.6402	0.04996	39.6402	1.05803	39.6402	2.06628	45.2531	3.01984
39.6665	0.04846	39.6665	1.06047	39.6665	2.06628	45.2834	3.02137
39.6927	0.04716	39.6927	1.06082	39.6927	2.06553	45.3137	3.02229
39.719	0.04981	39.719	1.05766	39.719	2.0639	45.344	3.02356
39.7453	0.04901	39.7453	1.06205	39.7453	2.06498	45.3743	3.02183
39.7715	0.04768	39.7715	1.05982	39.7715	2.06507	45.4046	3.0211
39.7978	0.04798	39.7978	1.06016	39.7978	2.06517	45.4348	3.0211
39.824	0.04761	39.824	1.0597	39.824	2.06315	45.4651	3.02349
39.8503	0.04721	39.8503	1.06137	39.8503	2.0654	45.4954	3.01904
39.8766	0.04701	39.8766	1.06066	39.8766	2.06354	45.5257	3.02216
39.9028	0.04869	39.9028	1.05973	39.9028	2.0642	45.556	3.02203
39.9291	0.04603	39.9291	1.06091	39.9291	2.06728	45.5863	3.0211
39.9554	0.04758	39.9554	1.05778	39.9554	2.06706	45.6166	3.02216
39.9816	0.04901	39.9816	1.06001	39.9816	2.06475	45.6469	3.01871
40.0079	0.05204	40.0079	1.065	40.0079	2.06823	45.6772	3.01878
40.0341	0.05385	40.0341	1.06243	40.0341	2.06693	45.7075	3.02083
40.0604	0.05332	40.0604	1.06552	40.0604	2.06914	45.7377	3.02117
40.0866	0.05545	40.0866	1.06404	40.0866	2.06758	45.768	3.02064
40.1129	0.06122	40.1129	1.06831	40.1129	2.0668	45.7983	3.02117
40.1392	0.06365	40.1392	1.06924	40.1392	2.06846	45.8286	3.02243
40.1654	0.07353	40.1654	1.07838	40.1654	2.0706	45.8589	3.02037
40.1917	0.07995	40.1917	1.08538	40.1917	2.07756	45.8892	3.02203
40.218	0.08975	40.218	1.09468	40.218	2.08208	45.9195	3.02329
40.2442	0.09772	40.2442	1.10245	40.2442	2.08553	45.9498	3.02097
40.2705	0.09617	40.2705	1.1093	40.2705	2.0879	45.98	3.02229
40.2967	0.09148	40.2967	1.10846	40.2967	2.0882	46.0103	3.02083
40.323	0.08749	40.323	1.10558	40.323	2.09145	46.0406	3.0219
40.3492	0.0822	40.3492	1.10152	40.3492	2.08966	46.0709	3.02163
40.3755	0.07649	40.3755	1.09799	40.3755	2.08582	46.1012	3.02276
40.4018	0.0719	40.4018	1.08988	40.4018	2.0868	46.1315	3.02316
40.428	0.06313	40.428	1.08194	40.428	2.08754	46.1618	3.01951
40.4543	0.05711	40.4543	1.07482	40.4543	2.07954	46.1921	3.02276
40.4806	0.05302	40.4806	1.07274	40.4806	2.07818	46.2224	3.02117
40.5068	0.05405	40.5068	1.06797	40.5068	2.07398	46.2527	3.02044
40.5331	0.04904	40.5331	1.06655	40.5331	2.07115	46.2829	3.01858
40.5593	0.05179	40.5593	1.06503	40.5593	2.06846	46.3132	3.02203
40.5856	0.05006	40.5856	1.06221	40.5856	2.07041	46.3435	3.02143
40.6119	0.05044	40.6119	1.06435	40.6119	2.06657	46.3738	3.02216
40.6381	0.04936	40.6381	1.06534	40.6381	2.06579	46.4041	3.02143
40.6644	0.04936	40.6644	1.06091	40.6644	2.06709	46.4344	3.02004
40.6906	0.04949	40.6906	1.0601	40.6906	2.06595	46.4647	3.02064
40.7169	0.04936	40.7169	1.05852	40.7169	2.06741	46.495	3.02024
40.7432	0.0463	40.7432	1.05902	40.7432	2.06504	46.5252	3.01964
40.7694	0.04633	40.7694	1.05577	40.7694	2.06436	46.5555	3.02223
40.7957	0.04731	40.7957	1.06085	40.7957	2.06585	46.5858	3.0207
40.8219	0.04723	40.8219	1.05942	40.8219	2.06514	46.6161	3.0211
40.8482	0.04788	40.8482	1.05837	40.8482	2.06234	46.6464	3.02004
40.8745	0.04568	40.8745	1.05964	40.8745	2.06296	46.6767	3.02017
40.9007	0.04858	40.9007	1.05784	40.9007	2.06442	46.707	3.0201
40.927	0.04665	40.927	1.05824	40.927	2.06091	46.7373	3.01997
40.9532	0.04751	40.9532	1.06184	40.9532	2.0641	46.7676	3.01957
40.9795	0.04803	40.9795	1.05797	40.9795	2.06127	46.7978	3.02196
41.0058	0.04693	41.0058	1.05973	41.0058	2.06224	46.8281	3.02083
41.032	0.04528	41.032	1.06277	41.032	2.06042	46.8584	3.0215
41.0583	0.04766	41.0583	1.06016	41.0583	2.06361	46.8887	3.02243
41.0846	0.04635	41.0846	1.05843	41.0846	2.06085	46.919	3.02236
41.1108	0.04648	41.1108	1.05769	41.1108	2.06075	46.9493	3.02395
41.1371	0.04778	41.1371	1.05697	41.1371	2.06348	46.9796	3.02409
41.1633	0.0459	41.1633	1.05694	41.1633	2.06338	47.0099	3.02196
41.1896	0.04713	41.1896	1.05604	41.1896	2.0626	47.0402	3.02183
41.2159	0.04665	41.2159	1.05849	41.2159	2.06592	47.0705	3.02336
41.2421	0.04786	41.2421	1.05958	41.2421	2.06241	47.1007	3.02223
41.2684	0.0467	41.2684	1.0597	41.2684	2.0601	47.131	3.02382
41.2946	0.04372	41.2946	1.05924	41.2946	2.0628	47.1613	3.02229
41.3209	0.04653	41.3209	1.05933	41.3209	2.06371	47.1916	3.02216
41.3472	0.0464	41.3472	1.05806	41.3472	2.06101	47.2219	3.02435
41.3734	0.04673	41.3734	1.05676	41.3734	2.06146	47.2522	3.02382
41.3997	0.04598	41.3997	1.05614	41.3997	2.06088	47.2825	3.02369
41.4259	0.04515	41.4259	1.05911	41.4259	2.06039	47.3128	3.0211
41.4522	0.04435	41.4522	1.05731	41.4522	2.0627	47.343	3.01951
41.4785	0.04533	41.4785	1.05453	41.4785	2.05971	47.3733	3.02322
41.5047	0.04648	41.5047	1.05728	41.5047	2.06052	47.4036	3.02103
41.531	0.04771	41.531	1.05663	41.531	2.0627	47.4339	3.02249
41.5572	0.04638	41.5572	1.0575	41.5572	2.06062	47.4642	3.02203
41.5835	0.04533	41.5835	1.05827	41.5835	2.06459	47.4945	3.02329
41.6098	0.04748	41.6098	1.05775	41.6098	2.06351	47.5248	3.02342
41.636	0.04525	41.636	1.05775	41.636	2.06114	47.5551	3.02163
41.6623	0.04477	41.6623	1.05831	41.6623	2.06423	47.5854	3.02409
41.6885	0.04753	41.6885	1.05335	41.6885	2.06156	47.6157	3.0219
41.7148	0.0467	41.7148	1.0575	41.7148	2.05873	47.6459	3.02236
41.7411	0.0446	41.7411	1.05539	41.7411	2.06211	47.6762	3.02216
41.7673	0.04665	41.7673	1.05806	41.7673	2.06273	47.7065	3.02289
41.7936	0.04638	41.7936	1.05642	41.7936	2.06192	47.7368	3.02216
41.8199	0.04442	41.8199	1.05629	41.8199	2.06309	47.7671	3.02409
41.8461	0.04492	41.8461	1.05728	41.8461	2.06195	47.7974	3.02289
41.8724	0.04698	41.8724	1.05468	41.8724	2.06488	47.8277	3.02475
41.8986	0.04598	41.8986	1.05335	41.8986	2.06328	47.858	3.02422
41.9249	0.04648	41.9249	1.05688	41.9249	2.06075	47.8882	3.02614
41.9511	0.04643	41.9511	1.05648	41.9511	2.06241	47.9185	3.02508
41.9774	0.0465	41.9774	1.05484	41.9774	2.06111	47.9488	3.02309
42.0037	0.04477	42.0037	1.05521	42.0037	2.06068	47.9791	3.02044
42.0299	0.0465	42.0299	1.05555	42.0299	2.06254	48.0094	3.01997
42.0562	0.04548	42.0562	1.05561	42.0562	2.06439	48.0397	3.0213
42.0825	0.04533	42.0825	1.05654	42.0825	2.0626	48.07	3.0201
42.1087	0.04718	42.1087	1.05886	42.1087	2.06309	48.1003	3.02236
42.135	0.04776	42.135	1.05586	42.135	2.06244	48.1306	3.0221
42.1612	0.04901	42.1612	1.05886	42.1612	2.06491	48.1609	3.02229
42.1875	0.04811	42.1875	1.05697	42.1875	2.06257	48.1911	3.0205
42.2137	0.04668	42.2137	1.05803	42.2137	2.06407	48.2214	3.01984
42.24	0.04653	42.24	1.05793	42.24	2.06198	48.2517	3.01977
42.2663	0.04803	42.2663	1.05815	42.2663	2.0625	48.282	3.02176
42.2925	0.04879	42.2925	1.05834	42.2925	2.06286	48.3123	3.0215
42.3188	0.05019	42.3188	1.06193	42.3188	2.06787	48.3426	3.02362
42.3451	0.04909	42.3451	1.05942	42.3451	2.06488	48.3729	3.0221
42.3713	0.04959	42.3713	1.05831	42.3713	2.06807	48.4032	3.01984
42.3976	0.05142	42.3976	1.06054	42.3976	2.06898	48.4335	3.01997
42.4238	0.05094	42.4238	1.06264	42.4238	2.06839	48.4637	3.02283
42.4501	0.05144	42.4501	1.06552	42.4501	2.06998	48.494	3.02356
42.4764	0.04994	42.4764	1.06317	42.4764	2.06933	48.5243	3.02176
42.5026	0.05122	42.5026	1.06487	42.5026	2.07021	48.5546	3.02667
42.5289	0.05355	42.5289	1.06435	42.5289	2.07229	48.5849	3.02886
42.5551	0.05453	42.5551	1.06748	42.5551	2.07197	48.6152	3.03026
42.5814	0.05711	42.5814	1.06717	42.5814	2.07301	48.6455	3.03165
42.6077	0.05861	42.6077	1.06859	42.6077	2.0774	48.6758	3.03178
42.6339	0.06099	42.6339	1.07023	42.6339	2.07463	48.706	3.03623
42.6602	0.0643	42.6602	1.07411	42.6602	2.08016	48.7363	3.03225
42.6864	0.0738	42.6864	1.0782	42.6864	2.0827	48.7666	3.0345
42.7127	0.08957	42.7127	1.08569	42.7127	2.08868	48.7969	3.02959
42.739	0.10073	42.739	1.09923	42.739	2.09922	48.8272	3.02813
42.7652	0.11041	42.7652	1.11739	42.7652	2.10846	48.8575	3.02435
42.7915	0.11662	42.7915	1.12888	42.7915	2.11054	48.8878	3.02362
42.8177	0.11382	42.8177	1.13489	42.8177	2.11769	48.9181	3.0219
42.844	0.11199	42.844	1.13108	42.844	2.11207	48.9484	3.0213
42.8703	0.11244	42.8703	1.13402	42.8703	2.11337	48.9787	3.01871
42.8965	0.10093	42.8965	1.12944	42.8965	2.11203	49.0089	3.0201
42.9228	0.09125	42.9228	1.11894	42.9228	2.10455	49.0392	3.02064
42.949	0.08453	42.949	1.111	42.949	2.10042	49.0695	3.0209
42.9753	0.07478	42.9753	1.09651	42.9753	2.09291	49.0998	3.0219
43.0016	0.06769	43.0016	1.08984	43.0016	2.08699	49.1301	3.02004
43.0278	0.06057	43.0278	1.07968	43.0278	2.08286	49.1604	3.02064
43.0541	0.05846	43.0541	1.07398	43.0541	2.07649	49.1907	3.02362
43.0804	0.054	43.0804	1.06903	43.0804	2.07548	49.221	3.01858
43.1066	0.05057	43.1066	1.06676	43.1066	2.07239	49.2512	3.02004
43.1329	0.05004	43.1329	1.06162	43.1329	2.06735	49.2815	3.0203
43.1591	0.04886	43.1591	1.06007	43.1591	2.06423	49.3118	3.01957
43.1854	0.04951	43.1854	1.05889	43.1854	2.06761	49.3421	3.0219
43.2117	0.04758	43.2117	1.06283	43.2117	2.06377	49.3724	3.0201
43.2379	0.04422	43.2379	1.05871	43.2379	2.06511	49.4027	3.02024
43.2642	0.0455	43.2642	1.05713	43.2642	2.06387	49.433	3.02183
43.2904	0.04728	43.2904	1.05762	43.2904	2.06686	49.4633	3.01984
43.3167	0.04605	43.3167	1.05564	43.3167	2.06088	49.4936	3.02017
43.343	0.04377	43.343	1.05744	43.343	2.06023	49.5239	3.02256
43.3692	0.04608	43.3692	1.0571	43.3692	2.06234	49.5541	3.02183
43.3955	0.0456	43.3955	1.05533	43.3955	2.06107	49.5844	3.02349
43.4217	0.04465	43.4217	1.05846	43.4217	2.06107	49.6147	3.02356
43.448	0.04415	43.448	1.05552	43.448	2.05961	49.645	3.02442
43.4743	0.04497	43.4743	1.05564	43.4743	2.06127	49.6753	3.0272
43.5005	0.04515	43.5005	1.05366	43.5005	2.06059	49.7056	3.03092
43.5268	0.046	43.5268	1.05434	43.5268	2.05951	49.7359	3.03304
43.553	0.04257	43.553	1.05648	43.553	2.05915	49.7662	3.03251
43.5793	0.04292	43.5793	1.05673	43.5793	2.05857	49.7965	3.03284
43.6056	0.04417	43.6056	1.0544	43.6056	2.05958	49.8267	3.03994
43.6318	0.04495	43.6318	1.05515	43.6318	2.06117	49.857	3.04393
43.6581	0.04259	43.6581	1.05338	43.6581	2.05958	49.8873	3.0416
43.6844	0.04347	43.6844	1.05223	43.6844	2.05834	49.9176	3.04777
43.7106	0.04164	43.7106	1.04966	43.7106	2.05808	49.9479	3.04698
43.7369	0.04397	43.7369	1.05335	43.7369	2.05863	49.9782	3.03829
43.7631	0.04437	43.7631	1.05189	43.7631	2.05789	50.0085	3.03484
43.7894	0.04242	43.7894	1.05539	43.7894	2.05818
43.8156	0.04653	43.8156	1.05477	43.8156	2.05863
43.8419	0.04505	43.8419	1.05626	43.8419	2.06088
43.8682	0.04096	43.8682	1.05257	43.8682	2.0558
43.8944	0.04162	43.8944	1.05456	43.8944	2.05915
43.9207	0.04199	43.9207	1.05273	43.9207	2.05776
43.947	0.0439	43.947	1.05409	43.947	2.05902
43.9732	0.04467	43.9732	1.0545	43.9732	2.05789
43.9995	0.04332	43.9995	1.05366	43.9995	2.05577
44.0257	0.0442	44.0257	1.05338	44.0257	2.05915
44.052	0.04217	44.052	1.05456	44.052	2.0598
44.0782	0.04322	44.0782	1.05353	44.0782	2.05997
44.1045	0.04417	44.1045	1.05505	44.1045	2.05798
44.1308	0.04154	44.1308	1.05459	44.1308	2.05759
44.157	0.04214	44.157	1.05437	44.157	2.05603
44.1833	0.04214	44.1833	1.05242	44.1833	2.0598
44.2096	0.04395	44.2096	1.0545	44.2096	2.0599
44.2358	0.04197	44.2358	1.05505	44.2358	2.0587
44.2621	0.04365	44.2621	1.0518	44.2621	2.05909
44.2883	0.04302	44.2883	1.05313	44.2883	2.05626
44.3146	0.04274	44.3146	1.05508	44.3146	2.05763
44.3409	0.04169	44.3409	1.05267	44.3409	2.05688
44.3671	0.04397	44.3671	1.05335	44.3671	2.05603
44.3934	0.04147	44.3934	1.05093	44.3934	2.05535
44.4196	0.04342	44.4196	1.05186	44.4196	2.05928
44.4459	0.04219	44.4459	1.05412	44.4459	2.05831
44.4722	0.04435	44.4722	1.05118	44.4722	2.05499
44.4984	0.04174	44.4984	1.0509	44.4984	2.05626
44.5247	0.04197	44.5247	1.0523	44.5247	2.05626
44.5509	0.04229	44.5509	1.05211	44.5509	2.05685
44.5772	0.04269	44.5772	1.05344	44.5772	2.0548
44.6035	0.04237	44.6035	1.05205	44.6035	2.05574
44.6297	0.04227	44.6297	1.05332	44.6297	2.05659
44.656	0.04129	44.656	1.05205	44.656	2.05587
44.6823	0.04264	44.6823	1.05288	44.6823	2.05769
44.7085	0.04116	44.7085	1.05295	44.7085	2.05535
44.7348	0.0435	44.7348	1.05304	44.7348	2.05815
44.761	0.04194	44.761	1.05319	44.761	2.05593
44.7873	0.04192	44.7873	1.0566	44.7873	2.05665
44.8135	0.04182	44.8135	1.05183	44.8135	2.05733
44.8398	0.04049	44.8398	1.05422	44.8398	2.05558
44.8661	0.04054	44.8661	1.05319	44.8661	2.05711
44.8923	0.04234	44.8923	1.05109	44.8923	2.05724
44.9186	0.04362	44.9186	1.04926	44.9186	2.05506
44.9449	0.04021	44.9449	1.04914	44.9449	2.05639
44.9711	0.03921	44.9711	1.05226	44.9711	2.05486
44.9974	0.04119	44.9974	1.05087	44.9974	2.05694
45.0236	0.04455	45.0236	1.05044	45.0236	2.05948
45.0499	0.04116	45.0499	1.05137	45.0499	2.05837
45.0762	0.04144	45.0762	1.05332	45.0762	2.05346
45.1024	0.04157	45.1024	1.05115	45.1024	2.05847
45.1287	0.04197	45.1287	1.05165	45.1287	2.05964
45.1549	0.04172	45.1549	1.05149	45.1549	2.05646
45.1812	0.04257	45.1812	1.05261	45.1812	2.06007
45.2075	0.04387	45.2075	1.05298	45.2075	2.0586
45.2337	0.0458	45.2337	1.05437	45.2337	2.0573
45.26	0.04264	45.26	1.05143	45.26	2.05655
45.2862	0.04442	45.2862	1.05484	45.2862	2.05737
45.3125	0.0437	45.3125	1.05332	45.3125	2.05789
45.3388	0.04445	45.3388	1.05363	45.3388	2.06146
45.365	0.04222	45.365	1.05195	45.365	2.05707
45.3913	0.04149	45.3913	1.05261	45.3913	2.05902
45.4175	0.04397	45.4175	1.05118	45.4175	2.05535
45.4438	0.04149	45.4438	1.04889	45.4438	2.05714
45.4701	0.04192	45.4701	1.05016	45.4701	2.05402
45.4963	0.04292	45.4963	1.05189	45.4963	2.0558
45.5226	0.04312	45.5226	1.05267	45.5226	2.05567
45.5489	0.04184	45.5489	1.05081	45.5489	2.05691
45.5751	0.04074	45.5751	1.05121	45.5751	2.05763
45.6014	0.04026	45.6014	1.0518	45.6014	2.05382
45.6276	0.03974	45.6276	1.05208	45.6276	2.05395
45.6539	0.04139	45.6539	1.04839	45.6539	2.0534
45.6801	0.04204	45.6801	1.04966	45.6801	2.05415
45.7064	0.04011	45.7064	1.04991	45.7064	2.05704
45.7327	0.04131	45.7327	1.0509	45.7327	2.05366
45.7589	0.03999	45.7589	1.05205	45.7589	2.05463
45.7852	0.04149	45.7852	1.04818	45.7852	2.05434
45.8115	0.04039	45.8115	1.05037	45.8115	2.05434
45.8377	0.04061	45.8377	1.0487	45.8377	2.05545
45.864	0.04202	45.864	1.05115	45.864	2.05659
45.8902	0.03953	45.8902	1.05081	45.8902	2.05395
45.9165	0.03991	45.9165	1.04966	45.9165	2.05551
45.9427	0.04046	45.9427	1.05075	45.9427	2.05421
45.969	0.04016	45.969	1.05137	45.969	2.05554
45.9953	0.04116	45.9953	1.05022	45.9953	2.05356
46.0215	0.04162	46.0215	1.04926	46.0215	2.05441
46.0478	0.04109	46.0478	1.05279	46.0478	2.05304
46.0741	0.03928	46.0741	1.05233	46.0741	2.05233
46.1003	0.03941	46.1003	1.04963	46.1003	2.05528
46.1266	0.04121	46.1266	1.05202	46.1266	2.05652
46.1528	0.04162	46.1528	1.0505	46.1528	2.05167
46.1791	0.03866	46.1791	1.05298	46.1791	2.05239
46.2054	0.04039	46.2054	1.05313	46.2054	2.05437
46.2316	0.03979	46.2316	1.05047	46.2316	2.05828
46.2579	0.04134	46.2579	1.05245	46.2579	2.05288
46.2841	0.03991	46.2841	1.04833	46.2841	2.05441
46.3104	0.04019	46.3104	1.04821	46.3104	2.05548
46.3367	0.03966	46.3367	1.04948	46.3367	2.05255
46.3629	0.04106	46.3629	1.04982	46.3629	2.05473
46.3892	0.03946	46.3892	1.04762	46.3892	2.05857
46.4154	0.04036	46.4154	1.04629	46.4154	2.05154
46.4417	0.03868	46.4417	1.04985	46.4417	2.05337
46.468	0.03991	46.468	1.05062	46.468	2.05086
46.4942	0.04059	46.4942	1.04969	46.4942	2.05613
46.5205	0.04089	46.5205	1.04821	46.5205	2.05418
46.5468	0.04224	46.5468	1.04833	46.5468	2.05467
46.573	0.04004	46.573	1.05053	46.573	2.05154
46.5993	0.04147	46.5993	1.0509	46.5993	2.05675
46.6255	0.03876	46.6255	1.04845	46.6255	2.05519
46.6518	0.0375	46.6518	1.04966	46.6518	2.05333
46.678	0.03903	46.678	1.05007	46.678	2.05441
46.7043	0.04059	46.7043	1.04935	46.7043	2.05558
46.7306	0.03868	46.7306	1.04979	46.7306	2.05528
46.7568	0.03986	46.7568	1.04938	46.7568	2.05389
46.7831	0.04159	46.7831	1.04886	46.7831	2.05363
46.8094	0.03818	46.8094	1.04932	46.8094	2.05259
46.8356	0.04044	46.8356	1.04886	46.8356	2.05493
46.8619	0.03783	46.8619	1.04914	46.8619	2.056
46.8881	0.03918	46.8881	1.04706	46.8881	2.05389
46.9144	0.03863	46.9144	1.05028	46.9144	2.0534
46.9407	0.03906	46.9407	1.04991	46.9407	2.05353
46.9669	0.04076	46.9669	1.04622	46.9669	2.05187
46.9932	0.03876	46.9932	1.05087	46.9932	2.05184
47.0194	0.04136	47.0194	1.04969	47.0194	2.05223
47.0457	0.03991	47.0457	1.04963	47.0457	2.0533
47.072	0.03811	47.072	1.04945	47.072	2.0507
47.0982	0.03791	47.0982	1.0491	47.0982	2.05421
47.1245	0.03806	47.1245	1.04845	47.1245	2.05161
47.1507	0.03953	47.1507	1.04703	47.1507	2.05499
47.177	0.03923	47.177	1.0483	47.177	2.05278
47.2033	0.03886	47.2033	1.04802	47.2033	2.05424
47.2295	0.03913	47.2295	1.04849	47.2295	2.05125
47.2558	0.0377	47.2558	1.04873	47.2558	2.05405
47.282	0.04089	47.282	1.04932	47.282	2.05593
47.3083	0.03871	47.3083	1.04889	47.3083	2.05395
47.3346	0.03833	47.3346	1.05034	47.3346	2.0521
47.3608	0.03853	47.3608	1.04787	47.3608	2.05268
47.3871	0.03948	47.3871	1.04982	47.3871	2.05226
47.4134	0.03963	47.4134	1.0496	47.4134	2.05259
47.4396	0.04262	47.4396	1.04951	47.4396	2.05424
47.4659	0.03926	47.4659	1.04709	47.4659	2.05428
47.4921	0.04224	47.4921	1.04985	47.4921	2.05421
47.5184	0.04257	47.5184	1.04941	47.5184	2.0573
47.5446	0.04229	47.5446	1.04895	47.5446	2.05733
47.5709	0.04297	47.5709	1.05223	47.5709	2.05574
47.5972	0.04319	47.5972	1.05301	47.5972	2.0587
47.6234	0.04257	47.6234	1.05028	47.6234	2.05909
47.6497	0.04179	47.6497	1.04948	47.6497	2.05834
47.676	0.04066	47.676	1.04849	47.676	2.0587
47.7022	0.03994	47.7022	1.05195	47.7022	2.05805
47.7285	0.03996	47.7285	1.04879	47.7285	2.0598
47.7547	0.04174	47.7547	1.05134	47.7547	2.05756
47.781	0.03961	47.781	1.05047	47.781	2.05691
47.8073	0.03958	47.8073	1.05168	47.8073	2.05707
47.8335	0.03886	47.8335	1.04743	47.8335	2.05675
47.8598	0.03863	47.8598	1.0478	47.8598	2.05564
47.886	0.03974	47.886	1.04972	47.886	2.05551
47.9123	0.03898	47.9123	1.04703	47.9123	2.05584
47.9386	0.03803	47.9386	1.05118	47.9386	2.05509
47.9648	0.04086	47.9648	1.04917	47.9648	2.05649
47.9911	0.03946	47.9911	1.04963	47.9911	2.05743
48.0173	0.03851	48.0173	1.04687	48.0173	2.05418
48.0436	0.03838	48.0436	1.05044	48.0436	2.05681
48.0699	0.04094	48.0699	1.04901	48.0699	2.05564
48.0961	0.04051	48.0961	1.04752	48.0961	2.05603
48.1224	0.03979	48.1224	1.04954	48.1224	2.0545
48.1486	0.03893	48.1486	1.04777	48.1486	2.05646
48.1749	0.03873	48.1749	1.04889	48.1749	2.05776
48.2012	0.03938	48.2012	1.04656	48.2012	2.05714
48.2274	0.03836	48.2274	1.04892	48.2274	2.05499
48.2537	0.03613	48.2537	1.05037	48.2537	2.05418
48.2799	0.03828	48.2799	1.0466	48.2799	2.05789
48.3062	0.03984	48.3062	1.04793	48.3062	2.05659
48.3325	0.03765	48.3325	1.04694	48.3325	2.05746
48.3587	0.03876	48.3587	1.04511	48.3587	2.05769
48.385	0.03786	48.385	1.05251	48.385	2.05626
48.4113	0.03856	48.4113	1.05047	48.4113	2.05473
48.4375	0.03948	48.4375	1.04907	48.4375	2.05541
48.4638	0.03836	48.4638	1.04625	48.4638	2.0545
48.49	0.03931	48.49	1.04787	48.49	2.05597
48.5163	0.03738	48.5163	1.04814	48.5163	2.05652
48.5425	0.03871	48.5425	1.04852	48.5425	2.05603
48.5688	0.03948	48.5688	1.04814	48.5688	2.05629
48.5951	0.03848	48.5951	1.04864	48.5951	2.05554
48.6213	0.0376	48.6213	1.04749	48.6213	2.05824
48.6476	0.03685	48.6476	1.04625	48.6476	2.0547
48.6739	0.03856	48.6739	1.04783	48.6739	2.05639
48.7001	0.0369	48.7001	1.04495	48.7001	2.05434
48.7264	0.03848	48.7264	1.04759	48.7264	2.05672
48.7526	0.03923	48.7526	1.04948	48.7526	2.05415
48.7789	0.03946	48.7789	1.04845	48.7789	2.05743
48.8052	0.0378	48.8052	1.04752	48.8052	2.05551
48.8314	0.03836	48.8314	1.04759	48.8314	2.05551
48.8577	0.03896	48.8577	1.04777	48.8577	2.05519
48.8839	0.0375	48.8839	1.04932	48.8839	2.05593
48.9102	0.03951	48.9102	1.04929	48.9102	2.05216
48.9365	0.03695	48.9365	1.04966	48.9365	2.05447
48.9627	0.03813	48.9627	1.04941	48.9627	2.05502
48.989	0.03861	48.989	1.04876	48.989	2.05463
49.0152	0.03831	49.0152	1.04901	49.0152	2.05551
49.0415	0.03856	49.0415	1.04876	49.0415	2.05398
49.0678	0.0371	49.0678	1.04818	49.0678	2.05535
49.094	0.03858	49.094	1.04725	49.094	2.05675
49.1203	0.03823	49.1203	1.04774	49.1203	2.05431
49.1465	0.03901	49.1465	1.04855	49.1465	2.05577
49.1728	0.03793	49.1728	1.05134	49.1728	2.05662
49.1991	0.03903	49.1991	1.05	49.1991	2.05515
49.2253	0.03555	49.2253	1.04886	49.2253	2.05623
49.2516	0.03918	49.2516	1.04849	49.2516	2.05428
49.2779	0.03901	49.2779	1.04963	49.2779	2.05665
49.3041	0.03953	49.3041	1.04752	49.3041	2.05428
49.3304	0.03858	49.3304	1.04632	49.3304	2.05307
49.3566	0.03768	49.3566	1.04616	49.3566	2.05607
49.3829	0.03823	49.3829	1.04929	49.3829	2.05629
49.4091	0.03958	49.4091	1.04712	49.4091	2.05652
49.4354	0.0378	49.4354	1.05062	49.4354	2.06052
49.4617	0.03733	49.4617	1.04917	49.4617	2.05655
49.4879	0.04019	49.4879	1.04728	49.4879	2.05997
49.5142	0.04081	49.5142	1.05124	49.5142	2.05776
49.5404	0.04116	49.5404	1.05217	49.5404	2.06283
49.5667	0.04244	49.5667	1.05409	49.5667	2.06501
49.593	0.04417	49.593	1.05555	49.593	2.06218
49.6192	0.0441	49.6192	1.05536	49.6192	2.06384
49.6455	0.04696	49.6455	1.05902	49.6455	2.07057
49.6718	0.05054	49.6718	1.06404	49.6718	2.0758
49.698	0.0536	49.698	1.06661	49.698	2.07977
49.7243	0.05688	49.7243	1.06875	49.7243	2.08511
49.7505	0.06448	49.7505	1.0812	49.7505	2.09047
49.7768	0.07268	49.7768	1.08898	49.7768	2.10371
49.8031	0.07917	49.8031	1.09158	49.8031	2.11154
49.8293	0.08238	49.8293	1.10915	49.8293	2.12309
49.8556	0.08782	49.8556	1.11804	49.8556	2.13158
49.8818	0.08747	49.8818	1.12129	49.8818	2.13385
49.9081	0.08601	49.9081	1.11968	49.9081	2.14124
49.9344	0.0892	49.9344	1.12045	49.9344	2.14293
49.9606	0.08313	49.9606	1.11705	49.9606	2.14582
49.9869	0.07458	49.9869	1.11234	49.9869	2.14397

## Sheet: Fig 6f
Fresh		2days		6days		12 days
2Theta	Intensity	2Theta	Intensity	2Theta	Intensity	2Theta	Intensity
3.00673	0.06471	3.00673	1.07506	3.00673	2.08061	3.0001	3.01469
3.03299	0.06163	3.03299	1.07591	3.03299	2.08132	3.03039	3.01469
3.05925	0.06367	3.05925	1.07551	3.05925	2.08033	3.06068	3.01441
3.08551	0.0613	3.08551	1.07514	3.08551	2.08002	3.09097	3.01649
3.11177	0.06215	3.11177	1.07201	3.11177	2.08149	3.12126	3.01357
3.13803	0.06106	3.13803	1.07174	3.13803	2.07638	3.15154	3.01389
3.16429	0.05806	3.16429	1.06972	3.16429	2.07672	3.18183	3.01485
3.19055	0.05798	3.19055	1.07132	3.19055	2.07214	3.21212	3.01497
3.21681	0.05808	3.21681	1.06797	3.21681	2.07347	3.24241	3.01409
3.24308	0.05659	3.24308	1.06986	3.24308	2.0735	3.2727	3.01525
3.26934	0.05848	3.26934	1.06794	3.26934	2.07118	3.30299	3.01369
3.2956	0.05539	3.2956	1.0655	3.2956	2.07409	3.33328	3.01537
3.32186	0.05567	3.32186	1.06547	3.32186	2.07124	3.36357	3.01429
3.34812	0.053	3.34812	1.06561	3.34812	2.07005	3.39386	3.01617
3.37438	0.05226	3.37438	1.06316	3.37438	2.06805	3.42414	3.01561
3.40064	0.05289	3.40064	1.06263	3.40064	2.0694	3.45443	3.01477
3.4269	0.05139	3.4269	1.0625	3.4269	2.06785	3.48472	3.01509
3.45316	0.05102	3.45316	1.06266	3.45316	2.06582	3.51501	3.01625
3.47942	0.04978	3.47942	1.06194	3.47942	2.065	3.5453	3.01593
3.50568	0.04931	3.50568	1.06008	3.50568	2.06435	3.57559	3.01525
3.53194	0.05196	3.53194	1.05549	3.53194	2.06107	3.60588	3.01561
3.5582	0.0472	3.5582	1.05793	3.5582	2.0628	3.63617	3.01753
3.58446	0.04559	3.58446	1.05849	3.58446	2.06192	3.66646	3.01733
3.61072	0.04681	3.61072	1.05745	3.61072	2.05997	3.69674	3.01573
3.63698	0.04687	3.63698	1.05586	3.63698	2.05489	3.72703	3.01629
3.66324	0.04566	3.66324	1.05527	3.66324	2.05853	3.75732	3.01669
3.6895	0.04574	3.6895	1.05432	3.6895	2.05752	3.78761	3.01609
3.71577	0.043	3.71577	1.05286	3.71577	2.05805	3.8179	3.01661
3.74203	0.04379	3.74203	1.05248	3.74203	2.05825	3.84819	3.01769
3.76829	0.04337	3.76829	1.05163	3.76829	2.05642	3.87848	3.01641
3.79455	0.0425	3.79455	1.05023	3.79455	2.0565	3.90877	3.01633
3.82081	0.04192	3.82081	1.04831	3.82081	2.05359	3.93906	3.01689
3.84707	0.0392	3.84707	1.04786	3.84707	2.05229	3.96934	3.01733
3.87333	0.03777	3.87333	1.0481	3.87333	2.05156	3.99963	3.01601
3.89959	0.03805	3.89959	1.0463	3.89959	2.04862	4.02992	3.01613
3.92585	0.03666	3.92585	1.04457	3.92585	2.05018	4.06021	3.01741
3.95211	0.03627	3.95211	1.04348	3.95211	2.04758	4.0905	3.01653
3.97837	0.03648	3.97837	1.04229	3.97837	2.04617	4.12079	3.01761
4.00463	0.03579	4.00463	1.04093	4.00463	2.04642	4.15108	3.01848
4.03089	0.03492	4.03089	1.04337	4.03089	2.04693	4.18137	3.01781
4.05715	0.03538	4.05715	1.04295	4.05715	2.04701	4.21166	3.019
4.08341	0.03477	4.08341	1.04271	4.08341	2.0469	4.24194	3.0184
4.10967	0.0362	4.10967	1.04181	4.10967	2.04778	4.27223	3.01749
4.13593	0.03509	4.13593	1.04252	4.13593	2.04571	4.30252	3.01964
4.1622	0.03668	4.1622	1.0421	4.1622	2.04323	4.33281	3.01793
4.18846	0.03444	4.18846	1.0429	4.18846	2.04645	4.3631	3.01828
4.21472	0.03505	4.21472	1.04279	4.21472	2.04752	4.39339	3.01844
4.24098	0.03531	4.24098	1.04308	4.24098	2.04396	4.42368	3.01713
4.26724	0.03622	4.26724	1.04223	4.26724	2.04845	4.45397	3.01753
4.2935	0.03579	4.2935	1.04404	4.2935	2.04936	4.48426	3.0196
4.31976	0.03468	4.31976	1.04104	4.31976	2.04907	4.51454	3.02036
4.34602	0.03659	4.34602	1.04526	4.34602	2.04879	4.54483	3.01832
4.37228	0.03664	4.37228	1.04375	4.37228	2.04532	4.57512	3.01884
4.39854	0.03572	4.39854	1.04266	4.39854	2.04504	4.60541	3.02008
4.4248	0.0359	4.4248	1.04685	4.4248	2.04752	4.6357	3.01781
4.45106	0.0367	4.45106	1.04364	4.45106	2.04611	4.66599	3.01924
4.47732	0.03631	4.47732	1.04215	4.47732	2.04639	4.69628	3.01896
4.50358	0.0367	4.50358	1.04258	4.50358	2.04902	4.72657	3.02228
4.52984	0.03838	4.52984	1.04523	4.52984	2.04696	4.75686	3.01769
4.5561	0.03681	4.5561	1.04518	4.5561	2.04687	4.78714	3.01884
4.58236	0.03742	4.58236	1.04494	4.58236	2.04645	4.81743	3.02
4.60862	0.03783	4.60862	1.04481	4.60862	2.04679	4.84772	3.01916
4.63489	0.03596	4.63489	1.04784	4.63489	2.05057	4.87801	3.02004
4.66115	0.03712	4.66115	1.04789	4.66115	2.05003	4.9083	3.0186
4.68741	0.03864	4.68741	1.04685	4.68741	2.04783	4.93859	3.01968
4.71367	0.03911	4.71367	1.04603	4.71367	2.0484	4.96888	3.01952
4.73993	0.04118	4.73993	1.04712	4.73993	2.04899	4.99917	3.01944
4.76619	0.04022	4.76619	1.04784	4.76619	2.05051	5.02946	3.02164
4.79245	0.03916	4.79245	1.04688	4.79245	2.05322	5.05975	3.02064
4.81871	0.03901	4.81871	1.04624	4.81871	2.05184	5.09003	3.01956
4.84497	0.03985	4.84497	1.04866	4.84497	2.05294	5.12032	3.02004
4.87123	0.04033	4.87123	1.05028	4.87123	2.05102	5.15061	3.02
4.89749	0.03968	4.89749	1.05068	4.89749	2.05478	5.1809	3.0206
4.92375	0.0414	4.92375	1.04762	4.92375	2.05119	5.21119	3.02048
4.95001	0.04153	4.95001	1.04893	4.95001	2.05396	5.24148	3.02144
4.97627	0.04353	4.97627	1.04789	4.97627	2.05478	5.27177	3.02084
5.00253	0.04137	5.00253	1.05049	5.00253	2.05554	5.30206	3.01968
5.02879	0.0412	5.02879	1.04996	5.02879	2.0537	5.33235	3.02116
5.05505	0.04233	5.05505	1.05153	5.05505	2.05709	5.36263	3.02072
5.08131	0.0419	5.08131	1.05102	5.08131	2.05616	5.39292	3.02052
5.10758	0.04266	5.10758	1.05057	5.10758	2.0561	5.42321	3.021
5.13384	0.04253	5.13384	1.05217	5.13384	2.05596	5.4535	3.02172
5.1601	0.04424	5.1601	1.05203	5.1601	2.0563	5.48379	3.02076
5.18636	0.04172	5.18636	1.05371	5.18636	2.05523	5.51408	3.023
5.21262	0.04403	5.21262	1.0536	5.21262	2.05769	5.54437	3.02148
5.23888	0.04294	5.23888	1.05302	5.23888	2.05653	5.57466	3.02292
5.26514	0.04324	5.26514	1.05341	5.26514	2.05746	5.60495	3.0232
5.2914	0.0445	5.2914	1.05102	5.2914	2.0578	5.63523	3.02144
5.31766	0.04609	5.31766	1.05256	5.31766	2.05743	5.66552	3.02336
5.34392	0.04559	5.34392	1.05469	5.34392	2.05808	5.69581	3.02288
5.37018	0.04442	5.37018	1.0511	5.37018	2.05517	5.7261	3.02351
5.39644	0.04533	5.39644	1.05251	5.39644	2.06172	5.75639	3.02471
5.4227	0.04539	5.4227	1.05644	5.4227	2.06059	5.78668	3.02108
5.44896	0.04615	5.44896	1.05543	5.44896	2.06093	5.81697	3.02192
5.47522	0.04394	5.47522	1.05424	5.47522	2.06116	5.84726	3.02184
5.50148	0.04815	5.50148	1.05275	5.50148	2.05882	5.87755	3.02511
5.52774	0.04476	5.52774	1.05482	5.52774	2.06161	5.90783	3.02224
5.55401	0.04694	5.55401	1.05565	5.55401	2.0624	5.93812	3.02332
5.58027	0.04787	5.58027	1.0549	5.58027	2.06209	5.96841	3.02328
5.60653	0.04629	5.60653	1.05806	5.60653	2.06314	5.9987	3.02176
5.63279	0.04711	5.63279	1.05671	5.63279	2.06336	6.02899	3.02344
5.65905	0.04746	5.65905	1.05947	5.65905	2.06291	6.05928	3.02391
5.68531	0.04746	5.68531	1.05573	5.68531	2.06421	6.08957	3.02296
5.71157	0.04948	5.71157	1.05769	5.71157	2.06367	6.11986	3.02395
5.73783	0.04994	5.73783	1.0574	5.73783	2.06381	6.15015	3.02443
5.76409	0.04896	5.76409	1.05756	5.76409	2.06288	6.18043	3.023
5.79035	0.04863	5.79035	1.05987	5.79035	2.06652	6.21072	3.02248
5.81661	0.05011	5.81661	1.05777	5.81661	2.06635	6.24101	3.02555
5.84287	0.05076	5.84287	1.06013	5.84287	2.06692	6.2713	3.02447
5.86913	0.05041	5.86913	1.05857	5.86913	2.06709	6.30159	3.02407
5.89539	0.04944	5.89539	1.06152	5.89539	2.06469	6.33188	3.02308
5.92165	0.05178	5.92165	1.05995	5.92165	2.06582	6.36217	3.02375
5.94791	0.05089	5.94791	1.05854	5.94791	2.06689	6.39246	3.0226
5.97417	0.04915	5.97417	1.05857	5.97417	2.06491	6.42275	3.02316
6.00043	0.05126	6.00043	1.06202	6.00043	2.06381	6.45303	3.02419
6.0267	0.04968	6.0267	1.06096	6.0267	2.06517	6.48332	3.02276
6.05296	0.05187	6.05296	1.06051	6.05296	2.06726	6.51361	3.02371
6.07922	0.05063	6.07922	1.06053	6.07922	2.06887	6.5439	3.02551
6.10548	0.04954	6.10548	1.06114	6.10548	2.06328	6.57419	3.02487
6.13174	0.05356	6.13174	1.06279	6.13174	2.06822	6.60448	3.02423
6.158	0.0527	6.158	1.06191	6.158	2.07022	6.63477	3.02347
6.18426	0.05067	6.18426	1.06415	6.18426	2.06858	6.66506	3.02527
6.21052	0.05089	6.21052	1.06197	6.21052	2.06706	6.69535	3.02415
6.23678	0.05393	6.23678	1.06542	6.23678	2.0696	6.72563	3.02539
6.26304	0.05348	6.26304	1.06361	6.26304	2.06923	6.75592	3.02579
6.2893	0.05144	6.2893	1.06271	6.2893	2.06771	6.78621	3.02483
6.31556	0.05302	6.31556	1.06149	6.31556	2.06912	6.8165	3.02607
6.34182	0.05504	6.34182	1.06409	6.34182	2.06969	6.84679	3.02563
6.36808	0.05196	6.36808	1.06441	6.36808	2.07398	6.87708	3.02643
6.39434	0.0512	6.39434	1.06351	6.39434	2.07079	6.90737	3.02691
6.4206	0.05328	6.4206	1.06343	6.4206	2.07231	6.93766	3.02571
6.44686	0.05613	6.44686	1.06492	6.44686	2.06915	6.96795	3.02527
6.47312	0.05289	6.47312	1.063	6.47312	2.07288	6.99823	3.02367
6.49939	0.05548	6.49939	1.06595	6.49939	2.07166	7.02852	3.02603
6.52565	0.05467	6.52565	1.06523	6.52565	2.0729	7.05881	3.02483
6.55191	0.05367	6.55191	1.06685	6.55191	2.07392	7.0891	3.02691
6.57817	0.05409	6.57817	1.0642	6.57817	2.07307	7.11939	3.02703
6.60443	0.05274	6.60443	1.06592	6.60443	2.07152	7.14968	3.02591
6.63069	0.05478	6.63069	1.06574	6.63069	2.07437	7.17997	3.02575
6.65695	0.05498	6.65695	1.06712	6.65695	2.0746	7.21026	3.02563
6.68321	0.05672	6.68321	1.06651	6.68321	2.07257	7.24055	3.02531
6.70947	0.05539	6.70947	1.06632	6.70947	2.07076	7.27083	3.02627
6.73573	0.05748	6.73573	1.06638	6.73573	2.07293	7.30112	3.02906
6.76199	0.05585	6.76199	1.06739	6.76199	2.07536	7.33141	3.02619
6.78825	0.05641	6.78825	1.06847	6.78825	2.07228	7.3617	3.02831
6.81451	0.05802	6.81451	1.06935	6.81451	2.07598	7.39199	3.02615
6.84077	0.0575	6.84077	1.07137	6.84077	2.08056	7.42228	3.02639
6.86703	0.05604	6.86703	1.06808	6.86703	2.07446	7.45257	3.02671
6.89329	0.05424	6.89329	1.06956	6.89329	2.07384	7.48286	3.02591
6.91955	0.05624	6.91955	1.06855	6.91955	2.07437	7.51315	3.02667
6.94582	0.05548	6.94582	1.06723	6.94582	2.07468	7.54343	3.02898
6.97208	0.05745	6.97208	1.06964	6.97208	2.07612	7.57372	3.02599
6.99834	0.0568	6.99834	1.06932	6.99834	2.07437	7.60401	3.02767
7.0246	0.05652	7.0246	1.0693	7.0246	2.07694	7.6343	3.02679
7.05086	0.05519	7.05086	1.06887	7.05086	2.07838	7.66459	3.02878
7.07712	0.05806	7.07712	1.06967	7.07712	2.07683	7.69488	3.02615
7.10338	0.05795	7.10338	1.07185	7.10338	2.07751	7.72517	3.02679
7.12964	0.05895	7.12964	1.06826	7.12964	2.0768	7.75546	3.02843
7.1559	0.05752	7.1559	1.06781	7.1559	2.0753	7.78575	3.0289
7.18216	0.05832	7.18216	1.06842	7.18216	2.07547	7.81603	3.02926
7.20842	0.05787	7.20842	1.06781	7.20842	2.07751	7.84632	3.02691
7.23468	0.05717	7.23468	1.06975	7.23468	2.07203	7.87661	3.02759
7.26094	0.06061	7.26094	1.06808	7.26094	2.07615	7.9069	3.02819
7.2872	0.05852	7.2872	1.06991	7.2872	2.07706	7.93719	3.02859
7.31346	0.0578	7.31346	1.07193	7.31346	2.07787	7.96748	3.02859
7.33972	0.05813	7.33972	1.07004	7.33972	2.07706	7.99777	3.02827
7.36598	0.06037	7.36598	1.07472	7.36598	2.07756	8.02806	3.02942
7.39224	0.05895	7.39224	1.07121	7.39224	2.07663	8.05835	3.02855
7.41851	0.05722	7.41851	1.07002	7.41851	2.07691	8.08863	3.02894
7.44477	0.05832	7.44477	1.06855	7.44477	2.07977	8.11892	3.02942
7.47103	0.06011	7.47103	1.07275	7.47103	2.07833	8.14921	3.02831
7.49729	0.05967	7.49729	1.07243	7.49729	2.07906	8.1795	3.02699
7.52355	0.06163	7.52355	1.07182	7.52355	2.07999	8.20979	3.02755
7.54981	0.05865	7.54981	1.07421	7.54981	2.07934	8.24008	3.02847
7.57607	0.05761	7.57607	1.07384	7.57607	2.07717	8.27037	3.0303
7.60233	0.06282	7.60233	1.07432	7.60233	2.077	8.30066	3.02823
7.62859	0.0598	7.62859	1.07543	7.62859	2.07714	8.33095	3.02946
7.65485	0.06121	7.65485	1.074	7.65485	2.07855	8.36124	3.02998
7.68111	0.05615	7.68111	1.07217	7.68111	2.07559	8.39152	3.03066
7.70737	0.05865	7.70737	1.07546	7.70737	2.07773	8.42181	3.02902
7.73363	0.06043	7.73363	1.07219	7.73363	2.08059	8.4521	3.02922
7.75989	0.05958	7.75989	1.07187	7.75989	2.08022	8.48239	3.02986
7.78615	0.06178	7.78615	1.07068	7.78615	2.07748	8.51268	3.0287
7.81241	0.06063	7.81241	1.07397	7.81241	2.077	8.54297	3.02966
7.83867	0.05963	7.83867	1.07419	7.83867	2.07886	8.57326	3.03026
7.86493	0.05885	7.86493	1.07341	7.86493	2.0777	8.60355	3.02954
7.8912	0.06056	7.8912	1.0766	7.8912	2.07708	8.63384	3.03122
7.91746	0.06184	7.91746	1.07464	7.91746	2.07883	8.66412	3.02878
7.94372	0.05945	7.94372	1.07262	7.94372	2.0785	8.69441	3.0297
7.96998	0.05841	7.96998	1.07485	7.96998	2.07875	8.7247	3.02982
7.99624	0.06058	7.99624	1.07246	7.99624	2.08098	8.75499	3.03094
8.0225	0.0633	8.0225	1.0744	8.0225	2.08033	8.78528	3.03266
8.04876	0.06043	8.04876	1.07437	8.04876	2.07903	8.81557	3.03186
8.07502	0.05939	8.07502	1.07376	8.07502	2.07861	8.84586	3.02962
8.10128	0.05937	8.10128	1.07551	8.10128	2.08219	8.87615	3.0313
8.12754	0.0631	8.12754	1.07458	8.12754	2.07968	8.90644	3.03218
8.1538	0.05967	8.1538	1.07243	8.1538	2.07807	8.93672	3.03042
8.18006	0.06143	8.18006	1.07381	8.18006	2.08315	8.96701	3.0319
8.20632	0.06221	8.20632	1.07365	8.20632	2.08075	8.9973	3.03182
8.23258	0.0616	8.23258	1.0753	8.23258	2.07999	9.02759	3.03286
8.25884	0.06139	8.25884	1.07679	8.25884	2.08304	9.05788	3.0321
8.2851	0.06056	8.2851	1.07442	8.2851	2.07508	9.08817	3.03086
8.31136	0.06278	8.31136	1.07448	8.31136	2.08033	9.11846	3.03158
8.33763	0.06267	8.33763	1.07456	8.33763	2.08047	9.14875	3.03294
8.36389	0.06124	8.36389	1.07288	8.36389	2.07833	9.17904	3.03258
8.39015	0.06095	8.39015	1.07543	8.39015	2.07909	9.20932	3.03254
8.41641	0.06217	8.41641	1.07554	8.41641	2.08188	9.23961	3.03382
8.44267	0.06215	8.44267	1.07636	8.44267	2.0803	9.2699	3.03254
8.46893	0.06034	8.46893	1.07363	8.46893	2.08177	9.30019	3.03202
8.49519	0.06041	8.49519	1.07376	8.49519	2.07979	9.33048	3.03198
8.52145	0.0628	8.52145	1.07283	8.52145	2.07872	9.36077	3.03385
8.54771	0.06243	8.54771	1.07886	8.54771	2.07951	9.39106	3.03282
8.57397	0.06002	8.57397	1.07442	8.57397	2.07937	9.42135	3.03042
8.60023	0.06282	8.60023	1.07586	8.60023	2.0833	9.45164	3.0333
8.62649	0.05978	8.62649	1.07344	8.62649	2.08188	9.48192	3.03198
8.65275	0.06048	8.65275	1.07735	8.65275	2.08022	9.51221	3.03258
8.67901	0.06163	8.67901	1.0744	8.67901	2.08073	9.5425	3.0323
8.70527	0.06158	8.70527	1.07713	8.70527	2.08174	9.57279	3.03385
8.73153	0.06267	8.73153	1.07618	8.73153	2.0816	9.60308	3.03294
8.75779	0.06117	8.75779	1.07612	8.75779	2.07923	9.63337	3.03306
8.78405	0.05958	8.78405	1.07339	8.78405	2.08126	9.66366	3.03393
8.81032	0.06195	8.81032	1.07567	8.81032	2.08059	9.69395	3.03545
8.83658	0.06352	8.83658	1.0774	8.83658	2.08053	9.72424	3.03557
8.86284	0.06319	8.86284	1.07421	8.86284	2.0831	9.75452	3.03378
8.8891	0.06363	8.8891	1.07493	8.8891	2.07861	9.78481	3.03433
8.91536	0.06658	8.91536	1.07517	8.91536	2.08236	9.8151	3.03569
8.94162	0.06341	8.94162	1.07352	8.94162	2.08304	9.84539	3.03609
8.96788	0.0613	8.96788	1.07732	8.96788	2.07844	9.87568	3.03358
8.99414	0.06139	8.99414	1.07493	8.99414	2.08217	9.90597	3.03461
9.0204	0.06034	9.0204	1.07464	9.0204	2.07655	9.93626	3.0335
9.04666	0.06087	9.04666	1.07751	9.04666	2.08304	9.96655	3.03401
9.07292	0.0633	9.07292	1.07517	9.07292	2.08217	9.99684	3.0331
9.09918	0.06408	9.09918	1.07639	9.09918	2.08126	10.0271	3.03517
9.12544	0.06254	9.12544	1.07865	9.12544	2.08426	10.0574	3.0331
9.1517	0.06284	9.1517	1.07328	9.1517	2.08132	10.0877	3.03413
9.17796	0.06404	9.17796	1.07944	9.17796	2.0818	10.118	3.03713
9.20422	0.06097	9.20422	1.07668	9.20422	2.08166	10.1483	3.03581
9.23048	0.06243	9.23048	1.07426	9.23048	2.0809	10.1786	3.03453
9.25674	0.06321	9.25674	1.0765	9.25674	2.08502	10.2089	3.03521
9.28301	0.06643	9.28301	1.07759	9.28301	2.07994	10.2392	3.03489
9.30927	0.06326	9.30927	1.07368	9.30927	2.08488	10.2694	3.03525
9.33553	0.06332	9.33553	1.0762	9.33553	2.08406	10.2997	3.03641
9.36179	0.06306	9.36179	1.07913	9.36179	2.08081	10.33	3.03505
9.38805	0.06284	9.38805	1.07822	9.38805	2.08366	10.3603	3.03565
9.41431	0.0625	9.41431	1.07761	9.41431	2.08152	10.3906	3.03653
9.44057	0.06228	9.44057	1.0765	9.44057	2.08313	10.4209	3.03577
9.46683	0.06234	9.46683	1.07769	9.46683	2.08411	10.4512	3.03322
9.49309	0.06256	9.49309	1.07485	9.49309	2.08315	10.4815	3.03705
9.51935	0.06089	9.51935	1.07602	9.51935	2.08383	10.5117	3.03541
9.54561	0.06415	9.54561	1.07559	9.54561	2.082	10.542	3.03589
9.57187	0.06532	9.57187	1.07514	9.57187	2.08104	10.5723	3.03513
9.59813	0.06208	9.59813	1.07626	9.59813	2.08358	10.6026	3.03577
9.62439	0.0621	9.62439	1.07453	9.62439	2.08524	10.6329	3.03585
9.65065	0.06174	9.65065	1.07533	9.65065	2.07827	10.6632	3.03561
9.67691	0.06378	9.67691	1.07721	9.67691	2.07912	10.6935	3.03509
9.70317	0.0621	9.70317	1.07434	9.70317	2.0844	10.7238	3.03609
9.72944	0.06413	9.72944	1.07849	9.72944	2.08462	10.7541	3.0392
9.7557	0.06493	9.7557	1.07897	9.7557	2.08005	10.7843	3.03645
9.78196	0.06137	9.78196	1.0782	9.78196	2.07988	10.8146	3.03561
9.80822	0.06219	9.80822	1.07705	9.80822	2.08575	10.8449	3.03685
9.83448	0.06076	9.83448	1.07599	9.83448	2.08061	10.8752	3.03509
9.86074	0.06289	9.86074	1.07586	9.86074	2.08406	10.9055	3.03713
9.887	0.06341	9.887	1.07748	9.887	2.08061	10.9358	3.03685
9.91326	0.06243	9.91326	1.07974	9.91326	2.08174	10.9661	3.03465
9.93952	0.06228	9.93952	1.07857	9.93952	2.08527	10.9964	3.03673
9.96578	0.06145	9.96578	1.07737	9.96578	2.08423	11.0267	3.03881
9.99204	0.06293	9.99204	1.08035	9.99204	2.08476	11.057	3.03669
10.0183	0.06241	10.0183	1.07583	10.0183	2.0853	11.0872	3.03529
10.0446	0.06369	10.0446	1.07743	10.0446	2.08061	11.1175	3.03984
10.0708	0.0623	10.0708	1.07942	10.0708	2.08369	11.1478	3.03757
10.0971	0.06369	10.0971	1.07764	10.0971	2.08203	11.1781	3.03817
10.1233	0.06313	10.1233	1.07676	10.1233	2.08211	11.2084	3.03813
10.1496	0.0656	10.1496	1.07498	10.1496	2.08496	11.2387	3.03809
10.1759	0.06491	10.1759	1.07689	10.1759	2.08059	11.269	3.03769
10.2021	0.06413	10.2021	1.07724	10.2021	2.08146	11.2993	3.03877
10.2284	0.06495	10.2284	1.07594	10.2284	2.08445	11.3295	3.04144
10.2546	0.06404	10.2546	1.07655	10.2546	2.08267	11.3598	3.04228
10.2809	0.06384	10.2809	1.07628	10.2809	2.08615	11.3901	3.04879
10.3072	0.06332	10.3072	1.07737	10.3072	2.08423	11.4204	3.0535
10.3334	0.06337	10.3334	1.07804	10.3334	2.08448	11.4507	3.05749
10.3597	0.06491	10.3597	1.0774	10.3597	2.08092	11.481	3.0644
10.3859	0.06382	10.3859	1.07793	10.3859	2.08228	11.5113	3.05785
10.4122	0.06328	10.4122	1.07751	10.4122	2.08008	11.5416	3.04966
10.4385	0.0633	10.4385	1.07974	10.4385	2.08414	11.5719	3.04899
10.4647	0.0651	10.4647	1.07756	10.4647	2.0862	11.6021	3.04859
10.491	0.06293	10.491	1.07623	10.491	2.08219	11.6324	3.04667
10.5173	0.06319	10.5173	1.07846	10.5173	2.08056	11.6627	3.04811
10.5435	0.06269	10.5435	1.0765	10.5435	2.08033	11.693	3.04435
10.5698	0.0615	10.5698	1.07764	10.5698	2.08499	11.7233	3.04571
10.596	0.06332	10.596	1.07828	10.596	2.08409	11.7536	3.04388
10.6223	0.06539	10.6223	1.07833	10.6223	2.08459	11.7839	3.04312
10.6486	0.06391	10.6486	1.07774	10.6486	2.08719	11.8142	3.04463
10.6748	0.0631	10.6748	1.07955	10.6748	2.08606	11.8445	3.04376
10.7011	0.06589	10.7011	1.07913	10.7011	2.08474	11.8748	3.04451
10.7273	0.06334	10.7273	1.07899	10.7273	2.08414	11.905	3.04663
10.7536	0.06591	10.7536	1.07618	10.7536	2.08507	11.9353	3.04715
10.7799	0.06597	10.7799	1.07987	10.7799	2.07934	11.9656	3.04843
10.8061	0.06443	10.8061	1.07806	10.8061	2.0866	11.9959	3.04843
10.8324	0.06408	10.8324	1.07944	10.8324	2.08527	12.0262	3.04974
10.8586	0.06454	10.8586	1.08083	10.8586	2.08471	12.0565	3.05274
10.8849	0.06508	10.8849	1.07854	10.8849	2.08575	12.0868	3.05382
10.9112	0.06289	10.9112	1.07812	10.9112	2.08318	12.1171	3.05354
10.9374	0.06469	10.9374	1.07873	10.9374	2.08267	12.1473	3.05078
10.9637	0.06556	10.9637	1.08173	10.9637	2.08589	12.1776	3.04935
10.9899	0.06478	10.9899	1.08006	10.9899	2.08609	12.2079	3.04751
11.0162	0.06482	11.0162	1.07878	11.0162	2.08623	12.2382	3.04819
11.0425	0.06621	11.0425	1.07928	11.0425	2.08499	12.2685	3.04667
11.0687	0.06452	11.0687	1.07873	11.0687	2.08533	12.2988	3.04767
11.095	0.06384	11.095	1.07881	11.095	2.08426	12.3291	3.0497
11.1212	0.06245	11.1212	1.07881	11.1212	2.08318	12.3594	3.04719
11.1475	0.06636	11.1475	1.08051	11.1475	2.08849	12.3897	3.04859
11.1738	0.06599	11.1738	1.0808	11.1738	2.0842	12.42	3.05226
11.2	0.06754	11.2	1.07918	11.2	2.0862	12.4502	3.0521
11.2263	0.06643	11.2263	1.07905	11.2263	2.08863	12.4805	3.05601
11.2525	0.06445	11.2525	1.0804	11.2525	2.08705	12.5108	3.06096
11.2788	0.06445	11.2788	1.08144	11.2788	2.09075	12.5411	3.07298
11.3051	0.06532	11.3051	1.07822	11.3051	2.08954	12.5714	3.07709
11.3313	0.06434	11.3313	1.0804	11.3313	2.08731	12.6017	3.08432
11.3576	0.06458	11.3576	1.08006	11.3576	2.08784	12.632	3.084
11.3839	0.06549	11.3839	1.08234	11.3839	2.08711	12.6623	3.07542
11.4101	0.06417	11.4101	1.08231	11.4101	2.09041	12.6926	3.07062
11.4364	0.06332	11.4364	1.08239	11.4364	2.09134	12.7228	3.06216
11.4626	0.06678	11.4626	1.08114	11.4626	2.09002	12.7531	3.06028
11.4889	0.06473	11.4889	1.08284	11.4889	2.08889	12.7834	3.06436
11.5152	0.06436	11.5152	1.0804	11.5152	2.08987	12.8137	3.06695
11.5414	0.06556	11.5414	1.08178	11.5414	2.09304	12.844	3.07617
11.5677	0.06504	11.5677	1.08122	11.5677	2.09058	12.8743	3.08041
11.5939	0.06721	11.5939	1.08117	11.5939	2.09052	12.9046	3.07086
11.6202	0.06686	11.6202	1.08284	11.6202	2.09086	12.9349	3.05953
11.6465	0.06676	11.6465	1.0808	11.6465	2.08651	12.9651	3.05038
11.6727	0.06549	11.6727	1.07934	11.6727	2.09004	12.9954	3.05002
11.699	0.06534	11.699	1.08021	11.699	2.08821	13.0257	3.04643
11.7252	0.06482	11.7252	1.08013	11.7252	2.09013	13.056	3.04707
11.7515	0.06645	11.7515	1.08072	11.7515	2.08962	13.0863	3.04823
11.7778	0.06597	11.7778	1.08101	11.7778	2.09007	13.1166	3.04863
11.804	0.06706	11.804	1.08239	11.804	2.09165	13.1469	3.05082
11.8303	0.06436	11.8303	1.07968	11.8303	2.09188	13.1772	3.04847
11.8565	0.06912	11.8565	1.07737	11.8565	2.09016	13.2075	3.0507
11.8828	0.06552	11.8828	1.08407	11.8828	2.09103	13.2378	3.04731
11.9091	0.06747	11.9091	1.08183	11.9091	2.08925	13.268	3.04663
11.9353	0.0673	11.9353	1.08144	11.9353	2.09044	13.2983	3.04775
11.9616	0.06426	11.9616	1.08377	11.9616	2.08971	13.3286	3.0505
11.9878	0.06871	11.9878	1.08356	11.9878	2.0912	13.3589	3.05226
12.0141	0.06602	12.0141	1.07995	12.0141	2.09484	13.3892	3.04887
12.0404	0.06793	12.0404	1.08122	12.0404	2.0927	13.4195	3.0501
12.0666	0.06686	12.0666	1.08122	12.0666	2.0951	13.4498	3.05242
12.0929	0.06595	12.0929	1.08176	12.0929	2.09304	13.4801	3.05078
12.1191	0.06621	12.1191	1.08266	12.1191	2.0988	13.5104	3.05294
12.1454	0.06871	12.1454	1.08438	12.1454	2.09391	13.5406	3.05338
12.1717	0.06771	12.1717	1.08417	12.1717	2.09513	13.5709	3.0513
12.1979	0.06791	12.1979	1.08534	12.1979	2.09417	13.6012	3.05617
12.2242	0.06791	12.2242	1.0847	12.2242	2.0964	13.6315	3.05813
12.2505	0.06773	12.2505	1.08194	12.2505	2.09442	13.6618	3.05713
12.2767	0.06901	12.2767	1.08361	12.2767	2.08965	13.6921	3.06583
12.303	0.07075	12.303	1.08266	12.303	2.09307	13.7224	3.06595
12.3292	0.06704	12.3292	1.08221	12.3292	2.09784	13.7527	3.08049
12.3555	0.06904	12.3555	1.08335	12.3555	2.09479	13.7829	3.09653
12.3818	0.06995	12.3818	1.07846	12.3818	2.09225	13.8132	3.13007
12.408	0.06962	12.408	1.0838	12.408	2.09196	13.8435	3.20684
12.4343	0.07014	12.4343	1.08359	12.4343	2.09403	13.8738	3.38031
12.4605	0.07067	12.4605	1.08664	12.4605	2.09352	13.9041	3.70752
12.4868	0.07219	12.4868	1.08271	12.4868	2.09453	13.9344	4
12.513	0.07499	12.513	1.08808	12.513	2.10004	13.9647	3.69475
12.5393	0.07499	12.5393	1.08898	12.5393	2.1001	13.995	3.29048
12.5656	0.07729	12.5656	1.08964	12.5656	2.10077	14.0253	3.14828
12.5918	0.07775	12.5918	1.08861	12.5918	2.10775	14.0556	3.10228
12.6181	0.08142	12.6181	1.09095	12.6181	2.10772	14.0858	3.07989
12.6444	0.08038	12.6444	1.0919	12.6444	2.10927	14.1161	3.0719
12.6706	0.08123	12.6706	1.09307	12.6706	2.10888	14.1464	3.06312
12.6969	0.07951	12.6969	1.08784	12.6969	2.10783	14.1767	3.05749
12.7231	0.07699	12.7231	1.08701	12.7231	2.10334	14.207	3.0527
12.7494	0.07284	12.7494	1.08863	12.7494	2.10216	14.2373	3.05158
12.7757	0.07267	12.7757	1.08632	12.7757	2.09837	14.2676	3.0495
12.8019	0.07195	12.8019	1.08635	12.8019	2.09611	14.2979	3.04958
12.8282	0.07191	12.8282	1.08335	12.8282	2.09606	14.3282	3.04851
12.8544	0.06795	12.8544	1.08518	12.8544	2.09583	14.3584	3.04755
12.8807	0.06849	12.8807	1.0847	12.8807	2.09239	14.3887	3.04891
12.907	0.07091	12.907	1.08494	12.907	2.0971	14.419	3.04515
12.9332	0.06945	12.9332	1.08656	12.9332	2.09476	14.4493	3.04647
12.9595	0.06943	12.9595	1.08356	12.9595	2.09894	14.4796	3.04663
12.9857	0.06773	12.9857	1.08616	12.9857	2.09547	14.5099	3.04595
13.012	0.06901	13.012	1.08404	13.012	2.09487	14.5402	3.04647
13.0383	0.0696	13.0383	1.09012	13.0383	2.09809	14.5705	3.04579
13.0645	0.06773	13.0645	1.08683	13.0645	2.09606	14.6007	3.04328
13.0908	0.07032	13.0908	1.08478	13.0908	2.09891	14.631	3.04372
13.1171	0.07091	13.1171	1.08794	13.1171	2.09626	14.6613	3.04304
13.1433	0.06867	13.1433	1.08893	13.1433	2.09719	14.6916	3.04272
13.1696	0.06967	13.1696	1.08701	13.1696	2.09549	14.7219	3.04136
13.1958	0.06991	13.1958	1.08659	13.1958	2.09984	14.7522	3.0442
13.2221	0.07251	13.2221	1.08956	13.2221	2.10241	14.7825	3.0426
13.2484	0.07282	13.2484	1.08877	13.2484	2.09916	14.8128	3.04244
13.2746	0.07434	13.2746	1.09076	13.2746	2.0999	14.8431	3.0438
13.3009	0.07477	13.3009	1.09283	13.3009	2.10128	14.8734	3.04352
13.3271	0.07653	13.3271	1.09411	13.3271	2.10219	14.9036	3.0438
13.3534	0.07855	13.3534	1.09732	13.3534	2.10509	14.9339	3.04212
13.3796	0.08031	13.3796	1.09777	13.3796	2.10724	14.9642	3.04208
13.4059	0.08379	13.4059	1.10088	13.4059	2.10557	14.9945	3.04164
13.4322	0.08779	13.4322	1.10138	13.4322	2.11692	15.0248	3.0422
13.4584	0.09038	13.4584	1.10531	13.4584	2.11862	15.0551	3.04144
13.4847	0.09407	13.4847	1.10959	13.4847	2.1263	15.0854	3.0416
13.511	0.09718	13.511	1.1118	13.511	2.12974	15.1157	3.0432
13.5372	0.10259	13.5372	1.12022	13.5372	2.12788	15.1459	3.04388
13.5635	0.11011	13.5635	1.12609	13.5635	2.13737	15.1762	3.0418
13.5897	0.11256	13.5897	1.13363	13.5897	2.14844	15.2065	3.03992
13.616	0.11673	13.616	1.14154	13.616	2.15324	15.2368	3.042
13.6423	0.12188	13.6423	1.1481	13.6423	2.16137	15.2671	3.03984
13.6685	0.13462	13.6685	1.15528	13.6685	2.17396	15.2974	3.04216
13.6948	0.14624	13.6948	1.16856	13.6948	2.18624	15.3277	3.04296
13.721	0.15609	13.721	1.1837	13.721	2.19522	15.358	3.03789
13.7473	0.17534	13.7473	1.19894	13.7473	2.21036	15.3883	3.04304
13.7736	0.19557	13.7736	1.2208	13.7736	2.23365	15.4185	3.0432
13.7998	0.2168	13.7998	1.24476	13.7998	2.25483	15.4488	3.04128
13.8261	0.25055	13.8261	1.2709	13.8261	2.28628	15.4791	3.03996
13.8523	0.29036	13.8523	1.31313	13.8523	2.32341	15.5094	3.04232
13.8786	0.3436	13.8786	1.37191	13.8786	2.37158	15.5397	3.04192
13.9049	0.42882	13.9049	1.43066	13.9049	2.43924	15.57	3.04264
13.9311	0.54849	13.9311	1.52918	13.9311	2.53521	15.6003	3.0406
13.9574	0.76816	13.9574	1.69003	13.9574	2.66532	15.6306	3.0432
13.9837	1	13.9837	1.94616	13.9837	2.86447	15.6609	3.04092
14.0099	0.79426	14.0099	2	14.0099	3	15.6912	3.04056
14.0362	0.45792	14.0362	1.65614	14.0362	2.78066	15.7214	3.04076
14.0624	0.21656	14.0624	1.33743	14.0624	2.46321	15.7517	3.04184
14.0887	0.13909	14.0887	1.18983	14.0887	2.25937	15.782	3.04176
14.115	0.11832	14.115	1.1454	14.115	2.18274	15.8123	3.04248
14.1412	0.10483	14.1412	1.12688	14.1412	2.15767	15.8426	3.04248
14.1675	0.09507	14.1675	1.12138	14.1675	2.14135	15.8729	3.03928
14.1937	0.09272	14.1937	1.11201	14.1937	2.1287	15.9032	3.0412
14.22	0.08716	14.22	1.10481	14.22	2.12068	15.9335	3.0402
14.2462	0.0837	14.2462	1.10266	14.2462	2.11481	15.9637	3.0428
14.2725	0.08121	14.2725	1.09682	14.2725	2.10978	15.994	3.04316
14.2988	0.07684	14.2988	1.09331	14.2988	2.10642	16.0243	3.04224
14.325	0.0751	14.325	1.09421	14.325	2.10419	16.0546	3.04364
14.3513	0.07371	14.3513	1.09049	14.3513	2.09857	16.0849	3.04252
14.3776	0.07571	14.3776	1.09217	14.3776	2.10106	16.1152	3.04467
14.4038	0.0743	14.4038	1.09052	14.4038	2.10055	16.1455	3.04196
14.4301	0.07338	14.4301	1.09145	14.4301	2.09716	16.1758	3.04352
14.4563	0.07314	14.4563	1.08954	14.4563	2.0982	16.2061	3.04168
14.4826	0.07377	14.4826	1.08903	14.4826	2.0982	16.2364	3.043
14.5089	0.07364	14.5089	1.09041	14.5089	2.09597	16.2666	3.0432
14.5351	0.07251	14.5351	1.08834	14.5351	2.09597	16.2969	3.04368
14.5614	0.07204	14.5614	1.09041	14.5614	2.09651	16.3272	3.042
14.5876	0.07132	14.5876	1.08518	14.5876	2.0975	16.3575	3.04324
14.6139	0.06923	14.6139	1.0855	14.6139	2.09225	16.3878	3.04495
14.6402	0.06969	14.6402	1.08444	14.6402	2.09487	16.4181	3.0428
14.6664	0.06978	14.6664	1.08531	14.6664	2.09626	16.4484	3.04511
14.6927	0.06602	14.6927	1.08492	14.6927	2.09575	16.4787	3.04208
14.7189	0.06978	14.7189	1.08284	14.7189	2.09239	16.5089	3.042
14.7452	0.07041	14.7452	1.08731	14.7452	2.09052	16.5392	3.04192
14.7715	0.07136	14.7715	1.08508	14.7715	2.09194	16.5695	3.0424
14.7977	0.07004	14.7977	1.08353	14.7977	2.09312	16.5998	3.04068
14.824	0.07023	14.824	1.08518	14.824	2.09211	16.6301	3.04332
14.8503	0.07004	14.8503	1.08664	14.8503	2.09233	16.6604	3.04296
14.8765	0.06958	14.8765	1.08404	14.8765	2.09366	16.6907	3.04284
14.9028	0.06849	14.9028	1.08486	14.9028	2.09309	16.721	3.04192
14.929	0.06906	14.929	1.08457	14.929	2.09332	16.7513	3.04172
14.9553	0.06945	14.9553	1.08598	14.9553	2.09016	16.7815	3.04431
14.9816	0.07219	14.9816	1.08566	14.9816	2.09256	16.8118	3.04427
15.0078	0.06875	15.0078	1.08593	15.0078	2.09439	16.8421	3.04252
15.0341	0.06891	15.0341	1.08202	15.0341	2.08612	16.8724	3.04124
15.0603	0.07069	15.0603	1.08367	15.0603	2.09439	16.9027	3.04132
15.0866	0.06838	15.0866	1.08478	15.0866	2.09425	16.933	3.04479
15.1128	0.0698	15.1128	1.08784	15.1128	2.09126	16.9633	3.04344
15.1391	0.06843	15.1391	1.08531	15.1391	2.08829	16.9936	3.04152
15.1654	0.07069	15.1654	1.08383	15.1654	2.09027	17.0239	3.0408
15.1916	0.07299	15.1916	1.08481	15.1916	2.08835	17.0541	3.04032
15.2179	0.06804	15.2179	1.08611	15.2179	2.09058	17.0844	3.041
15.2441	0.06825	15.2441	1.0847	15.2441	2.08987	17.1147	3.03924
15.2704	0.06891	15.2704	1.08401	15.2704	2.08914	17.145	3.04268
15.2967	0.07062	15.2967	1.08292	15.2967	2.09298	17.1753	3.0398
15.3229	0.07043	15.3229	1.08311	15.3229	2.09092	17.2056	3.04104
15.3492	0.06891	15.3492	1.08263	15.3492	2.0888	17.2359	3.0416
15.3755	0.06891	15.3755	1.08462	15.3755	2.09244	17.2662	3.0428
15.4017	0.06658	15.4017	1.08308	15.4017	2.09089	17.2965	3.03893
15.428	0.06597	15.428	1.08191	15.428	2.09098	17.3268	3.0408
15.4542	0.06884	15.4542	1.08152	15.4542	2.08911	17.357	3.03948
15.4805	0.06841	15.4805	1.08505	15.4805	2.08869	17.3873	3.04072
15.5068	0.0706	15.5068	1.08253	15.5068	2.09496	17.4176	3.03956
15.533	0.06943	15.533	1.08404	15.533	2.09182	17.4479	3.04096
15.5593	0.06819	15.5593	1.08189	15.5593	2.09024	17.4782	3.04
15.5855	0.06732	15.5855	1.08218	15.5855	2.09154	17.5085	3.03936
15.6118	0.06402	15.6118	1.07936	15.6118	2.0877	17.5388	3.04172
15.6381	0.06504	15.6381	1.08191	15.6381	2.09035	17.5691	3.04084
15.6643	0.06682	15.6643	1.08239	15.6643	2.09179	17.5994	3.04172
15.6906	0.06802	15.6906	1.08	15.6906	2.08937	17.6296	3.0426
15.7168	0.06843	15.7168	1.08215	15.7168	2.08804	17.6599	3.03968
15.7431	0.06899	15.7431	1.08797	15.7431	2.08894	17.6902	3.04356
15.7694	0.06745	15.7694	1.08388	15.7694	2.08841	17.7205	3.04184
15.7956	0.06932	15.7956	1.08194	15.7956	2.08663	17.7508	3.03948
15.8219	0.06852	15.8219	1.08202	15.8219	2.09047	17.7811	3.043
15.8482	0.06725	15.8482	1.08144	15.8482	2.08971	17.8114	3.0406
15.8744	0.06602	15.8744	1.08284	15.8744	2.08908	17.8417	3.03901
15.9007	0.06643	15.9007	1.08205	15.9007	2.08852	17.8719	3.04188
15.9269	0.06669	15.9269	1.08234	15.9269	2.08973	17.9022	3.04152
15.9532	0.0671	15.9532	1.08276	15.9532	2.08671	17.9325	3.04264
15.9794	0.06806	15.9794	1.08168	15.9794	2.0892	17.9628	3.0394
16.0057	0.06597	16.0057	1.08072	16.0057	2.08714	17.9931	3.04212
16.032	0.06691	16.032	1.08146	16.032	2.08733	18.0234	3.0406
16.0582	0.06445	16.0582	1.08186	16.0582	2.08937	18.0537	3.04032
16.0845	0.06973	16.0845	1.08186	16.0845	2.08699	18.084	3.04455
16.1107	0.06684	16.1107	1.08348	16.1107	2.08812	18.1143	3.04004
16.137	0.06854	16.137	1.08393	16.137	2.08747	18.1445	3.04064
16.1633	0.06912	16.1633	1.07897	16.1633	2.08725	18.1748	3.04156
16.1895	0.06782	16.1895	1.08218	16.1895	2.08753	18.2051	3.04028
16.2158	0.06808	16.2158	1.08205	16.2158	2.0903	18.2354	3.04076
16.2421	0.06941	16.2421	1.08569	16.2421	2.08725	18.2657	3.0404
16.2683	0.06634	16.2683	1.08051	16.2683	2.08491	18.296	3.03992
16.2946	0.06213	16.2946	1.08035	16.2946	2.08821	18.3263	3.03801
16.3208	0.06752	16.3208	1.08197	16.3208	2.08846	18.3566	3.04188
16.3471	0.06445	16.3471	1.08207	16.3471	2.08522	18.3869	3.03948
16.3734	0.06856	16.3734	1.08165	16.3734	2.09095	18.4171	3.04164
16.3996	0.06523	16.3996	1.08098	16.3996	2.08869	18.4474	3.0404
16.4259	0.06608	16.4259	1.08226	16.4259	2.09052	18.4777	3.03972
16.4521	0.06358	16.4521	1.08093	16.4521	2.08784	18.508	3.03996
16.4784	0.06832	16.4784	1.08136	16.4784	2.08931	18.5383	3.04316
16.5047	0.06702	16.5047	1.08263	16.5047	2.08869	18.5686	3.04172
16.5309	0.06599	16.5309	1.08202	16.5309	2.08824	18.5989	3.0408
16.5572	0.06673	16.5572	1.07862	16.5572	2.08736	18.6292	3.04
16.5834	0.06693	16.5834	1.07838	16.5834	2.08858	18.6595	3.04056
16.6097	0.06519	16.6097	1.08013	16.6097	2.08793	18.6898	3.04032
16.636	0.06489	16.636	1.08383	16.636	2.08691	18.72	3.04172
16.6622	0.06845	16.6622	1.08176	16.6622	2.08603	18.7503	3.04168
16.6885	0.06408	16.6885	1.08114	16.6885	2.0879	18.7806	3.04192
16.7147	0.06543	16.7147	1.08093	16.7147	2.08733	18.8109	3.04208
16.741	0.06669	16.741	1.08258	16.741	2.0868	18.8412	3.03952
16.7673	0.06578	16.7673	1.08114	16.7673	2.08482	18.8715	3.03916
16.7935	0.06615	16.7935	1.08367	16.7935	2.08685	18.9018	3.03984
16.8198	0.06569	16.8198	1.08125	16.8198	2.09024	18.9321	3.04
16.8461	0.06702	16.8461	1.0799	16.8461	2.08479	18.9624	3.04204
16.8723	0.06649	16.8723	1.07939	16.8723	2.08784	18.9926	3.04064
16.8986	0.06873	16.8986	1.08136	16.8986	2.08976	19.0229	3.04056
16.9248	0.06636	16.9248	1.08221	16.9248	2.08829	19.0532	3.04048
16.9511	0.06465	16.9511	1.08069	16.9511	2.0868	19.0835	3.04096
16.9774	0.06545	16.9774	1.08109	16.9774	2.08606	19.1138	3.03944
17.0036	0.06643	17.0036	1.07939	17.0036	2.09123	19.1441	3.03996
17.0299	0.06604	17.0299	1.08	17.0299	2.08589	19.1744	3.04072
17.0561	0.06693	17.0561	1.08194	17.0561	2.08474	19.2047	3.03988
17.0824	0.06495	17.0824	1.08085	17.0824	2.08615	19.235	3.04208
17.1087	0.06519	17.1087	1.07737	17.1087	2.08821	19.2652	3.04048
17.1349	0.06797	17.1349	1.08059	17.1349	2.0844	19.2955	3.03944
17.1612	0.06897	17.1612	1.08101	17.1612	2.08479	19.3258	3.0422
17.1874	0.06739	17.1874	1.08098	17.1874	2.08852	19.3561	3.04
17.2137	0.06436	17.2137	1.08268	17.2137	2.09004	19.3864	3.03924
17.24	0.0668	17.24	1.08207	17.24	2.08798	19.4167	3.04196
17.2662	0.06747	17.2662	1.07769	17.2662	2.08739	19.447	3.04244
17.2925	0.06473	17.2925	1.08356	17.2925	2.08889	19.4773	3.04276
17.3187	0.0658	17.3187	1.08106	17.3187	2.08987	19.5075	3.04056
17.345	0.06667	17.345	1.08237	17.345	2.08956	19.5378	3.03885
17.3713	0.06897	17.3713	1.0804	17.3713	2.08603	19.5681	3.03905
17.3975	0.06662	17.3975	1.08067	17.3975	2.0842	19.5984	3.0424
17.4238	0.06476	17.4238	1.08199	17.4238	2.08643	19.6287	3.04096
17.45	0.06428	17.45	1.08061	17.45	2.08776	19.659	3.04396
17.4763	0.06528	17.4763	1.08282	17.4763	2.08762	19.6893	3.04416
17.5026	0.06686	17.5026	1.0783	17.5026	2.08838	19.7196	3.04931
17.5288	0.06502	17.5288	1.07918	17.5288	2.08793	19.7499	3.05621
17.5551	0.06838	17.5551	1.07947	17.5551	2.09078	19.7801	3.0616
17.5813	0.06578	17.5813	1.0817	17.5813	2.08719	19.8104	3.05901
17.6076	0.06541	17.6076	1.07713	17.6076	2.08609	19.8407	3.05322
17.6339	0.0661	17.6339	1.07979	17.6339	2.08753	19.871	3.04587
17.6601	0.06604	17.6601	1.08091	17.6601	2.08815	19.9013	3.04699
17.6864	0.06749	17.6864	1.08104	17.6864	2.08886	19.9316	3.04344
17.7127	0.06734	17.7127	1.08154	17.7127	2.08779	19.9619	3.04004
17.7389	0.06773	17.7389	1.08223	17.7389	2.08999	19.9922	3.04447
17.7652	0.06708	17.7652	1.0829	17.7652	2.08764	20.0225	3.04224
17.7914	0.06752	17.7914	1.07987	17.7914	2.08821	20.0527	3.04136
17.8177	0.06817	17.8177	1.07891	17.8177	2.08671	20.083	3.04016
17.8439	0.06682	17.8439	1.08075	17.8439	2.08691	20.1133	3.04136
17.8702	0.06634	17.8702	1.08104	17.8702	2.08626	20.1436	3.03984
17.8965	0.06699	17.8965	1.07833	17.8965	2.08702	20.1739	3.03996
17.9227	0.06576	17.9227	1.07828	17.9227	2.08863	20.2042	3.04044
17.949	0.06558	17.949	1.07796	17.949	2.08601	20.2345	3.03837
17.9752	0.06554	17.9752	1.07974	17.9752	2.08971	20.2648	3.04144
18.0015	0.06515	18.0015	1.08223	18.0015	2.09004	20.2951	3.04016
18.0278	0.06256	18.0278	1.0804	18.0278	2.08685	20.3254	3.03972
18.054	0.06573	18.054	1.08032	18.054	2.08697	20.3556	3.0404
18.0803	0.06649	18.0803	1.08016	18.0803	2.08756	20.3859	3.0426
18.1066	0.0668	18.1066	1.0847	18.1066	2.09002	20.4162	3.03924
18.1328	0.06693	18.1328	1.07902	18.1328	2.08798	20.4465	3.0408
18.1591	0.06799	18.1591	1.08308	18.1591	2.08671	20.4768	3.0428
18.1853	0.06413	18.1853	1.08104	18.1853	2.08838	20.5071	3.04004
18.2116	0.06615	18.2116	1.0804	18.2116	2.08589	20.5374	3.04216
18.2379	0.06578	18.2379	1.0799	18.2379	2.08646	20.5677	3.0414
18.2641	0.06725	18.2641	1.08223	18.2641	2.08544	20.598	3.03976
18.2904	0.0671	18.2904	1.07923	18.2904	2.08835	20.6282	3.03976
18.3166	0.06578	18.3166	1.08136	18.3166	2.08719	20.6585	3.03976
18.3429	0.06667	18.3429	1.0816	18.3429	2.08646	20.6888	3.04152
18.3692	0.06717	18.3692	1.08043	18.3692	2.08745	20.7191	3.0418
18.3954	0.06443	18.3954	1.08064	18.3954	2.09058	20.7494	3.03972
18.4217	0.06628	18.4217	1.08083	18.4217	2.09013	20.7797	3.04324
18.4479	0.0646	18.4479	1.08314	18.4479	2.08849	20.81	3.04004
18.4742	0.06888	18.4742	1.07995	18.4742	2.08804	20.8403	3.04012
18.5005	0.06421	18.5005	1.08085	18.5005	2.08702	20.8706	3.04012
18.5267	0.06706	18.5267	1.08093	18.5267	2.0862	20.9008	3.04204
18.553	0.0648	18.553	1.08098	18.553	2.08852	20.9311	3.03952
18.5792	0.06669	18.5792	1.08425	18.5792	2.08578	20.9614	3.04056
18.6055	0.06936	18.6055	1.08101	18.6055	2.08858	20.9917	3.04064
18.6318	0.06628	18.6318	1.08181	18.6318	2.08999	21.022	3.04112
18.658	0.06658	18.658	1.08016	18.658	2.08725	21.0523	3.03773
18.6843	0.06591	18.6843	1.07636	18.6843	2.0875	21.0826	3.03869
18.7106	0.06732	18.7106	1.07984	18.7106	2.0886	21.1129	3.03869
18.7368	0.0666	18.7368	1.08114	18.7368	2.0901	21.1431	3.03976
18.7631	0.06736	18.7631	1.08383	18.7631	2.08795	21.1734	3.041
18.7893	0.06723	18.7893	1.08221	18.7893	2.08807	21.2037	3.03813
18.8156	0.0673	18.8156	1.08008	18.8156	2.08671	21.234	3.04072
18.8419	0.06704	18.8419	1.08226	18.8419	2.08747	21.2643	3.0408
18.8681	0.06612	18.8681	1.08061	18.8681	2.09095	21.2946	3.03972
18.8944	0.06597	18.8944	1.0821	18.8944	2.09072	21.3249	3.03944
18.9206	0.06486	18.9206	1.07934	18.9206	2.09021	21.3552	3.04044
18.9469	0.06802	18.9469	1.08112	18.9469	2.08587	21.3855	3.03908
18.9732	0.0681	18.9732	1.07976	18.9732	2.08793	21.4157	3.04044
18.9994	0.06745	18.9994	1.08282	18.9994	2.08575	21.446	3.04156
19.0257	0.06554	19.0257	1.08247	19.0257	2.08519	21.4763	3.03873
19.0519	0.06699	19.0519	1.08239	19.0519	2.09004	21.5066	3.03741
19.0782	0.06354	19.0782	1.07867	19.0782	2.08699	21.5369	3.03861
19.1045	0.06684	19.1045	1.08016	19.1045	2.08781	21.5672	3.04092
19.1307	0.06419	19.1307	1.08197	19.1307	2.08911	21.5975	3.03956
19.157	0.06612	19.157	1.08239	19.157	2.08423	21.6278	3.041
19.1832	0.06739	19.1832	1.08168	19.1832	2.08762	21.6581	3.03928
19.2095	0.06673	19.2095	1.07865	19.2095	2.08843	21.6883	3.04092
19.2358	0.0676	19.2358	1.0813	19.2358	2.0888	21.7186	3.0402
19.262	0.06667	19.262	1.08332	19.262	2.08999	21.7489	3.03992
19.2883	0.06654	19.2883	1.08292	19.2883	2.08781	21.7792	3.03805
19.3145	0.06769	19.3145	1.08128	19.3145	2.08999	21.8095	3.04084
19.3408	0.06623	19.3408	1.08168	19.3408	2.09038	21.8398	3.0392
19.3671	0.06702	19.3671	1.08019	19.3671	2.09179	21.8701	3.0402
19.3933	0.06539	19.3933	1.08367	19.3933	2.09027	21.9004	3.04076
19.4196	0.06841	19.4196	1.0817	19.4196	2.08956	21.9307	3.03928
19.4458	0.06802	19.4458	1.08218	19.4458	2.0901	21.961	3.03996
19.4721	0.06767	19.4721	1.08356	19.4721	2.09092	21.9912	3.04016
19.4984	0.0688	19.4984	1.08401	19.4984	2.09403	22.0215	3.03964
19.5246	0.06971	19.5246	1.0804	19.5246	2.09191	22.0518	3.04032
19.5509	0.06967	19.5509	1.0838	19.5509	2.09329	22.0821	3.03972
19.5771	0.0698	19.5771	1.08417	19.5771	2.09098	22.1124	3.03761
19.6034	0.0696	19.6034	1.08311	19.6034	2.09259	22.1427	3.04104
19.6297	0.07193	19.6297	1.08561	19.6297	2.09371	22.173	3.03988
19.6559	0.07462	19.6559	1.08893	19.6559	2.09343	22.2033	3.03944
19.6822	0.07243	19.6822	1.08919	19.6822	2.09431	22.2336	3.04036
19.7084	0.07297	19.7084	1.08994	19.7084	2.09614	22.2638	3.03924
19.7347	0.07506	19.7347	1.09153	19.7347	2.10097	22.2941	3.03908
19.761	0.07812	19.761	1.09132	19.761	2.09829	22.3244	3.0406
19.7872	0.08581	19.7872	1.09708	19.7872	2.10473	22.3547	3.03857
19.8135	0.08653	19.8135	1.09966	19.8135	2.11083	22.385	3.04004
19.8397	0.09237	19.8397	1.11047	19.8397	2.115	22.4153	3.04196
19.866	0.09214	19.866	1.11543	19.866	2.12161	22.4456	3.03932
19.8923	0.08664	19.8923	1.10821	19.8923	2.11794	22.4759	3.03877
19.9185	0.07923	19.9185	1.10027	19.9185	2.11212	22.5062	3.04136
19.9448	0.07464	19.9448	1.09238	19.9448	2.10498	22.5364	3.03932
19.9711	0.07182	19.9711	1.08948	19.9711	2.09851	22.5667	3.04132
19.9973	0.07086	19.9973	1.08462	19.9973	2.09521	22.597	3.04056
20.0236	0.0688	20.0236	1.08717	20.0236	2.09419	22.6273	3.03881
20.0498	0.06895	20.0498	1.08168	20.0498	2.09298	22.6576	3.03861
20.0761	0.06934	20.0761	1.08279	20.0761	2.09329	22.6879	3.04016
20.1024	0.06875	20.1024	1.08247	20.1024	2.09242	22.7182	3.04176
20.1286	0.06628	20.1286	1.08314	20.1286	2.09371	22.7485	3.03976
20.1549	0.06843	20.1549	1.08367	20.1549	2.09106	22.7787	3.03901
20.1811	0.06771	20.1811	1.08191	20.1811	2.09072	22.809	3.04252
20.2074	0.06767	20.2074	1.08274	20.2074	2.09182	22.8393	3.04204
20.2337	0.06656	20.2337	1.08335	20.2337	2.09239	22.8696	3.03801
20.2599	0.06875	20.2599	1.08311	20.2599	2.09002	22.8999	3.03988
20.2862	0.06865	20.2862	1.08353	20.2862	2.09185	22.9302	3.03813
20.3124	0.06573	20.3124	1.07931	20.3124	2.09239	22.9605	3.04028
20.3387	0.06941	20.3387	1.08157	20.3387	2.09304	22.9908	3.03932
20.365	0.06919	20.365	1.0838	20.365	2.09211	23.0211	3.04256
20.3912	0.06569	20.3912	1.08165	20.3912	2.08962	23.0513	3.04028
20.4175	0.0646	20.4175	1.08412	20.4175	2.09092	23.0816	3.04092
20.4438	0.06641	20.4438	1.08037	20.4438	2.09072	23.1119	3.04092
20.47	0.06825	20.47	1.08056	20.47	2.09095	23.1422	3.03944
20.4963	0.06769	20.4963	1.08	20.4963	2.09202	23.1725	3.0412
20.5225	0.06686	20.5225	1.08375	20.5225	2.09129	23.2028	3.03936
20.5488	0.0666	20.5488	1.08656	20.5488	2.09126	23.2331	3.0406
20.5751	0.06599	20.5751	1.08338	20.5751	2.09281	23.2634	3.044
20.6013	0.06473	20.6013	1.08215	20.6013	2.08827	23.2937	3.04296
20.6276	0.06554	20.6276	1.0812	20.6276	2.08937	23.3239	3.04084
20.6538	0.06693	20.6538	1.08319	20.6538	2.08954	23.3542	3.04575
20.6801	0.06756	20.6801	1.08284	20.6801	2.09126	23.3845	3.04503
20.7064	0.06906	20.7064	1.08353	20.7064	2.09098	23.4148	3.04184
20.7326	0.06869	20.7326	1.08088	20.7326	2.09072	23.4451	3.04208
20.7589	0.06576	20.7589	1.08045	20.7589	2.09479	23.4754	3.04072
20.7851	0.06515	20.7851	1.0821	20.7851	2.09239	23.5057	3.04412
20.8114	0.06836	20.8114	1.08438	20.8114	2.08779	23.536	3.04248
20.8377	0.06702	20.8377	1.08146	20.8377	2.0905	23.5663	3.04435
20.8639	0.06484	20.8639	1.08075	20.8639	2.09307	23.5966	3.04404
20.8902	0.06682	20.8902	1.08237	20.8902	2.09044	23.6268	3.04184
20.9164	0.07171	20.9164	1.08181	20.9164	2.09425	23.6571	3.04491
20.9427	0.06765	20.9427	1.08173	20.9427	2.09092	23.6874	3.04256
20.969	0.06643	20.969	1.08136	20.969	2.09117	23.7177	3.04615
20.9952	0.06917	20.9952	1.08157	20.9952	2.09157	23.748	3.04272
21.0215	0.06582	21.0215	1.08465	21.0215	2.09106	23.7783	3.04116
21.0477	0.06689	21.0477	1.07976	21.0477	2.09278	23.8086	3.04396
21.074	0.06988	21.074	1.08136	21.074	2.08934	23.8389	3.04527
21.1003	0.06734	21.1003	1.08481	21.1003	2.09233	23.8692	3.04459
21.1265	0.0693	21.1265	1.08324	21.1265	2.09606	23.8994	3.04619
21.1528	0.06904	21.1528	1.08205	21.1528	2.09115	23.9297	3.04851
21.179	0.06867	21.179	1.08189	21.179	2.09174	23.96	3.04699
21.2053	0.06721	21.2053	1.08372	21.2053	2.09369	23.9903	3.04823
21.2316	0.06867	21.2316	1.08149	21.2316	2.09058	24.0206	3.05186
21.2578	0.06817	21.2578	1.0829	21.2578	2.09143	24.0509	3.05641
21.2841	0.06778	21.2841	1.08165	21.2841	2.09227	24.0812	3.05765
21.3103	0.06526	21.3103	1.08266	21.3103	2.09163	24.1115	3.06535
21.3366	0.0661	21.3366	1.08292	21.3366	2.09363	24.1417	3.07214
21.3629	0.06973	21.3629	1.08441	21.3629	2.09007	24.172	3.08731
21.3891	0.06932	21.3891	1.08396	21.3891	2.09123	24.2023	3.12029
21.4154	0.06815	21.4154	1.08346	21.4154	2.09143	24.2326	3.17598
21.4416	0.06865	21.4416	1.08409	21.4416	2.09072	24.2629	3.2617
21.4679	0.06962	21.4679	1.086	21.4679	2.09662	24.2932	3.33092
21.4942	0.0678	21.4942	1.0859	21.4942	2.08843	24.3235	3.30761
21.5204	0.06773	21.5204	1.08144	21.5204	2.09287	24.3538	3.23479
21.5467	0.06978	21.5467	1.08053	21.5467	2.09072	24.3841	3.15702
21.5729	0.06732	21.5729	1.0813	21.5729	2.0927	24.4143	3.10739
21.5992	0.06778	21.5992	1.08353	21.5992	2.0914	24.4446	3.07981
21.6255	0.07032	21.6255	1.08367	21.6255	2.0958	24.4749	3.06699
21.6517	0.06491	21.6517	1.0842	21.6517	2.09363	24.5052	3.05945
21.678	0.06804	21.678	1.08298	21.678	2.09146	24.5355	3.05322
21.7042	0.06923	21.7042	1.08335	21.7042	2.09225	24.5658	3.05042
21.7305	0.06999	21.7305	1.08646	21.7305	2.09352	24.5961	3.04651
21.7568	0.06856	21.7568	1.08515	21.7568	2.09134	24.6264	3.04471
21.783	0.0678	21.783	1.0851	21.783	2.09035	24.6567	3.04475
21.8093	0.07019	21.8093	1.08412	21.8093	2.09134	24.6869	3.04352
21.8356	0.06858	21.8356	1.08529	21.8356	2.09165	24.7172	3.04312
21.8618	0.0706	21.8618	1.08292	21.8618	2.09281	24.7475	3.04304
21.8881	0.06569	21.8881	1.08122	21.8881	2.09487	24.7778	3.04344
21.9143	0.06812	21.9143	1.08415	21.9143	2.09566	24.8081	3.04264
21.9406	0.06915	21.9406	1.08505	21.9406	2.0923	24.8384	3.0396
21.9669	0.07019	21.9669	1.08338	21.9669	2.09504	24.8687	3.03801
21.9931	0.06982	21.9931	1.08513	21.9931	2.0929	24.899	3.04148
22.0194	0.07197	22.0194	1.08587	22.0194	2.09467	24.9293	3.04056
22.0456	0.06954	22.0456	1.0842	22.0456	2.09422	24.9596	3.03721
22.0719	0.06747	22.0719	1.08632	22.0719	2.09075	24.9898	3.03988
22.0982	0.06936	22.0982	1.08332	22.0982	2.09778	25.0201	3.04176
22.1244	0.06941	22.1244	1.08298	22.1244	2.09578	25.0504	3.03705
22.1507	0.06954	22.1507	1.0821	22.1507	2.09563	25.0807	3.04148
22.1769	0.06993	22.1769	1.08425	22.1769	2.09801	25.111	3.04064
22.2032	0.06691	22.2032	1.08253	22.2032	2.09665	25.1413	3.04096
22.2295	0.0676	22.2295	1.08412	22.2295	2.09256	25.1716	3.03964
22.2557	0.07032	22.2557	1.08616	22.2557	2.09583	25.2019	3.03869
22.282	0.07012	22.282	1.08696	22.282	2.09405	25.2322	3.03932
22.3083	0.06919	22.3083	1.08375	22.3083	2.0925	25.2624	3.03972
22.3345	0.07121	22.3345	1.08595	22.3345	2.09216	25.2927	3.03964
22.3608	0.06869	22.3608	1.08508	22.3608	2.09436	25.323	3.04172
22.387	0.07145	22.387	1.08587	22.387	2.09013	25.3533	3.04156
22.4133	0.06797	22.4133	1.08558	22.4133	2.09792	25.3836	3.0414
22.4396	0.06828	22.4396	1.08454	22.4396	2.09434	25.4139	3.04032
22.4658	0.06899	22.4658	1.08502	22.4658	2.09442	25.4442	3.03992
22.4921	0.07149	22.4921	1.08699	22.4921	2.09219	25.4745	3.03948
22.5183	0.06923	22.5183	1.08404	22.5183	2.09716	25.5048	3.04072
22.5446	0.06871	22.5446	1.08476	22.5446	2.09476	25.535	3.03992
22.5709	0.06925	22.5709	1.08693	22.5709	2.09233	25.5653	3.03877
22.5971	0.06901	22.5971	1.0821	22.5971	2.09589	25.5956	3.03905
22.6234	0.07034	22.6234	1.08603	22.6234	2.0927	25.6259	3.03897
22.6496	0.06915	22.6496	1.08316	22.6496	2.09504	25.6562	3.04164
22.6759	0.06971	22.6759	1.08465	22.6759	2.09374	25.6865	3.04008
22.7021	0.06793	22.7021	1.08433	22.7021	2.09592	25.7168	3.04108
22.7284	0.06908	22.7284	1.08478	22.7284	2.09657	25.7471	3.04128
22.7547	0.07021	22.7547	1.08667	22.7547	2.09394	25.7773	3.04068
22.7809	0.07049	22.7809	1.08484	22.7809	2.09462	25.8076	3.04459
22.8072	0.06825	22.8072	1.08515	22.8072	2.09626	25.8379	3.04739
22.8335	0.06945	22.8335	1.08593	22.8335	2.09727	25.8682	3.05262
22.8597	0.06947	22.8597	1.08587	22.8597	2.09343	25.8985	3.05873
22.886	0.07032	22.886	1.08574	22.886	2.09414	25.9288	3.06028
22.9122	0.06982	22.9122	1.08614	22.9122	2.09552	25.9591	3.05769
22.9385	0.06873	22.9385	1.08622	22.9385	2.09422	25.9894	3.05142
22.9648	0.07075	22.9648	1.08709	22.9648	2.09575	26.0197	3.04723
22.991	0.07151	22.991	1.08537	22.991	2.09719	26.0499	3.04467
23.0173	0.06969	23.0173	1.08359	23.0173	2.09563	26.0802	3.04076
23.0435	0.07119	23.0435	1.08529	23.0435	2.09386	26.1105	3.04156
23.0698	0.07078	23.0698	1.08662	23.0698	2.09549	26.1408	3.04164
23.0961	0.0701	23.0961	1.08279	23.0961	2.09922	26.1711	3.04084
23.1223	0.07058	23.1223	1.08449	23.1223	2.09363	26.2014	3.04348
23.1486	0.06808	23.1486	1.08563	23.1486	2.09527	26.2317	3.04511
23.1748	0.06843	23.1748	1.08685	23.1748	2.09411	26.262	3.04583
23.2011	0.06949	23.2011	1.08428	23.2011	2.09414	26.2923	3.04907
23.2274	0.06978	23.2274	1.08622	23.2274	2.0962	26.3225	3.05565
23.2536	0.07049	23.2536	1.08778	23.2536	2.09857	26.3528	3.07274
23.2799	0.07045	23.2799	1.08457	23.2799	2.09611	26.3831	3.09673
23.3061	0.07004	23.3061	1.08468	23.3061	2.09552	26.4134	3.15115
23.3324	0.07234	23.3324	1.08494	23.3324	2.09527	26.4437	3.19143
23.3587	0.06867	23.3587	1.08587	23.3587	2.09685	26.474	3.1676
23.3849	0.06932	23.3849	1.08555	23.3849	2.09544	26.5043	3.1244
23.4112	0.06928	23.4112	1.08725	23.4112	2.0973	26.5346	3.08827
23.4374	0.07145	23.4374	1.08643	23.4374	2.0964	26.5649	3.07042
23.4637	0.07032	23.4637	1.08744	23.4637	2.09806	26.5952	3.06104
23.49	0.07097	23.49	1.08577	23.49	2.09736	26.6254	3.05525
23.5162	0.07238	23.5162	1.08452	23.5162	2.09885	26.6557	3.04871
23.5425	0.07108	23.5425	1.08616	23.5425	2.10001	26.686	3.04659
23.5688	0.0724	23.5688	1.08423	23.5688	2.09707	26.7163	3.04256
23.595	0.07204	23.595	1.08531	23.595	2.09713	26.7466	3.04216
23.6213	0.06921	23.6213	1.08624	23.6213	2.10317	26.7769	3.04032
23.6475	0.07267	23.6475	1.08643	23.6475	2.09603	26.8072	3.03805
23.6738	0.07267	23.6738	1.0872	23.6738	2.0997	26.8375	3.03952
23.7001	0.07114	23.7001	1.08818	23.7001	2.09984	26.8678	3.03928
23.7263	0.07262	23.7263	1.08866	23.7263	2.10111	26.898	3.03825
23.7526	0.07182	23.7526	1.08903	23.7526	2.10015	26.9283	3.03781
23.7788	0.0713	23.7788	1.08829	23.7788	2.10024	26.9586	3.03912
23.8051	0.07177	23.8051	1.08802	23.8051	2.09964	26.9889	3.03865
23.8314	0.07351	23.8314	1.08903	23.8314	2.09789	27.0192	3.03657
23.8576	0.07256	23.8576	1.08887	23.8576	2.10114	27.0495	3.03613
23.8839	0.07256	23.8839	1.09134	23.8839	2.10272	27.0798	3.03789
23.9101	0.07412	23.9101	1.09225	23.9101	2.10055	27.1101	3.03601
23.9364	0.07475	23.9364	1.091	23.9364	2.09916	27.1404	3.03493
23.9627	0.07608	23.9627	1.0918	23.9627	2.09956	27.1706	3.03689
23.9889	0.0764	23.9889	1.09169	23.9889	2.10419	27.2009	3.03641
24.0152	0.07682	24.0152	1.09581	24.0152	2.10444	27.2312	3.03665
24.0414	0.07903	24.0414	1.09838	24.0414	2.10656	27.2615	3.03661
24.0677	0.07955	24.0677	1.09958	24.0677	2.10907	27.2918	3.03729
24.094	0.08249	24.094	1.10101	24.094	2.11215	27.3221	3.03697
24.1202	0.08605	24.1202	1.10879	24.1202	2.11975	27.3524	3.03685
24.1465	0.09133	24.1465	1.11318	24.1465	2.11997	27.3827	3.03889
24.1728	0.09557	24.1728	1.11533	24.1728	2.12983	27.4129	3.03781
24.199	0.10152	24.199	1.12686	24.199	2.14002	27.4432	3.03661
24.2253	0.11465	24.2253	1.13868	24.2253	2.1477	27.4735	3.03976
24.2515	0.13064	24.2515	1.14943	24.2515	2.16656	27.5038	3.03781
24.2778	0.14826	24.2778	1.17299	24.2778	2.18314	27.5341	3.03525
24.3041	0.18064	24.3041	1.20285	24.3041	2.21044	27.5644	3.04004
24.3303	0.20744	24.3303	1.24168	24.3303	2.24074	27.5947	3.03789
24.3566	0.22936	24.3566	1.28319	24.3566	2.27541	27.625	3.03841
24.3828	0.22528	24.3828	1.30466	24.3828	2.30023	27.6553	3.03721
24.4091	0.20985	24.4091	1.28864	24.4091	2.31393	27.6855	3.03968
24.4353	0.17877	24.4353	1.25631	24.4353	2.30523	27.7158	3.03968
24.4616	0.14153	24.4616	1.20752	24.4616	2.26663	27.7461	3.04044
24.4879	0.11589	24.4879	1.16115	24.4879	2.21914	27.7764	3.04104
24.5141	0.09546	24.5141	1.13405	24.5141	2.17856	27.8067	3.04224
24.5404	0.0846	24.5404	1.11148	24.5404	2.15199	27.837	3.04467
24.5666	0.08025	24.5666	1.10571	24.5666	2.1283	27.8673	3.04547
24.5929	0.07927	24.5929	1.09913	24.5929	2.1228	27.8976	3.05102
24.6192	0.07495	24.6192	1.09652	24.6192	2.11506	27.9279	3.05641
24.6454	0.07466	24.6454	1.0965	24.6454	2.11009	27.9581	3.06036
24.6717	0.07343	24.6717	1.09185	24.6717	2.11167	27.9884	3.07761
24.698	0.07447	24.698	1.09137	24.698	2.1034	28.0187	3.11474
24.7242	0.07347	24.7242	1.08813	24.7242	2.10523	28.049	3.22102
24.7505	0.07258	24.7505	1.08895	24.7505	2.10224	28.0793	3.47872
24.7767	0.07334	24.7767	1.09081	24.7767	2.10046	28.1096	3.63782
24.803	0.07097	24.803	1.08962	24.803	2.10447	28.1399	3.41073
24.8293	0.0733	24.8293	1.08986	24.8293	2.10165	28.1702	3.19415
24.8555	0.07521	24.8555	1.08978	24.8555	2.10283	28.2005	3.11079
24.8818	0.07414	24.8818	1.0867	24.8818	2.09979	28.2308	3.0808
24.908	0.07214	24.908	1.08563	24.908	2.10241	28.261	3.06539
24.9343	0.07249	24.9343	1.08638	24.9343	2.10187	28.2913	3.05454
24.9606	0.07227	24.9606	1.0901	24.9606	2.10173	28.3216	3.05102
24.9868	0.0716	24.9868	1.08388	24.9868	2.10111	28.3519	3.04787
25.0131	0.07112	25.0131	1.08693	25.0131	2.10052	28.3822	3.0432
25.0393	0.07091	25.0393	1.08909	25.0393	2.09973	28.4125	3.04084
25.0656	0.07156	25.0656	1.08885	25.0656	2.09894	28.4428	3.03873
25.0919	0.07186	25.0919	1.0872	25.0919	2.1045	28.4731	3.03877
25.1181	0.0733	25.1181	1.08927	25.1181	2.10069	28.5034	3.03841
25.1444	0.07212	25.1444	1.09206	25.1444	2.10354	28.5336	3.03928
25.1706	0.07054	25.1706	1.0898	25.1706	2.09899	28.5639	3.03825
25.1969	0.07217	25.1969	1.0863	25.1969	2.10315	28.5942	3.03589
25.2232	0.07673	25.2232	1.08901	25.2232	2.10179	28.6245	3.03413
25.2494	0.07345	25.2494	1.08848	25.2494	2.10221	28.6548	3.03513
25.2757	0.07082	25.2757	1.08986	25.2757	2.10106	28.6851	3.03326
25.302	0.0723	25.302	1.08842	25.302	2.10385	28.7154	3.03485
25.3282	0.07582	25.3282	1.0919	25.3282	2.10258	28.7457	3.03545
25.3545	0.07423	25.3545	1.09044	25.3545	2.10487	28.776	3.03593
25.3807	0.07369	25.3807	1.0881	25.3807	2.10422	28.8062	3.03198
25.407	0.0748	25.407	1.09195	25.407	2.1056	28.8365	3.03397
25.4333	0.07121	25.4333	1.08999	25.4333	2.10594	28.8668	3.03346
25.4595	0.07553	25.4595	1.09153	25.4595	2.1032	28.8971	3.0327
25.4858	0.07238	25.4858	1.08808	25.4858	2.10131	28.9274	3.03382
25.512	0.07321	25.512	1.08749	25.512	2.1019	28.9577	3.03382
25.5383	0.07319	25.5383	1.08853	25.5383	2.09984	28.988	3.03649
25.5646	0.07384	25.5646	1.08855	25.5646	2.103	29.0183	3.03485
25.5908	0.07195	25.5908	1.08531	25.5908	2.10171	29.0485	3.03609
25.6171	0.07364	25.6171	1.08736	25.6171	2.10139	29.0788	3.03789
25.6433	0.07097	25.6433	1.08938	25.6433	2.10377	29.1091	3.03992
25.6696	0.07312	25.6696	1.08733	25.6696	2.09939	29.1394	3.03861
25.6959	0.07421	25.6959	1.08608	25.6959	2.10348	29.1697	3.03489
25.7221	0.07219	25.7221	1.09028	25.7221	2.10238	29.2	3.03409
25.7484	0.07408	25.7484	1.08972	25.7484	2.09767	29.2303	3.03326
25.7746	0.07212	25.7746	1.08816	25.7746	2.10108	29.2606	3.0321
25.8009	0.07162	25.8009	1.08845	25.8009	2.10312	29.2909	3.03086
25.8272	0.0731	25.8272	1.09007	25.8272	2.10453	29.3211	3.0305
25.8534	0.07121	25.8534	1.09259	25.8534	2.10899	29.3514	3.03034
25.8797	0.07017	25.8797	1.09055	25.8797	2.10636	29.3817	3.03074
25.9059	0.07358	25.9059	1.09105	25.9059	2.10682	29.412	3.03174
25.9322	0.07412	25.9322	1.08991	25.9322	2.10797	29.4423	3.03114
25.9585	0.0741	25.9585	1.09166	25.9585	2.10961	29.4726	3.02819
25.9847	0.0734	25.9847	1.0919	25.9847	2.1084	29.5029	3.0305
26.011	0.07462	26.011	1.09291	26.011	2.1058	29.5332	3.03114
26.0373	0.07851	26.0373	1.09485	26.0373	2.10379	29.5635	3.02938
26.0635	0.07651	26.0635	1.09692	26.0635	2.10704	29.5938	3.02886
26.0898	0.07769	26.0898	1.09982	26.0898	2.10905	29.624	3.03018
26.116	0.07775	26.116	1.09782	26.116	2.10566	29.6543	3.03178
26.1423	0.07903	26.1423	1.10075	26.1423	2.10828	29.6846	3.03058
26.1685	0.08281	26.1685	1.10085	26.1685	2.10634	29.7149	3.02795
26.1948	0.08466	26.1948	1.10351	26.1948	2.10975	29.7452	3.0297
26.2211	0.08644	26.2211	1.10794	26.2211	2.11252	29.7755	3.03134
26.2473	0.08922	26.2473	1.1089	26.2473	2.11032	29.8058	3.0299
26.2736	0.09713	26.2736	1.11634	26.2736	2.11961	29.8361	3.02966
26.2998	0.10465	26.2998	1.12383	26.2998	2.12034	29.8664	3.02886
26.3261	0.10898	26.3261	1.12991	26.3261	2.12452	29.8966	3.02859
26.3524	0.12388	26.3524	1.14239	26.3524	2.12534	29.9269	3.02859
26.3786	0.13199	26.3786	1.1548	26.3786	2.13576	29.9572	3.02954
26.4049	0.14907	26.4049	1.17597	26.4049	2.13765	29.9875	3.02859
26.4311	0.17045	26.4311	1.20311	26.4311	2.14866	30.0178	3.0305
26.4574	0.19916	26.4574	1.23183	26.4574	2.15741	30.0481	3.02831
26.4837	0.20813	26.4837	1.26418	26.4837	2.16202	30.0784	3.02739
26.5099	0.20207	26.5099	1.2688	26.5099	2.16317	30.1087	3.02859
26.5362	0.18353	26.5362	1.24396	26.5362	2.16484	30.139	3.02839
26.5625	0.16534	26.5625	1.2225	26.5625	2.14931	30.1692	3.02966
26.5887	0.14105	26.5887	1.18625	26.5887	2.14465	30.1995	3.02811
26.615	0.11967	26.615	1.15958	26.615	2.13392	30.2298	3.0291
26.6412	0.10806	26.6412	1.13655	26.6412	2.12994	30.2601	3.02898
26.6675	0.09746	26.6675	1.12351	26.6675	2.12212	30.2904	3.03002
26.6938	0.09229	26.6938	1.11461	26.6938	2.11924	30.3207	3.0315
26.72	0.08679	26.72	1.10585	26.72	2.11469	30.351	3.03006
26.7463	0.08318	26.7463	1.10202	26.7463	2.1132	30.3813	3.02958
26.7725	0.08155	26.7725	1.09445	26.7725	2.10975	30.4115	3.0291
26.7988	0.07564	26.7988	1.0952	26.7988	2.10495	30.4418	3.02719
26.8251	0.07506	26.8251	1.09671	26.8251	2.10857	30.4721	3.02803
26.8513	0.07334	26.8513	1.09397	26.8513	2.10642	30.5024	3.02739
26.8776	0.07295	26.8776	1.09389	26.8776	2.09959	30.5327	3.03042
26.9038	0.07188	26.9038	1.09265	26.9038	2.10233	30.563	3.02942
26.9301	0.07304	26.9301	1.09063	26.9301	2.10111	30.5933	3.02715
26.9564	0.07375	26.9564	1.08914	26.9564	2.10024	30.6236	3.02918
26.9826	0.07119	26.9826	1.08935	26.9826	2.09891	30.6539	3.03002
27.0089	0.07332	27.0089	1.08744	27.0089	2.09829	30.6841	3.02866
27.0352	0.07143	27.0352	1.08622	27.0352	2.0997	30.7144	3.02926
27.0614	0.07212	27.0614	1.08927	27.0614	2.10032	30.7447	3.03058
27.0877	0.06997	27.0877	1.08903	27.0877	2.10046	30.775	3.02675
27.1139	0.07221	27.1139	1.08996	27.1139	2.09583	30.8053	3.03034
27.1402	0.07173	27.1402	1.08797	27.1402	2.0973	30.8356	3.03174
27.1665	0.07099	27.1665	1.08505	27.1665	2.09916	30.8659	3.02847
27.1927	0.07382	27.1927	1.08919	27.1927	2.09939	30.8962	3.02863
27.219	0.07458	27.219	1.08943	27.219	2.10041	30.9265	3.02986
27.2452	0.07351	27.2452	1.0884	27.2452	2.09803	30.9567	3.03118
27.2715	0.07154	27.2715	1.08789	27.2715	2.09967	30.987	3.02819
27.2978	0.07254	27.2978	1.08802	27.2978	2.09945	31.0173	3.03034
27.324	0.07151	27.324	1.08866	27.324	2.10108	31.0476	3.03082
27.3503	0.07112	27.3503	1.08765	27.3503	2.103	31.0779	3.02914
27.3765	0.07343	27.3765	1.08712	27.3765	2.09476	31.1082	3.03002
27.4028	0.07106	27.4028	1.08712	27.4028	2.0977	31.1385	3.03054
27.4291	0.07358	27.4291	1.0881	27.4291	2.09976	31.1688	3.03186
27.4553	0.0696	27.4553	1.09052	27.4553	2.09939	31.1991	3.02978
27.4816	0.07114	27.4816	1.08385	27.4816	2.09987	31.2294	3.03094
27.5078	0.07532	27.5078	1.08383	27.5078	2.10015	31.2596	3.02978
27.5341	0.07308	27.5341	1.08577	27.5341	2.09976	31.2899	3.03385
27.5604	0.07162	27.5604	1.08752	27.5604	2.10063	31.3202	3.03709
27.5866	0.07277	27.5866	1.08656	27.5866	2.10165	31.3505	3.03461
27.6129	0.07171	27.6129	1.08816	27.6129	2.10235	31.3808	3.03809
27.6391	0.07349	27.6391	1.08903	27.6391	2.1034	31.4111	3.04024
27.6654	0.07264	27.6654	1.08925	27.6654	2.10204	31.4414	3.05366
27.6917	0.07458	27.6917	1.09225	27.6917	2.10676	31.4717	3.07701
27.7179	0.07723	27.7179	1.08956	27.7179	2.10501	31.502	3.10991
27.7442	0.07695	27.7442	1.09551	27.7442	2.10953	31.5322	3.11897
27.7704	0.07836	27.7704	1.09384	27.7704	2.10891	31.5625	3.09182
27.7967	0.08327	27.7967	1.0996	27.7967	2.11094	31.5928	3.06464
27.823	0.08631	27.823	1.10083	27.823	2.11732	31.6231	3.04527
27.8492	0.0927	27.8492	1.10752	27.8492	2.12285	31.6534	3.03972
27.8755	0.09639	27.8755	1.11363	27.8755	2.13333	31.6837	3.03633
27.9017	0.10693	27.9017	1.11767	27.9017	2.14409	31.714	3.0315
27.928	0.11769	27.928	1.13328	27.928	2.15132	31.7443	3.02859
27.9543	0.13494	27.9543	1.1481	27.9543	2.17359	31.7746	3.02918
27.9805	0.15092	27.9805	1.16378	27.9805	2.18726	31.8048	3.02807
28.0068	0.17873	28.0068	1.19206	28.0068	2.21688	31.8351	3.02878
28.033	0.2138	28.033	1.222	28.033	2.25045	31.8654	3.02727
28.0593	0.26198	28.0593	1.27416	28.0593	2.29478	31.8957	3.02643
28.0856	0.34429	28.0856	1.34487	28.0856	2.36308	31.926	3.02863
28.1118	0.47911	28.1118	1.43988	28.1118	2.45248	31.9563	3.02647
28.1381	0.6739	28.1381	1.60865	28.1381	2.58993	31.9866	3.02643
28.1643	0.75949	28.1643	1.7886	28.1643	2.73331	32.0169	3.02691
28.1906	0.58745	28.1906	1.70384	28.1906	2.75776	32.0472	3.02511
28.2169	0.49117	28.2169	1.54697	28.2169	2.63118	32.0774	3.02543
28.2431	0.38688	28.2431	1.47717	28.2431	2.51807	32.1077	3.02535
28.2694	0.23699	28.2694	1.32758	28.2694	2.40352	32.138	3.02563
28.2956	0.15746	28.2956	1.21193	28.2956	2.26985	32.1683	3.02715
28.3219	0.11882	28.3219	1.15214	28.3219	2.19438	32.1986	3.02523
28.3482	0.10333	28.3482	1.12988	28.3482	2.15741	32.2289	3.02507
28.3744	0.09281	28.3744	1.11594	28.3744	2.14073	32.2592	3.02475
28.4007	0.08964	28.4007	1.11055	28.4007	2.12915	32.2895	3.02579
28.427	0.0839	28.427	1.10593	28.427	2.11958	32.3197	3.02635
28.4532	0.08088	28.4532	1.09859	28.4532	2.11608	32.35	3.02483
28.4795	0.07901	28.4795	1.0944	28.4795	2.11035	32.3803	3.02547
28.5057	0.07538	28.5057	1.0894	28.5057	2.10492	32.4106	3.02431
28.532	0.07304	28.532	1.09148	28.532	2.10368	32.4409	3.02455
28.5583	0.07338	28.5583	1.08518	28.5583	2.10357	32.4712	3.02503
28.5845	0.07338	28.5845	1.08691	28.5845	2.10139	32.5015	3.02551
28.6108	0.07062	28.6108	1.08412	28.6108	2.10117	32.5318	3.02567
28.637	0.07041	28.637	1.08215	28.637	2.09942	32.5621	3.02443
28.6633	0.07199	28.6633	1.08508	28.6633	2.09654	32.5924	3.02455
28.6896	0.07047	28.6896	1.08521	28.6896	2.09595	32.6226	3.02499
28.7158	0.06828	28.7158	1.08282	28.7158	2.09761	32.6529	3.02288
28.7421	0.06817	28.7421	1.08343	28.7421	2.09798	32.6832	3.02252
28.7683	0.06849	28.7683	1.08106	28.7683	2.09041	32.7135	3.02483
28.7946	0.06519	28.7946	1.083	28.7946	2.09428	32.7438	3.02487
28.8209	0.0663	28.8209	1.08213	28.8209	2.09648	32.7741	3.02575
28.8471	0.0668	28.8471	1.07915	28.8471	2.09428	32.8044	3.02431
28.8734	0.06838	28.8734	1.08021	28.8734	2.09408	32.8347	3.02359
28.8997	0.06254	28.8997	1.07859	28.8997	2.09332	32.865	3.02395
28.9259	0.06421	28.9259	1.08053	28.9259	2.09177	32.8952	3.02304
28.9522	0.06771	28.9522	1.07918	28.9522	2.09451	32.9255	3.02375
28.9784	0.06678	28.9784	1.07822	28.9784	2.09326	32.9558	3.02431
29.0047	0.06452	29.0047	1.08096	29.0047	2.09098	32.9861	3.02379
29.031	0.06506	29.031	1.0774	29.031	2.09467	33.0164	3.02435
29.0572	0.06543	29.0572	1.08051	29.0572	2.09041	33.0467	3.02407
29.0835	0.06549	29.0835	1.07998	29.0835	2.0936	33.077	3.02367
29.1097	0.06595	29.1097	1.08075	29.1097	2.09394	33.1073	3.02615
29.136	0.06495	29.136	1.0791	29.136	2.09168	33.1375	3.02499
29.1623	0.06289	29.1623	1.07952	29.1623	2.08584	33.1678	3.02467
29.1885	0.0626	29.1885	1.07979	29.1885	2.09346	33.1981	3.02535
29.2148	0.06378	29.2148	1.07695	29.2148	2.09233	33.2284	3.02687
29.241	0.06452	29.241	1.07947	29.241	2.08798	33.2587	3.02443
29.2673	0.06	29.2673	1.07907	29.2673	2.08372	33.289	3.02355
29.2936	0.06213	29.2936	1.07724	29.2936	2.08779	33.3193	3.02779
29.3198	0.06404	29.3198	1.07889	29.3198	2.08855	33.3496	3.02355
29.3461	0.06341	29.3461	1.07469	29.3461	2.08719	33.3799	3.02739
29.3723	0.06126	29.3723	1.07522	29.3723	2.0862	33.4102	3.02579
29.3986	0.06406	29.3986	1.07674	29.3986	2.08476	33.4404	3.02874
29.4249	0.06439	29.4249	1.0778	29.4249	2.08685	33.4707	3.02835
29.4511	0.06589	29.4511	1.07743	29.4511	2.08841	33.501	3.0301
29.4774	0.06237	29.4774	1.07833	29.4774	2.08324	33.5313	3.03354
29.5036	0.06339	29.5036	1.07748	29.5036	2.08781	33.5616	3.04208
29.5299	0.06389	29.5299	1.07883	29.5299	2.08733	33.5919	3.05466
29.5562	0.06502	29.5562	1.07703	29.5562	2.08736	33.6222	3.07522
29.5824	0.06137	29.5824	1.07666	29.5824	2.08544	33.6525	3.08073
29.6087	0.06217	29.6087	1.07774	29.6087	2.08716	33.6827	3.07669
29.6349	0.06321	29.6349	1.07695	29.6349	2.08445	33.713	3.0622
29.6612	0.05861	29.6612	1.07658	29.6612	2.08564	33.7433	3.04435
29.6875	0.06386	29.6875	1.07419	29.6875	2.08691	33.7736	3.04
29.7137	0.06139	29.7137	1.07607	29.7137	2.08403	33.8039	3.03589
29.74	0.06154	29.74	1.07602	29.74	2.0877	33.8342	3.03138
29.7662	0.06323	29.7662	1.0765	29.7662	2.08462	33.8645	3.02811
29.7925	0.06039	29.7925	1.07259	29.7925	2.08527	33.8948	3.02882
29.8188	0.05867	29.8188	1.07594	29.8188	2.0864	33.9251	3.02543
29.845	0.06217	29.845	1.07493	29.845	2.08378	33.9554	3.02387
29.8713	0.062	29.8713	1.07607	29.8713	2.08824	33.9856	3.02455
29.8975	0.06132	29.8975	1.07461	29.8975	2.08251	34.0159	3.02463
29.9238	0.06145	29.9238	1.07408	29.9238	2.08448	34.0462	3.0232
29.9501	0.06224	29.9501	1.07336	29.9501	2.08386	34.0765	3.02312
29.9763	0.06247	29.9763	1.07519	29.9763	2.0868	34.1068	3.02387
30.0026	0.06332	30.0026	1.07727	30.0026	2.08392	34.1371	3.02387
30.0288	0.06071	30.0288	1.07504	30.0288	2.08578	34.1674	3.02164
30.0551	0.06	30.0551	1.07498	30.0551	2.08256	34.1977	3.02288
30.0814	0.05928	30.0814	1.07472	30.0814	2.08711	34.228	3.02204
30.1076	0.06017	30.1076	1.07514	30.1076	2.08454	34.2582	3.01992
30.1339	0.06221	30.1339	1.07172	30.1339	2.08499	34.2885	3.02176
30.1602	0.06163	30.1602	1.07307	30.1602	2.08177	34.3188	3.02288
30.1864	0.06106	30.1864	1.07565	30.1864	2.08406	34.3491	3.02132
30.2127	0.06171	30.2127	1.07644	30.2127	2.08098	34.3794	3.02336
30.2389	0.06106	30.2389	1.07477	30.2389	2.08411	34.4097	3.02176
30.2652	0.06221	30.2652	1.07355	30.2652	2.0844	34.44	3.02228
30.2915	0.05974	30.2915	1.07761	30.2915	2.08423	34.4703	3.02276
30.3177	0.06102	30.3177	1.07607	30.3177	2.08129	34.5006	3.02312
30.344	0.05926	30.344	1.07318	30.344	2.08307	34.5308	3.02332
30.3702	0.06269	30.3702	1.07227	30.3702	2.08276	34.5611	3.02771
30.3965	0.06006	30.3965	1.07496	30.3965	2.08307	34.5914	3.03222
30.4228	0.05958	30.4228	1.07413	30.4228	2.0855	34.6217	3.03829
30.449	0.05921	30.449	1.07195	30.449	2.08361	34.652	3.0396
30.4753	0.06254	30.4753	1.07655	30.4753	2.08307	34.6823	3.03717
30.5015	0.05989	30.5015	1.07339	30.5015	2.08694	34.7126	3.03214
30.5278	0.06128	30.5278	1.0757	30.5278	2.08491	34.7429	3.03026
30.5541	0.06037	30.5541	1.0762	30.5541	2.08457	34.7732	3.02747
30.5803	0.06054	30.5803	1.07166	30.5803	2.08544	34.8034	3.02447
30.6066	0.06119	30.6066	1.07591	30.6066	2.08375	34.8337	3.02347
30.6329	0.06117	30.6329	1.07535	30.6329	2.08335	34.864	3.02268
30.6591	0.0613	30.6591	1.07519	30.6591	2.08389	34.8943	3.02028
30.6854	0.06008	30.6854	1.07517	30.6854	2.08307	34.9246	3.0226
30.7116	0.05984	30.7116	1.07334	30.7116	2.08702	34.9549	3.02216
30.7379	0.06093	30.7379	1.07442	30.7379	2.08428	34.9852	3.0218
30.7642	0.05876	30.7642	1.07464	30.7642	2.08414	35.0155	3.02136
30.7904	0.05852	30.7904	1.07549	30.7904	2.08228	35.0458	3.01908
30.8167	0.06043	30.8167	1.07466	30.8167	2.08318	35.076	3.02052
30.8429	0.06087	30.8429	1.07421	30.8429	2.08403	35.1063	3.02036
30.8692	0.0595	30.8692	1.07318	30.8692	2.08406	35.1366	3.01888
30.8955	0.06065	30.8955	1.07272	30.8955	2.08239	35.1669	3.02164
30.9217	0.05835	30.9217	1.07286	30.9217	2.0855	35.1972	3.01852
30.948	0.06171	30.948	1.07519	30.948	2.08558	35.2275	3.01956
30.9742	0.06284	30.9742	1.07278	30.9742	2.08457	35.2578	3.02108
31.0005	0.05932	31.0005	1.074	31.0005	2.08259	35.2881	3.01916
31.0267	0.06352	31.0267	1.07326	31.0267	2.08474	35.3184	3.01944
31.053	0.06458	31.053	1.07347	31.053	2.08753	35.3486	3.01936
31.0793	0.05995	31.0793	1.07291	31.0793	2.08555	35.3789	3.02036
31.1055	0.06215	31.1055	1.07209	31.1055	2.08457	35.4092	3.01944
31.1318	0.06071	31.1318	1.07323	31.1318	2.08807	35.4395	3.0204
31.1581	0.06061	31.1581	1.07567	31.1581	2.08341	35.4698	3.02044
31.1843	0.0623	31.1843	1.07689	31.1843	2.08733	35.5001	3.01996
31.2106	0.06178	31.2106	1.07695	31.2106	2.08951	35.5304	3.01888
31.2368	0.06393	31.2368	1.07695	31.2368	2.09002	35.5607	3.01996
31.2631	0.06323	31.2631	1.07636	31.2631	2.09041	35.591	3.0192
31.2894	0.06558	31.2894	1.08056	31.2894	2.09021	35.6212	3.01988
31.3156	0.06958	31.3156	1.0825	31.3156	2.09211	35.6515	3.01892
31.3419	0.07119	31.3419	1.08425	31.3419	2.0923	35.6818	3.019
31.3681	0.07188	31.3681	1.09047	31.3681	2.09479	35.7121	3.01888
31.3944	0.07738	31.3944	1.09203	31.3944	2.09911	35.7424	3.01948
31.4207	0.08416	31.4207	1.09692	31.4207	2.10379	35.7727	3.01932
31.4469	0.09068	31.4469	1.10797	31.4469	2.1121	35.803	3.01968
31.4732	0.1035	31.4732	1.11578	31.4732	2.12229	35.8333	3.0188
31.4994	0.1158	31.4994	1.13984	31.4994	2.13395	35.8636	3.01888
31.5257	0.14177	31.5257	1.16194	31.5257	2.1451	35.8938	3.0192
31.552	0.17336	31.552	1.19236	31.552	2.16792	35.9241	3.01936
31.5782	0.19383	31.5782	1.22529	31.5782	2.19099	35.9544	3.01793
31.6045	0.18718	31.6045	1.23693	31.6045	2.20293	35.9847	3.01813
31.6307	0.17386	31.6307	1.2258	31.6307	2.2057	36.015	3.02056
31.657	0.1555	31.657	1.20176	31.657	2.20087	36.0453	3.01944
31.6833	0.12829	31.6833	1.17966	31.6833	2.17345	36.0756	3.01817
31.7095	0.10444	31.7095	1.14781	31.7095	2.1477	36.1059	3.01701
31.7358	0.08829	31.7358	1.12125	31.7358	2.13017	36.1362	3.01964
31.762	0.07525	31.762	1.1017	31.762	2.11444	36.1664	3.01797
31.7883	0.06882	31.7883	1.08683	31.7883	2.09685	36.1967	3.01757
31.8146	0.06532	31.8146	1.07971	31.8146	2.08793	36.227	3.01741
31.8408	0.06143	31.8408	1.07708	31.8408	2.08779	36.2573	3.01992
31.8671	0.05861	31.8671	1.07652	31.8671	2.0827	36.2876	3.01753
31.8934	0.05937	31.8934	1.07604	31.8934	2.08177	36.3179	3.01992
31.9196	0.05813	31.9196	1.0727	31.9196	2.08146	36.3482	3.01964
31.9459	0.05813	31.9459	1.07156	31.9459	2.07968	36.3785	3.01717
31.9721	0.0563	31.9721	1.06943	31.9721	2.0781	36.4088	3.01836
31.9984	0.05695	31.9984	1.0672	31.9984	2.07799	36.439	3.01745
32.0247	0.05756	32.0247	1.07238	32.0247	2.07796	36.4693	3.01661
32.0509	0.05835	32.0509	1.07209	32.0509	2.08019	36.4996	3.01765
32.0772	0.0553	32.0772	1.06861	32.0772	2.07641	36.5299	3.01785
32.1034	0.05478	32.1034	1.06919	32.1034	2.07759	36.5602	3.01813
32.1297	0.05752	32.1297	1.06733	32.1297	2.07485	36.5905	3.01928
32.156	0.05563	32.156	1.06871	32.156	2.07948	36.6208	3.01872
32.1822	0.05661	32.1822	1.06837	32.1822	2.07477	36.6511	3.01653
32.2085	0.05554	32.2085	1.06853	32.2085	2.07779	36.6814	3.01797
32.2347	0.05706	32.2347	1.06999	32.2347	2.07985	36.7116	3.0186
32.261	0.05535	32.261	1.0668	32.261	2.07516	36.7419	3.0186
32.2873	0.05813	32.2873	1.06938	32.2873	2.07706	36.7722	3.01713
32.3135	0.05572	32.3135	1.06736	32.3135	2.07734	36.8025	3.01753
32.3398	0.05726	32.3398	1.06685	32.3398	2.07982	36.8328	3.01813
32.366	0.05667	32.366	1.06906	32.366	2.07319	36.8631	3.01649
32.3923	0.05648	32.3923	1.06768	32.3923	2.07677	36.8934	3.01729
32.4186	0.05476	32.4186	1.06842	32.4186	2.0777	36.9237	3.0186
32.4448	0.05493	32.4448	1.06932	32.4448	2.07669	36.954	3.0188
32.4711	0.05454	32.4711	1.0697	32.4711	2.07279	36.9842	3.01605
32.4973	0.05563	32.4973	1.06754	32.4973	2.07412	37.0145	3.01852
32.5236	0.05561	32.5236	1.06677	32.5236	2.07666	37.0448	3.01629
32.5499	0.05535	32.5499	1.07049	32.5499	2.0768	37.0751	3.01729
32.5761	0.05417	32.5761	1.06898	32.5761	2.07508	37.1054	3.01721
32.6024	0.05313	32.6024	1.06542	32.6024	2.07451	37.1357	3.01761
32.6287	0.05648	32.6287	1.06664	32.6287	2.07497	37.166	3.019
32.6549	0.05383	32.6549	1.06808	32.6549	2.07474	37.1963	3.01757
32.6812	0.05602	32.6812	1.06845	32.6812	2.07288	37.2266	3.01813
32.7074	0.05478	32.7074	1.06887	32.7074	2.07576	37.2569	3.02076
32.7337	0.05513	32.7337	1.06701	32.7337	2.07643	37.2871	3.01884
32.76	0.05356	32.76	1.06701	32.76	2.07581	37.3174	3.01856
32.7862	0.05433	32.7862	1.06662	32.7862	2.07254	37.3477	3.01984
32.8125	0.053	32.8125	1.06781	32.8125	2.07426	37.378	3.02008
32.8387	0.05715	32.8387	1.06797	32.8387	2.07403	37.4083	3.01884
32.865	0.05556	32.865	1.06707	32.865	2.07536	37.4386	3.02312
32.8912	0.05257	32.8912	1.0663	32.8912	2.07127	37.4689	3.022
32.9175	0.05413	32.9175	1.06938	32.9175	2.0733	37.4992	3.02523
32.9438	0.0538	32.9438	1.06683	32.9438	2.07615	37.5294	3.02882
32.97	0.05307	32.97	1.06816	32.97	2.07454	37.5597	3.04016
32.9963	0.05591	32.9963	1.06699	32.9963	2.07367	37.59	3.05114
33.0226	0.05519	33.0226	1.06733	33.0226	2.07432	37.6203	3.07546
33.0488	0.05422	33.0488	1.06802	33.0488	2.07607	37.6506	3.09039
33.0751	0.05352	33.0751	1.06539	33.0751	2.07502	37.6809	3.09334
33.1013	0.05402	33.1013	1.0664	33.1013	2.07491	37.7112	3.07825
33.1276	0.05667	33.1276	1.06744	33.1276	2.07607	37.7415	3.06192
33.1539	0.05361	33.1539	1.07225	33.1539	2.07587	37.7718	3.04695
33.1801	0.05485	33.1801	1.0668	33.1801	2.0737	37.8021	3.03821
33.2064	0.05469	33.2064	1.06816	33.2064	2.07833	37.8323	3.03298
33.2326	0.05613	33.2326	1.0685	33.2326	2.0735	37.8626	3.02906
33.2589	0.05622	33.2589	1.06922	33.2589	2.07488	37.8929	3.02503
33.2852	0.05691	33.2852	1.07164	33.2852	2.07338	37.9232	3.02284
33.3114	0.05541	33.3114	1.07002	33.3114	2.0735	37.9535	3.0226
33.3377	0.05858	33.3377	1.07004	33.3377	2.07234	37.9838	3.02204
33.3639	0.05483	33.3639	1.07148	33.3639	2.07694	38.0141	3.01912
33.3902	0.05652	33.3902	1.06919	33.3902	2.07708	38.0444	3.01956
33.4165	0.0583	33.4165	1.07153	33.4165	2.07751	38.0746	3.01932
33.4427	0.06176	33.4427	1.07607	33.4427	2.0759	38.1049	3.01781
33.469	0.06302	33.469	1.07809	33.469	2.0755	38.1352	3.01693
33.4952	0.06593	33.4952	1.07976	33.4952	2.07691	38.1655	3.01848
33.5215	0.06717	33.5215	1.08457	33.5215	2.08284	38.1958	3.01657
33.5478	0.07338	33.5478	1.08964	33.5478	2.07689	38.2261	3.01577
33.574	0.07649	33.574	1.0931	33.574	2.08188	38.2564	3.01649
33.6003	0.08488	33.6003	1.1025	33.6003	2.08248	38.2867	3.01585
33.6266	0.09251	33.6266	1.11121	33.6266	2.08251	38.317	3.01661
33.6528	0.10185	33.6528	1.12292	33.6528	2.08284	38.3473	3.01832
33.6791	0.11008	33.6791	1.14165	33.6791	2.08747	38.3775	3.01593
33.7053	0.11193	33.7053	1.14213	33.7053	2.08375	38.4078	3.01697
33.7316	0.10769	33.7316	1.13772	33.7316	2.08287	38.4381	3.01645
33.7578	0.10189	33.7578	1.13496	33.7578	2.08708	38.4684	3.01729
33.7841	0.0934	33.7841	1.12258	33.7841	2.08493	38.4987	3.01753
33.8104	0.08555	33.8104	1.11567	33.8104	2.08059	38.529	3.01821
33.8366	0.07619	33.8366	1.10109	33.8366	2.08231	38.5593	3.02072
33.8629	0.07219	33.8629	1.09097	33.8629	2.0803	38.5896	3.01785
33.8892	0.07019	33.8892	1.08478	33.8892	2.07948	38.6198	3.01753
33.9154	0.06436	33.9154	1.08075	33.9154	2.08036	38.6501	3.01908
33.9417	0.06213	33.9417	1.07432	33.9417	2.07658	38.6804	3.01896
33.9679	0.06015	33.9679	1.07368	33.9679	2.0757	38.7107	3.0188
33.9942	0.05808	33.9942	1.07073	33.9942	2.07248	38.741	3.01753
34.0205	0.05765	34.0205	1.07036	34.0205	2.07305	38.7713	3.02108
34.0467	0.05563	34.0467	1.07094	34.0467	2.07638	38.8016	3.01888
34.073	0.05467	34.073	1.06837	34.073	2.0746	38.8319	3.01805
34.0992	0.05224	34.0992	1.06837	34.0992	2.07341	38.8622	3.01781
34.1255	0.05483	34.1255	1.06611	34.1255	2.07505	38.8924	3.01693
34.1518	0.0555	34.1518	1.06685	34.1518	2.07242	38.9227	3.01737
34.178	0.05465	34.178	1.06239	34.178	2.07011	38.953	3.01665
34.2043	0.05478	34.2043	1.06515	34.2043	2.07189	38.9833	3.01677
34.2305	0.0533	34.2305	1.0617	34.2305	2.07042	39.0136	3.01737
34.2568	0.05376	34.2568	1.06393	34.2568	2.07028	39.0439	3.01545
34.2831	0.05263	34.2831	1.06507	34.2831	2.06762	39.0742	3.01545
34.3093	0.05217	34.3093	1.06521	34.3093	2.06878	39.1045	3.01745
34.3356	0.05454	34.3356	1.0638	34.3356	2.06878	39.1348	3.01393
34.3618	0.052	34.3618	1.06611	34.3618	2.07149	39.1651	3.01613
34.3881	0.05304	34.3881	1.06669	34.3881	2.07333	39.1953	3.01481
34.4144	0.05304	34.4144	1.06255	34.4144	2.07107	39.2256	3.01601
34.4406	0.05185	34.4406	1.06361	34.4406	2.07031	39.2559	3.01585
34.4669	0.05426	34.4669	1.0668	34.4669	2.07144	39.2862	3.01593
34.4931	0.05333	34.4931	1.06388	34.4931	2.07073	39.3165	3.01545
34.5194	0.05402	34.5194	1.06654	34.5194	2.07398	39.3468	3.01461
34.5457	0.05569	34.5457	1.06417	34.5457	2.07372	39.3771	3.01673
34.5719	0.05656	34.5719	1.06919	34.5719	2.07542	39.4074	3.01641
34.5982	0.05715	34.5982	1.06991	34.5982	2.07833	39.4376	3.01533
34.6245	0.06115	34.6245	1.07336	34.6245	2.0777	39.4679	3.01617
34.6507	0.0658	34.6507	1.07538	34.6507	2.07985	39.4982	3.01397
34.677	0.06715	34.677	1.07958	34.677	2.08637	39.5285	3.01541
34.7032	0.07112	34.7032	1.08436	34.7032	2.0864	39.5588	3.01505
34.7295	0.06912	34.7295	1.08646	34.7295	2.08745	39.5891	3.01561
34.7557	0.07001	34.7557	1.08508	34.7557	2.0877	39.6194	3.01581
34.782	0.06691	34.782	1.08194	34.782	2.08903	39.6497	3.01689
34.8083	0.06213	34.8083	1.07759	34.8083	2.0879	39.68	3.01561
34.8345	0.06169	34.8345	1.07403	34.8345	2.08361	39.7103	3.01549
34.8608	0.05695	34.8608	1.07206	34.8608	2.08132	39.7405	3.01489
34.8871	0.05426	34.8871	1.06879	34.8871	2.08143	39.7708	3.01449
34.9133	0.05339	34.9133	1.06449	34.9133	2.07279	39.8011	3.01469
34.9396	0.05363	34.9396	1.06149	34.9396	2.07172	39.8314	3.01517
34.9658	0.05065	34.9658	1.06032	34.9658	2.06974	39.8617	3.01477
34.9921	0.04974	34.9921	1.06157	34.9921	2.06734	39.892	3.01593
35.0184	0.04883	35.0184	1.0608	35.0184	2.06785	39.9223	3.01509
35.0446	0.04989	35.0446	1.0613	35.0446	2.06748	39.9526	3.01489
35.0709	0.04926	35.0709	1.06175	35.0709	2.07028	39.9828	3.01517
35.0971	0.05107	35.0971	1.06051	35.0971	2.06658	40.0131	3.01649
35.1234	0.04907	35.1234	1.05926	35.1234	2.06785	40.0434	3.01832
35.1497	0.04941	35.1497	1.05891	35.1497	2.06644	40.0737	3.01793
35.1759	0.04968	35.1759	1.05915	35.1759	2.06644	40.104	3.02232
35.2022	0.04928	35.2022	1.05859	35.2022	2.06624	40.1343	3.02503
35.2284	0.04826	35.2284	1.06024	35.2284	2.06514	40.1646	3.03505
35.2547	0.04787	35.2547	1.0575	35.2547	2.06466	40.1949	3.04044
35.281	0.04978	35.281	1.06186	35.281	2.06497	40.2252	3.04439
35.3072	0.0487	35.3072	1.06106	35.3072	2.06412	40.2555	3.04579
35.3335	0.04957	35.3335	1.05729	35.3335	2.06587	40.2857	3.03984
35.3597	0.04731	35.3597	1.05673	35.3597	2.06537	40.316	3.03178
35.386	0.05141	35.386	1.06146	35.386	2.06387	40.3463	3.02926
35.4123	0.04761	35.4123	1.05918	35.4123	2.0641	40.3766	3.02387
35.4385	0.04724	35.4385	1.06024	35.4385	2.06791	40.4069	3.02004
35.4648	0.04611	35.4648	1.06005	35.4648	2.06655	40.4372	3.02036
35.4911	0.04809	35.4911	1.05695	35.4911	2.06472	40.4675	3.01761
35.5173	0.04883	35.5173	1.05926	35.5173	2.0652	40.4978	3.01697
35.5436	0.04744	35.5436	1.05822	35.5436	2.06491	40.5281	3.01681
35.5698	0.04455	35.5698	1.05931	35.5698	2.0633	40.5583	3.01693
35.5961	0.04579	35.5961	1.05984	35.5961	2.06652	40.5886	3.01685
35.6223	0.04835	35.6223	1.05849	35.6223	2.06305	40.6189	3.01729
35.6486	0.04568	35.6486	1.05777	35.6486	2.06381	40.6492	3.01697
35.6749	0.04728	35.6749	1.05639	35.6749	2.06198	40.6795	3.01641
35.7011	0.04963	35.7011	1.05793	35.7011	2.06401	40.7098	3.01621
35.7274	0.04602	35.7274	1.05618	35.7274	2.06294	40.7401	3.01573
35.7537	0.04624	35.7537	1.05772	35.7537	2.06474	40.7704	3.01449
35.7799	0.04624	35.7799	1.05729	35.7799	2.06308	40.8006	3.01433
35.8062	0.04672	35.8062	1.05881	35.8062	2.0641	40.8309	3.01541
35.8324	0.04789	35.8324	1.06019	35.8324	2.06288	40.8612	3.01537
35.8587	0.04742	35.8587	1.05854	35.8587	2.06525	40.8915	3.01493
35.885	0.04831	35.885	1.05955	35.885	2.06282	40.9218	3.01417
35.9112	0.04674	35.9112	1.05862	35.9112	2.06045	40.9521	3.01397
35.9375	0.04624	35.9375	1.05865	35.9375	2.06489	40.9824	3.01449
35.9637	0.04392	35.9637	1.05705	35.9637	2.06144	41.0127	3.01425
35.99	0.04807	35.99	1.05729	35.99	2.06401	41.043	3.01341
36.0163	0.04676	36.0163	1.05987	36.0163	2.0663	41.0733	3.01377
36.0425	0.04637	36.0425	1.05687	36.0425	2.06138	41.1035	3.01593
36.0688	0.04631	36.0688	1.0574	36.0688	2.06198	41.1338	3.01497
36.095	0.04765	36.095	1.05955	36.095	2.06246	41.1641	3.01529
36.1213	0.04757	36.1213	1.05923	36.1213	2.06494	41.1944	3.01537
36.1476	0.04696	36.1476	1.05774	36.1476	2.06254	41.2247	3.01365
36.1738	0.04657	36.1738	1.0561	36.1738	2.06418	41.255	3.01413
36.2001	0.0467	36.2001	1.05928	36.2001	2.06127	41.2853	3.01389
36.2263	0.046	36.2263	1.06056	36.2263	2.06458	41.3156	3.01493
36.2526	0.04605	36.2526	1.05631	36.2526	2.06458	41.3458	3.01389
36.2789	0.04735	36.2789	1.05509	36.2789	2.06237	41.3761	3.01577
36.3051	0.04744	36.3051	1.05854	36.3051	2.06367	41.4064	3.01585
36.3314	0.0472	36.3314	1.05849	36.3314	2.06613	41.4367	3.01401
36.3576	0.04644	36.3576	1.05615	36.3576	2.06076	41.467	3.01377
36.3839	0.04683	36.3839	1.05926	36.3839	2.06268	41.4973	3.01501
36.4102	0.04513	36.4102	1.05665	36.4102	2.06559	41.5276	3.01465
36.4364	0.04648	36.4364	1.05705	36.4364	2.06522	41.5579	3.01345
36.4627	0.04602	36.4627	1.05772	36.4627	2.06452	41.5882	3.01501
36.489	0.0467	36.489	1.05623	36.489	2.06232	41.6185	3.01601
36.5152	0.04502	36.5152	1.05578	36.5152	2.06274	41.6487	3.01421
36.5415	0.04615	36.5415	1.0549	36.5415	2.06345	41.679	3.01373
36.5677	0.04705	36.5677	1.05684	36.5677	2.06435	41.7093	3.01469
36.594	0.04709	36.594	1.05761	36.594	2.06136	41.7396	3.01473
36.6202	0.04791	36.6202	1.05772	36.6202	2.06373	41.7699	3.01409
36.6465	0.04413	36.6465	1.05626	36.6465	2.06418	41.8002	3.01425
36.6728	0.04659	36.6728	1.05843	36.6728	2.05966	41.8305	3.01401
36.699	0.04613	36.699	1.05533	36.699	2.06345	41.8608	3.01501
36.7253	0.04737	36.7253	1.05235	36.7253	2.06155	41.891	3.01425
36.7516	0.04387	36.7516	1.05557	36.7516	2.06124	41.9213	3.01473
36.7778	0.04722	36.7778	1.05631	36.7778	2.05921	41.9516	3.01493
36.8041	0.04761	36.8041	1.05519	36.8041	2.06347	41.9819	3.01469
36.8303	0.04498	36.8303	1.05461	36.8303	2.06376	42.0122	3.01437
36.8566	0.04637	36.8566	1.05397	36.8566	2.06085	42.0425	3.01517
36.8829	0.04455	36.8829	1.05546	36.8829	2.06037	42.0728	3.01425
36.9091	0.04489	36.9091	1.05687	36.9091	2.06113	42.1031	3.01441
36.9354	0.04583	36.9354	1.0558	36.9354	2.06037	42.1334	3.01453
36.9616	0.04574	36.9616	1.05913	36.9616	2.06147	42.1636	3.01529
36.9879	0.04572	36.9879	1.05676	36.9879	2.06664	42.1939	3.01529
37.0142	0.04589	37.0142	1.05421	37.0142	2.06356	42.2242	3.01501
37.0404	0.04713	37.0404	1.05626	37.0404	2.06201	42.2545	3.01521
37.0667	0.04807	37.0667	1.05583	37.0667	2.06113	42.2848	3.01625
37.0929	0.04765	37.0929	1.05533	37.0929	2.06209	42.3151	3.01765
37.1192	0.04663	37.1192	1.05679	37.1192	2.06249	42.3454	3.01681
37.1455	0.0442	37.1455	1.05445	37.1455	2.06294	42.3757	3.01693
37.1717	0.04848	37.1717	1.05647	37.1717	2.06172	42.406	3.01936
37.198	0.04566	37.198	1.05756	37.198	2.06093	42.4363	3.01821
37.2242	0.04631	37.2242	1.05602	37.2242	2.06398	42.4665	3.01757
37.2505	0.04644	37.2505	1.05618	37.2505	2.06424	42.4968	3.01892
37.2768	0.04685	37.2768	1.05926	37.2768	2.06398	42.5271	3.01952
37.303	0.04981	37.303	1.05724	37.303	2.06472	42.5574	3.0194
37.3293	0.04861	37.3293	1.06098	37.3293	2.06737	42.5877	3.02024
37.3556	0.04957	37.3556	1.05886	37.3556	2.06723	42.618	3.02136
37.3818	0.05228	37.3818	1.05897	37.3818	2.06954	42.6483	3.02675
37.4081	0.05107	37.4081	1.0596	37.4081	2.06912	42.6786	3.03465
37.4343	0.05148	37.4343	1.06359	37.4343	2.06957	42.7088	3.0519
37.4606	0.0538	37.4606	1.06454	37.4606	2.07415	42.7391	3.0616
37.4868	0.05743	37.4868	1.06832	37.4868	2.07706	42.7694	3.06172
37.5131	0.06237	37.5131	1.07089	37.5131	2.08208	42.7997	3.05122
37.5394	0.06728	37.5394	1.07652	37.5394	2.08273	42.83	3.04663
37.5656	0.0718	37.5656	1.08077	37.5656	2.08971	42.8603	3.03809
37.5919	0.08101	37.5919	1.09137	37.5919	2.10396	42.8906	3.03338
37.6182	0.09181	37.6182	1.10521	37.6182	2.1121	42.9209	3.02807
37.6444	0.105	37.6444	1.11918	37.6444	2.12364	42.9512	3.02387
37.6707	0.11693	37.6707	1.13873	37.6707	2.13429	42.9815	3.022
37.6969	0.12853	37.6969	1.1506	37.6969	2.15171	43.0117	3.02068
37.7232	0.12812	37.7232	1.15841	37.7232	2.16309	43.042	3.01661
37.7495	0.12373	37.7495	1.14834	37.7495	2.16764	43.0723	3.01589
37.7757	0.11289	37.7757	1.14478	37.7757	2.17204	43.1026	3.01737
37.802	0.10535	37.802	1.12805	37.802	2.1667	43.1329	3.01617
37.8282	0.09789	37.8282	1.11921	37.8282	2.15846	43.1632	3.01529
37.8545	0.08488	37.8545	1.10547	37.8545	2.14296	43.1935	3.01437
37.8808	0.07629	37.8808	1.09525	37.8808	2.13858	43.2238	3.01437
37.907	0.07095	37.907	1.08598	37.907	2.12655	43.254	3.01321
37.9333	0.06384	37.9333	1.08	37.9333	2.11376	43.2843	3.01533
37.9595	0.05952	37.9595	1.07525	37.9595	2.1058	43.3146	3.01461
37.9858	0.05524	37.9858	1.07132	37.9858	2.096	43.3449	3.01282
38.0121	0.05389	38.0121	1.06534	38.0121	2.09321	43.3752	3.01417
38.0383	0.05102	38.0383	1.06553	38.0383	2.08536	43.4055	3.01365
38.0646	0.05135	38.0646	1.06263	38.0646	2.07898	43.4358	3.01389
38.0909	0.04976	38.0909	1.06353	38.0909	2.0733	43.4661	3.01413
38.1171	0.04831	38.1171	1.05851	38.1171	2.07305	43.4964	3.01274
38.1434	0.0465	38.1434	1.05987	38.1434	2.07039	43.5266	3.01373
38.1696	0.04681	38.1696	1.05607	38.1696	2.06932	43.5569	3.0129
38.1959	0.04566	38.1959	1.05692	38.1959	2.06537	43.5872	3.01321
38.2221	0.047	38.2221	1.0574	38.2221	2.06517	43.6175	3.01369
38.2484	0.04457	38.2484	1.0544	38.2484	2.06325	43.6478	3.01477
38.2747	0.0462	38.2747	1.05599	38.2747	2.06268	43.6781	3.01389
38.3009	0.04281	38.3009	1.05575	38.3009	2.06119	43.7084	3.01214
38.3272	0.04555	38.3272	1.05437	38.3272	2.06141	43.7387	3.01286
38.3535	0.0452	38.3535	1.05381	38.3535	2.05876	43.769	3.01433
38.3797	0.04316	38.3797	1.05474	38.3797	2.06054	43.7993	3.01294
38.406	0.04455	38.406	1.05341	38.406	2.06161	43.8295	3.01397
38.4322	0.04366	38.4322	1.05217	38.4322	2.06031	43.8598	3.01258
38.4585	0.04552	38.4585	1.05384	38.4585	2.05986	43.8901	3.01385
38.4847	0.04668	38.4847	1.05387	38.4847	2.0565	43.9204	3.01321
38.511	0.04385	38.511	1.05432	38.511	2.05898	43.9507	3.01389
38.5373	0.04498	38.5373	1.0545	38.5373	2.06071	43.981	3.01154
38.5635	0.04418	38.5635	1.05304	38.5635	2.05836	44.0113	3.01425
38.5898	0.04361	38.5898	1.05243	38.5898	2.05989	44.0416	3.01294
38.6161	0.04359	38.6161	1.05368	38.6161	2.06229	44.0718	3.01305
38.6423	0.04505	38.6423	1.0566	38.6423	2.06314	44.1021	3.01369
38.6686	0.04692	38.6686	1.05424	38.6686	2.05859	44.1324	3.01353
38.6948	0.04507	38.6948	1.05517	38.6948	2.05839	44.1627	3.01226
38.7211	0.0462	38.7211	1.05469	38.7211	2.05839	44.193	3.01381
38.7474	0.04492	38.7474	1.05498	38.7474	2.05825	44.2233	3.01389
38.7736	0.04581	38.7736	1.05373	38.7736	2.05718	44.2536	3.01337
38.7999	0.04768	38.7999	1.05689	38.7999	2.05907	44.2839	3.01226
38.8261	0.04472	38.8261	1.05655	38.8261	2.05831	44.3142	3.01365
38.8524	0.04557	38.8524	1.05357	38.8524	2.05783	44.3445	3.01317
38.8787	0.04539	38.8787	1.0565	38.8787	2.05873	44.3747	3.01178
38.9049	0.04618	38.9049	1.05248	38.9049	2.05721	44.405	3.01325
38.9312	0.04455	38.9312	1.05551	38.9312	2.05754	44.4353	3.01397
38.9574	0.04461	38.9574	1.05235	38.9574	2.05729	44.4656	3.01246
38.9837	0.04439	38.9837	1.0519	38.9837	2.05848	44.4959	3.01381
39.01	0.042	39.01	1.0523	39.01	2.05814	44.5262	3.01186
39.0362	0.04361	39.0362	1.05347	39.0362	2.05992	44.5565	3.01094
39.0625	0.0412	39.0625	1.05294	39.0625	2.0576	44.5868	3.0129
39.0887	0.04313	39.0887	1.05333	39.0887	2.05531	44.617	3.01321
39.115	0.04142	39.115	1.05134	39.115	2.0574	44.6473	3.01194
39.1413	0.04192	39.1413	1.05217	39.1413	2.05627	44.6776	3.01274
39.1675	0.042	39.1675	1.04951	39.1675	2.0565	44.7079	3.01222
39.1938	0.04187	39.1938	1.05198	39.1938	2.05898	44.7382	3.01361
39.2201	0.04324	39.2201	1.05376	39.2201	2.0578	44.7685	3.01278
39.2463	0.04096	39.2463	1.05264	39.2463	2.05721	44.7988	3.01218
39.2726	0.04179	39.2726	1.04887	39.2726	2.05534	44.8291	3.01182
39.2988	0.04155	39.2988	1.05078	39.2988	2.05723	44.8594	3.01365
39.3251	0.04344	39.3251	1.05262	39.3251	2.05701	44.8897	3.01377
39.3513	0.04157	39.3513	1.05017	39.3513	2.05627	44.9199	3.01242
39.3776	0.03968	39.3776	1.04959	39.3776	2.05828	44.9502	3.01313
39.4039	0.04129	39.4039	1.0511	39.4039	2.05605	44.9805	3.01122
39.4301	0.04342	39.4301	1.05044	39.4301	2.05435	45.0108	3.0129
39.4564	0.04042	39.4564	1.05246	39.4564	2.05726	45.0411	3.01305
39.4827	0.03955	39.4827	1.0514	39.4827	2.05757	45.0714	3.01242
39.5089	0.04216	39.5089	1.05267	39.5089	2.05421	45.1017	3.01337
39.5352	0.04107	39.5352	1.05065	39.5352	2.05701	45.132	3.01357
39.5614	0.04146	39.5614	1.05086	39.5614	2.0574	45.1623	3.01333
39.5877	0.04361	39.5877	1.05113	39.5877	2.05718	45.1925	3.01537
39.614	0.04268	39.614	1.05161	39.614	2.05396	45.2228	3.01505
39.6402	0.04294	39.6402	1.05063	39.6402	2.05721	45.2531	3.01449
39.6665	0.04261	39.6665	1.05278	39.6665	2.05334	45.2834	3.0127
39.6927	0.04114	39.6927	1.05041	39.6927	2.05667	45.3137	3.0129
39.719	0.04037	39.719	1.0485	39.719	2.05706	45.344	3.01341
39.7453	0.04311	39.7453	1.05267	39.7453	2.05695	45.3743	3.01298
39.7715	0.04111	39.7715	1.05094	39.7715	2.05735	45.4046	3.01258
39.7978	0.04329	39.7978	1.05315	39.7978	2.0556	45.4348	3.01142
39.824	0.04237	39.824	1.05025	39.824	2.06003	45.4651	3.01413
39.8503	0.04255	39.8503	1.05084	39.8503	2.05393	45.4954	3.0125
39.8766	0.04211	39.8766	1.05291	39.8766	2.05596	45.5257	3.01313
39.9028	0.04109	39.9028	1.05094	39.9028	2.05681	45.556	3.0119
39.9291	0.04185	39.9291	1.05185	39.9291	2.05896	45.5863	3.0109
39.9554	0.04292	39.9554	1.05105	39.9554	2.05797	45.6166	3.01393
39.9816	0.04407	39.9816	1.05206	39.9816	2.05642	45.6469	3.0115
40.0079	0.04457	40.0079	1.05304	40.0079	2.0587	45.6772	3.01182
40.0341	0.04285	40.0341	1.05283	40.0341	2.06181	45.7075	3.01178
40.0604	0.04618	40.0604	1.05296	40.0604	2.06316	45.7377	3.01313
40.0866	0.04798	40.0866	1.05437	40.0866	2.06178	45.768	3.0129
40.1129	0.04896	40.1129	1.05923	40.1129	2.06302	45.7983	3.01254
40.1392	0.05409	40.1392	1.06268	40.1392	2.06712	45.8286	3.01138
40.1654	0.05556	40.1654	1.06595	40.1654	2.06974	45.8589	3.01302
40.1917	0.06141	40.1917	1.06948	40.1917	2.0755	45.8892	3.01321
40.218	0.06754	40.218	1.07543	40.218	2.08138	45.9195	3.01278
40.2442	0.07842	40.2442	1.08425	40.2442	2.08505	45.9498	3.01146
40.2705	0.08177	40.2705	1.09158	40.2705	2.0916	45.98	3.01286
40.2967	0.08479	40.2967	1.10157	40.2967	2.09953	46.0103	3.01142
40.323	0.0826	40.323	1.10388	40.323	2.1093	46.0406	3.01278
40.3492	0.0827	40.3492	1.10261	40.3492	2.10492	46.0709	3.01146
40.3755	0.08086	40.3755	1.10011	40.3755	2.10639	46.1012	3.0127
40.4018	0.07047	40.4018	1.09352	40.4018	2.10286	46.1315	3.0119
40.428	0.06702	40.428	1.08821	40.428	2.09659	46.1618	3.01122
40.4543	0.0615	40.4543	1.07889	40.4543	2.08779	46.1921	3.01166
40.4806	0.05635	40.4806	1.07267	40.4806	2.0853	46.2224	3.01166
40.5068	0.05035	40.5068	1.06603	40.5068	2.07624	46.2527	3.01126
40.5331	0.04737	40.5331	1.0612	40.5331	2.07093	46.2829	3.01238
40.5593	0.04629	40.5593	1.05618	40.5593	2.06483	46.3132	3.01254
40.5856	0.04366	40.5856	1.05535	40.5856	2.06347	46.3435	3.01142
40.6119	0.043	40.6119	1.04996	40.6119	2.05969	46.3738	3.01182
40.6381	0.04313	40.6381	1.05278	40.6381	2.05704	46.4041	3.01134
40.6644	0.04316	40.6644	1.05105	40.6644	2.05946	46.4344	3.01345
40.6906	0.0432	40.6906	1.05307	40.6906	2.05873	46.4647	3.01294
40.7169	0.04127	40.7169	1.05148	40.7169	2.05382	46.495	3.01206
40.7432	0.04198	40.7432	1.05078	40.7432	2.05506	46.5252	3.01198
40.7694	0.04207	40.7694	1.05193	40.7694	2.05681	46.5555	3.01134
40.7957	0.04135	40.7957	1.05033	40.7957	2.0539	46.5858	3.01226
40.8219	0.04105	40.8219	1.05089	40.8219	2.05294	46.6161	3.01094
40.8482	0.04203	40.8482	1.05158	40.8482	2.05399	46.6464	3.01162
40.8745	0.03959	40.8745	1.04845	40.8745	2.0545	46.6767	3.01134
40.9007	0.04037	40.9007	1.05044	40.9007	2.05557	46.707	3.01258
40.927	0.04068	40.927	1.04924	40.927	2.0556	46.7373	3.01234
40.9532	0.04009	40.9532	1.05219	40.9532	2.05481	46.7676	3.01186
40.9795	0.03879	40.9795	1.04935	40.9795	2.05452	46.7978	3.01146
41.0058	0.03951	41.0058	1.04858	41.0058	2.05571	46.8281	3.01194
41.032	0.04146	41.032	1.04954	41.032	2.05407	46.8584	3.0111
41.0583	0.04096	41.0583	1.04816	41.0583	2.05526	46.8887	3.01046
41.0846	0.04079	41.0846	1.05044	41.0846	2.05548	46.919	3.01234
41.1108	0.04046	41.1108	1.0481	41.1108	2.05709	46.9493	3.01194
41.1371	0.04218	41.1371	1.05025	41.1371	2.05509	46.9796	3.01038
41.1633	0.0402	41.1633	1.0514	41.1633	2.05438	47.0099	3.01254
41.1896	0.04114	41.1896	1.05092	41.1896	2.05483	47.0402	3.01286
41.2159	0.03987	41.2159	1.04922	41.2159	2.05489	47.0705	3.0117
41.2421	0.04133	41.2421	1.04871	41.2421	2.05328	47.1007	3.01214
41.2684	0.04027	41.2684	1.04853	41.2684	2.05226	47.131	3.01238
41.2946	0.04033	41.2946	1.04999	41.2946	2.05345	47.1613	3.0109
41.3209	0.03896	41.3209	1.04855	41.3209	2.05531	47.1916	3.01226
41.3472	0.04144	41.3472	1.04739	41.3472	2.05486	47.2219	3.01194
41.3734	0.03957	41.3734	1.0494	41.3734	2.05159	47.2522	3.01146
41.3997	0.04018	41.3997	1.05225	41.3997	2.05441	47.2825	3.01186
41.4259	0.04087	41.4259	1.05041	41.4259	2.05478	47.3128	3.01254
41.4522	0.0399	41.4522	1.04603	41.4522	2.05503	47.343	3.01154
41.4785	0.04048	41.4785	1.04983	41.4785	2.05464	47.3733	3.01254
41.5047	0.04053	41.5047	1.05044	41.5047	2.053	47.4036	3.01238
41.531	0.04007	41.531	1.04874	41.531	2.05382	47.4339	3.01222
41.5572	0.03903	41.5572	1.04792	41.5572	2.0541	47.4642	3.0129
41.5835	0.0387	41.5835	1.05028	41.5835	2.05314	47.4945	3.01369
41.6098	0.04161	41.6098	1.04858	41.6098	2.05379	47.5248	3.01441
41.636	0.04033	41.636	1.0506	41.636	2.05325	47.5551	3.01461
41.6623	0.03922	41.6623	1.04866	41.6623	2.05489	47.5854	3.01505
41.6885	0.04077	41.6885	1.04991	41.6885	2.05246	47.6157	3.01545
41.7148	0.0402	41.7148	1.05134	41.7148	2.0541	47.6459	3.01369
41.7411	0.03955	41.7411	1.0498	41.7411	2.05526	47.6762	3.01373
41.7673	0.03948	41.7673	1.04962	41.7673	2.05322	47.7065	3.01337
41.7936	0.04068	41.7936	1.04861	41.7936	2.05226	47.7368	3.01298
41.8199	0.04003	41.8199	1.04853	41.8199	2.05255	47.7671	3.01393
41.8461	0.03859	41.8461	1.04901	41.8461	2.05447	47.7974	3.01298
41.8724	0.03677	41.8724	1.05116	41.8724	2.05133	47.8277	3.0125
41.8986	0.03985	41.8986	1.04805	41.8986	2.05266	47.858	3.01397
41.9249	0.04174	41.9249	1.0476	41.9249	2.05574	47.8882	3.01114
41.9511	0.04053	41.9511	1.04943	41.9511	2.05351	47.9185	3.01206
41.9774	0.03987	41.9774	1.05108	41.9774	2.05489	47.9488	3.01198
42.0037	0.0404	42.0037	1.04972	42.0037	2.05472	47.9791	3.0115
42.0299	0.04035	42.0299	1.04962	42.0299	2.05413	48.0094	3.01258
42.0562	0.0409	42.0562	1.04826	42.0562	2.05229	48.0397	3.01341
42.0825	0.04031	42.0825	1.04776	42.0825	2.05404	48.07	3.01305
42.1087	0.03933	42.1087	1.04829	42.1087	2.05297	48.1003	3.01218
42.135	0.04133	42.135	1.0494	42.135	2.05447	48.1306	3.0113
42.1612	0.04018	42.1612	1.0489	42.1612	2.05345	48.1609	3.01353
42.1875	0.03972	42.1875	1.04866	42.1875	2.05331	48.1911	3.01162
42.2137	0.04003	42.2137	1.04914	42.2137	2.05447	48.2214	3.01325
42.24	0.04072	42.24	1.04757	42.24	2.05475	48.2517	3.01202
42.2663	0.04163	42.2663	1.0519	42.2663	2.05529	48.282	3.01286
42.2925	0.04048	42.2925	1.05113	42.2925	2.05317	48.3123	3.01262
42.3188	0.03959	42.3188	1.04967	42.3188	2.05692	48.3426	3.01246
42.3451	0.04194	42.3451	1.05081	42.3451	2.05433	48.3729	3.01313
42.3713	0.04457	42.3713	1.05081	42.3713	2.05523	48.4032	3.01353
42.3976	0.0452	42.3976	1.05296	42.3976	2.05574	48.4335	3.01337
42.4238	0.04172	42.4238	1.05573	42.4238	2.05554	48.4637	3.01158
42.4501	0.04437	42.4501	1.05153	42.4501	2.05754	48.494	3.01298
42.4764	0.0432	42.4764	1.05238	42.4764	2.05856	48.5243	3.01385
42.5026	0.04416	42.5026	1.05288	42.5026	2.05992	48.5546	3.01266
42.5289	0.04346	42.5289	1.05323	42.5289	2.05802	48.5849	3.01405
42.5551	0.04457	42.5551	1.05331	42.5551	2.0604	48.6152	3.01146
42.5814	0.04596	42.5814	1.05721	42.5814	2.06102	48.6455	3.0127
42.6077	0.04774	42.6077	1.05665	42.6077	2.06243	48.6758	3.01309
42.6339	0.04828	42.6339	1.06005	42.6339	2.06328	48.706	3.01313
42.6602	0.05228	42.6602	1.05777	42.6602	2.06328	48.7363	3.0119
42.6864	0.05839	42.6864	1.06454	42.6864	2.06986	48.7666	3.0123
42.7127	0.06267	42.7127	1.06893	42.7127	2.07516	48.7969	3.01226
42.739	0.07214	42.739	1.0761	42.739	2.07999	48.8272	3.01329
42.7652	0.08929	42.7652	1.08933	42.7652	2.08897	48.8575	3.01345
42.7915	0.09739	42.7915	1.10757	42.7915	2.0977	48.8878	3.01309
42.8177	0.10122	42.8177	1.11355	42.8177	2.10365	48.9181	3.01162
42.844	0.10254	42.844	1.11775	42.844	2.1106	48.9484	3.01286
42.8703	0.10526	42.8703	1.12542	42.8703	2.11252	48.9787	3.01214
42.8965	0.10472	42.8965	1.12417	42.8965	2.11292	49.0089	3.0123
42.9228	0.0992	42.9228	1.12112	42.9228	2.11119	49.0392	3.01321
42.949	0.09179	42.949	1.1127	42.949	2.10916	49.0695	3.01298
42.9753	0.0811	42.9753	1.10218	42.9753	2.10715	49.0998	3.01429
43.0016	0.07243	43.0016	1.09472	43.0016	2.10004	49.1301	3.01437
43.0278	0.06543	43.0278	1.08531	43.0278	2.08971	49.1604	3.01401
43.0541	0.05813	43.0541	1.07596	43.0541	2.08253	49.1907	3.01246
43.0804	0.05435	43.0804	1.06948	43.0804	2.07607	49.221	3.01278
43.1066	0.05041	43.1066	1.06585	43.1066	2.07124	49.2512	3.01401
43.1329	0.04583	43.1329	1.05843	43.1329	2.06652	49.2815	3.01381
43.1591	0.04453	43.1591	1.05668	43.1591	2.0604	49.3118	3.01437
43.1854	0.04224	43.1854	1.05456	43.1854	2.05898	49.3421	3.01425
43.2117	0.0422	43.2117	1.05108	43.2117	2.0569	49.3724	3.01533
43.2379	0.03998	43.2379	1.05097	43.2379	2.05461	49.4027	3.01553
43.2642	0.04029	43.2642	1.05182	43.2642	2.05359	49.433	3.01485
43.2904	0.04011	43.2904	1.0493	43.2904	2.05162	49.4633	3.01641
43.3167	0.04064	43.3167	1.04821	43.3167	2.05314	49.4936	3.01677
43.343	0.03979	43.343	1.04784	43.343	2.05218	49.5239	3.019
43.3692	0.0377	43.3692	1.04972	43.3692	2.05458	49.5541	3.01964
43.3955	0.0397	43.3955	1.04871	43.3955	2.05181	49.5844	3.02216
43.4217	0.03857	43.4217	1.04654	43.4217	2.05354	49.6147	3.02156
43.448	0.03933	43.448	1.0481	43.448	2.05274	49.645	3.02739
43.4743	0.03877	43.4743	1.04725	43.4743	2.05224	49.6753	3.03078
43.5005	0.03792	43.5005	1.0481	43.5005	2.05232	49.7056	3.04048
43.5268	0.03844	43.5268	1.04741	43.5268	2.05102	49.7359	3.05118
43.553	0.03738	43.553	1.04643	43.553	2.05068	49.7662	3.06699
43.5793	0.03707	43.5793	1.04728	43.5793	2.05204	49.7965	3.07042
43.6056	0.03931	43.6056	1.04741	43.6056	2.0482	49.8267	3.07426
43.6318	0.03677	43.6318	1.04497	43.6318	2.0537	49.857	3.0707
43.6581	0.04066	43.6581	1.04547	43.6581	2.05018	49.8873	3.06428
43.6844	0.03685	43.6844	1.04696	43.6844	2.0508	49.9176	3.05849
43.7106	0.03788	43.7106	1.04608	43.7106	2.04967	49.9479	3.04599
43.7369	0.03642	43.7369	1.04685	43.7369	2.05088	49.9782	3.0406
43.7631	0.03838	43.7631	1.04624	43.7631	2.05009	50.0085	3.03441
43.7894	0.03788	43.7894	1.04542	43.7894	2.05015
43.8156	0.03638	43.8156	1.04513	43.8156	2.05066
43.8419	0.03914	43.8419	1.04683	43.8419	2.05286
43.8682	0.03811	43.8682	1.04792	43.8682	2.05145
43.8944	0.03744	43.8944	1.04584	43.8944	2.05142
43.9207	0.03896	43.9207	1.04507	43.9207	2.04967
43.947	0.03783	43.947	1.04627	43.947	2.04888
43.9732	0.0367	43.9732	1.04454	43.9732	2.05023
43.9995	0.03742	43.9995	1.04579	43.9995	2.0506
44.0257	0.03911	44.0257	1.04624	44.0257	2.05088
44.052	0.03827	44.052	1.04842	44.052	2.05023
44.0782	0.03816	44.0782	1.04685	44.0782	2.04947
44.1045	0.03703	44.1045	1.04542	44.1045	2.05128
44.1308	0.03575	44.1308	1.04643	44.1308	2.04828
44.157	0.03768	44.157	1.0451	44.157	2.05018
44.1833	0.03709	44.1833	1.04595	44.1833	2.04826
44.2096	0.03757	44.2096	1.04627	44.2096	2.04676
44.2358	0.03468	44.2358	1.04723	44.2358	2.04958
44.2621	0.0379	44.2621	1.04569	44.2621	2.05243
44.2883	0.03746	44.2883	1.04553	44.2883	2.04845
44.3146	0.0362	44.3146	1.04709	44.3146	2.05015
44.3409	0.03714	44.3409	1.04669	44.3409	2.04913
44.3671	0.03603	44.3671	1.04465	44.3671	2.04882
44.3934	0.03779	44.3934	1.04462	44.3934	2.04941
44.4196	0.03599	44.4196	1.04287	44.4196	2.05029
44.4459	0.03562	44.4459	1.04555	44.4459	2.04826
44.4722	0.03546	44.4722	1.04566	44.4722	2.04899
44.4984	0.03753	44.4984	1.04539	44.4984	2.04772
44.5247	0.03746	44.5247	1.04654	44.5247	2.04888
44.5509	0.03581	44.5509	1.04391	44.5509	2.0495
44.5772	0.03581	44.5772	1.04677	44.5772	2.04961
44.6035	0.03609	44.6035	1.04481	44.6035	2.05057
44.6297	0.03668	44.6297	1.04481	44.6297	2.04986
44.656	0.03757	44.656	1.04521	44.656	2.04905
44.6823	0.0359	44.6823	1.04529	44.6823	2.04964
44.7085	0.0372	44.7085	1.04489	44.7085	2.04724
44.7348	0.0367	44.7348	1.04521	44.7348	2.05012
44.761	0.03696	44.761	1.04553	44.761	2.04794
44.7873	0.03692	44.7873	1.04452	44.7873	2.04882
44.8135	0.03607	44.8135	1.04616	44.8135	2.04871
44.8398	0.03722	44.8398	1.04545	44.8398	2.04828
44.8661	0.03638	44.8661	1.04385	44.8661	2.04659
44.8923	0.03514	44.8923	1.04457	44.8923	2.04687
44.9186	0.03714	44.9186	1.0442	44.9186	2.0502
44.9449	0.03651	44.9449	1.04481	44.9449	2.04797
44.9711	0.03575	44.9711	1.04494	44.9711	2.0484
44.9974	0.0352	44.9974	1.0438	44.9974	2.04831
45.0236	0.03616	45.0236	1.04489	45.0236	2.04727
45.0499	0.03622	45.0499	1.04513	45.0499	2.04854
45.0762	0.03559	45.0762	1.0442	45.0762	2.04967
45.1024	0.03559	45.1024	1.04399	45.1024	2.04845
45.1287	0.0359	45.1287	1.04446	45.1287	2.04803
45.1549	0.03851	45.1549	1.04569	45.1549	2.04569
45.1812	0.03688	45.1812	1.04425	45.1812	2.04876
45.2075	0.03646	45.2075	1.04569	45.2075	2.04958
45.2337	0.03811	45.2337	1.04908	45.2337	2.0493
45.26	0.03792	45.26	1.04661	45.26	2.05074
45.2862	0.03872	45.2862	1.04584	45.2862	2.05015
45.3125	0.03666	45.3125	1.04654	45.3125	2.05049
45.3388	0.0367	45.3388	1.04356	45.3388	2.04874
45.365	0.03853	45.365	1.04693	45.365	2.05252
45.3913	0.03703	45.3913	1.04746	45.3913	2.04938
45.4175	0.03516	45.4175	1.04569	45.4175	2.04766
45.4438	0.03733	45.4438	1.04399	45.4438	2.04924
45.4701	0.03546	45.4701	1.04274	45.4701	2.0506
45.4963	0.03651	45.4963	1.04215	45.4963	2.04631
45.5226	0.0372	45.5226	1.04303	45.5226	2.0471
45.5489	0.03714	45.5489	1.04343	45.5489	2.04704
45.5751	0.03731	45.5751	1.04375	45.5751	2.04823
45.6014	0.03588	45.6014	1.04353	45.6014	2.04955
45.6276	0.03625	45.6276	1.04226	45.6276	2.04859
45.6539	0.03553	45.6539	1.04414	45.6539	2.04862
45.6801	0.03579	45.6801	1.04353	45.6801	2.04817
45.7064	0.03575	45.7064	1.04356	45.7064	2.04665
45.7327	0.03509	45.7327	1.04175	45.7327	2.04617
45.7589	0.03446	45.7589	1.04173	45.7589	2.04862
45.7852	0.03414	45.7852	1.04383	45.7852	2.0447
45.8115	0.03603	45.8115	1.0426	45.8115	2.04778
45.8377	0.03507	45.8377	1.04545	45.8377	2.04656
45.864	0.03546	45.864	1.04476	45.864	2.04543
45.8902	0.03553	45.8902	1.04375	45.8902	2.04563
45.9165	0.03692	45.9165	1.04486	45.9165	2.04662
45.9427	0.03527	45.9427	1.0434	45.9427	2.04718
45.969	0.03477	45.969	1.04388	45.969	2.04922
45.9953	0.03379	45.9953	1.04369	45.9953	2.04823
46.0215	0.03553	46.0215	1.04319	46.0215	2.04763
46.0478	0.0349	46.0478	1.04406	46.0478	2.04865
46.0741	0.03618	46.0741	1.04561	46.0741	2.0473
46.1003	0.0367	46.1003	1.04383	46.1003	2.04718
46.1266	0.03585	46.1266	1.04412	46.1266	2.04563
46.1528	0.03525	46.1528	1.04282	46.1528	2.04475
46.1791	0.03527	46.1791	1.04157	46.1791	2.04639
46.2054	0.03468	46.2054	1.04457	46.2054	2.04778
46.2316	0.0344	46.2316	1.04308	46.2316	2.046
46.2579	0.03501	46.2579	1.04242	46.2579	2.04631
46.2841	0.03612	46.2841	1.04438	46.2841	2.0469
46.3104	0.03544	46.3104	1.04197	46.3104	2.04588
46.3367	0.03648	46.3367	1.04417	46.3367	2.04458
46.3629	0.03257	46.3629	1.04324	46.3629	2.04653
46.3892	0.03466	46.3892	1.04231	46.3892	2.04642
46.4154	0.03549	46.4154	1.04191	46.4154	2.04633
46.4417	0.03329	46.4417	1.04237	46.4417	2.0478
46.468	0.03355	46.468	1.04112	46.468	2.04498
46.4942	0.03507	46.4942	1.04008	46.4942	2.04402
46.5205	0.03525	46.5205	1.04159	46.5205	2.04475
46.5468	0.0337	46.5468	1.04106	46.5468	2.04687
46.573	0.03475	46.573	1.043	46.573	2.04845
46.5993	0.03449	46.5993	1.04255	46.5993	2.04331
46.6255	0.03585	46.6255	1.04194	46.6255	2.04854
46.6518	0.0352	46.6518	1.0417	46.6518	2.046
46.678	0.03557	46.678	1.04406	46.678	2.0454
46.7043	0.03357	46.7043	1.04194	46.7043	2.04642
46.7306	0.03418	46.7306	1.04295	46.7306	2.04574
46.7568	0.03609	46.7568	1.04183	46.7568	2.04724
46.7831	0.03457	46.7831	1.04064	46.7831	2.0484
46.8094	0.0344	46.8094	1.0413	46.8094	2.04444
46.8356	0.03394	46.8356	1.04199	46.8356	2.04518
46.8619	0.0349	46.8619	1.0429	46.8619	2.04752
46.8881	0.03479	46.8881	1.04244	46.8881	2.04724
46.9144	0.03464	46.9144	1.04154	46.9144	2.04543
46.9407	0.03642	46.9407	1.0426	46.9407	2.04617
46.9669	0.03451	46.9669	1.04059	46.9669	2.04456
46.9932	0.03405	46.9932	1.04029	46.9932	2.04549
47.0194	0.03562	47.0194	1.04159	47.0194	2.04614
47.0457	0.03588	47.0457	1.04191	47.0457	2.0469
47.072	0.03383	47.072	1.04207	47.072	2.0469
47.0982	0.03494	47.0982	1.04167	47.0982	2.04512
47.1245	0.0314	47.1245	1.04282	47.1245	2.04611
47.1507	0.03253	47.1507	1.04268	47.1507	2.04614
47.177	0.03446	47.177	1.04019	47.177	2.04413
47.2033	0.03466	47.2033	1.04242	47.2033	2.04628
47.2295	0.03416	47.2295	1.04255	47.2295	2.04526
47.2558	0.03403	47.2558	1.04412	47.2558	2.04554
47.282	0.03381	47.282	1.04152	47.282	2.04569
47.3083	0.03507	47.3083	1.04106	47.3083	2.04532
47.3346	0.03531	47.3346	1.043	47.3346	2.04715
47.3608	0.03453	47.3608	1.04308	47.3608	2.04495
47.3871	0.03477	47.3871	1.04263	47.3871	2.04447
47.4134	0.03468	47.4134	1.04096	47.4134	2.0473
47.4396	0.03301	47.4396	1.04173	47.4396	2.04597
47.4659	0.03294	47.4659	1.04077	47.4659	2.04698
47.4921	0.03373	47.4921	1.04183	47.4921	2.04521
47.5184	0.03627	47.5184	1.04345	47.5184	2.04684
47.5446	0.03507	47.5446	1.04136	47.5446	2.04673
47.5709	0.0357	47.5709	1.0426	47.5709	2.04707
47.5972	0.03588	47.5972	1.04308	47.5972	2.04876
47.6234	0.03679	47.6234	1.04616	47.6234	2.04775
47.6497	0.03577	47.6497	1.04428	47.6497	2.0473
47.676	0.03446	47.676	1.04247	47.676	2.05015
47.7022	0.03735	47.7022	1.04356	47.7022	2.04783
47.7285	0.03549	47.7285	1.04353	47.7285	2.04837
47.7547	0.03718	47.7547	1.04303	47.7547	2.04811
47.781	0.03422	47.781	1.04112	47.781	2.04755
47.8073	0.03405	47.8073	1.04152	47.8073	2.04761
47.8335	0.03388	47.8335	1.04183	47.8335	2.04755
47.8598	0.03364	47.8598	1.04332	47.8598	2.04673
47.886	0.03403	47.886	1.04279	47.886	2.04645
47.9123	0.03273	47.9123	1.04303	47.9123	2.04408
47.9386	0.03422	47.9386	1.04053	47.9386	2.04481
47.9648	0.03364	47.9648	1.04191	47.9648	2.04876
47.9911	0.03346	47.9911	1.04178	47.9911	2.04425
48.0173	0.03327	48.0173	1.04274	48.0173	2.04416
48.0436	0.03338	48.0436	1.04128	48.0436	2.04842
48.0699	0.03368	48.0699	1.04337	48.0699	2.04537
48.0961	0.03516	48.0961	1.03859	48.0961	2.04653
48.1224	0.0331	48.1224	1.04234	48.1224	2.04783
48.1486	0.03509	48.1486	1.04308	48.1486	2.04617
48.1749	0.03227	48.1749	1.0404	48.1749	2.04464
48.2012	0.03581	48.2012	1.04056	48.2012	2.04405
48.2274	0.03373	48.2274	1.04024	48.2274	2.04549
48.2537	0.03283	48.2537	1.04319	48.2537	2.04473
48.2799	0.03333	48.2799	1.04199	48.2799	2.04557
48.3062	0.03436	48.3062	1.04104	48.3062	2.04484
48.3325	0.03323	48.3325	1.03992	48.3325	2.04331
48.3587	0.0352	48.3587	1.04133	48.3587	2.04617
48.385	0.03401	48.385	1.04096	48.385	2.04718
48.4113	0.03466	48.4113	1.04337	48.4113	2.04823
48.4375	0.03299	48.4375	1.04074	48.4375	2.04645
48.4638	0.0326	48.4638	1.03958	48.4638	2.04554
48.49	0.03279	48.49	1.03984	48.49	2.04506
48.5163	0.03449	48.5163	1.04069	48.5163	2.04512
48.5425	0.03368	48.5425	1.04244	48.5425	2.04535
48.5688	0.03346	48.5688	1.04048	48.5688	2.04597
48.5951	0.03168	48.5951	1.04037	48.5951	2.04374
48.6213	0.0309	48.6213	1.03992	48.6213	2.04492
48.6476	0.03318	48.6476	1.04343	48.6476	2.04515
48.6739	0.03336	48.6739	1.04093	48.6739	2.04659
48.7001	0.03375	48.7001	1.04128	48.7001	2.04571
48.7264	0.03307	48.7264	1.03974	48.7264	2.04425
48.7526	0.03412	48.7526	1.04237	48.7526	2.04625
48.7789	0.03316	48.7789	1.04114	48.7789	2.04639
48.8052	0.03383	48.8052	1.04016	48.8052	2.04622
48.8314	0.03386	48.8314	1.03984	48.8314	2.046
48.8577	0.03383	48.8577	1.0425	48.8577	2.04594
48.8839	0.03373	48.8839	1.04221	48.8839	2.04509
48.9102	0.03314	48.9102	1.03891	48.9102	2.04532
48.9365	0.03429	48.9365	1.04061	48.9365	2.04653
48.9627	0.03418	48.9627	1.04088	48.9627	2.04441
48.989	0.03418	48.989	1.0421	48.989	2.04269
49.0152	0.03414	49.0152	1.03883	49.0152	2.04329
49.0415	0.03366	49.0415	1.04298	49.0415	2.04456
49.0678	0.03399	49.0678	1.04194	49.0678	2.04473
49.094	0.03257	49.094	1.0412	49.094	2.04334
49.1203	0.03212	49.1203	1.04242	49.1203	2.0447
49.1465	0.03305	49.1465	1.04045	49.1465	2.04481
49.1728	0.03503	49.1728	1.04101	49.1728	2.04473
49.1991	0.03316	49.1991	1.04356	49.1991	2.04391
49.2253	0.0327	49.2253	1.04138	49.2253	2.04207
49.2516	0.03107	49.2516	1.04112	49.2516	2.04484
49.2779	0.03425	49.2779	1.04112	49.2779	2.04605
49.3041	0.0327	49.3041	1.03989	49.3041	2.04515
49.3304	0.0327	49.3304	1.04005	49.3304	2.04591
49.3566	0.03386	49.3566	1.04082	49.3566	2.0458
49.3829	0.03199	49.3829	1.03931	49.3829	2.04458
49.4091	0.03275	49.4091	1.04234	49.4091	2.04487
49.4354	0.03394	49.4354	1.0413	49.4354	2.04713
49.4617	0.03381	49.4617	1.04138	49.4617	2.04461
49.4879	0.03336	49.4879	1.04202	49.4879	2.04676
49.5142	0.03546	49.5142	1.04112	49.5142	2.04718
49.5404	0.03588	49.5404	1.0417	49.5404	2.04687
49.5667	0.03342	49.5667	1.04473	49.5667	2.04707
49.593	0.03553	49.593	1.04606	49.593	2.04913
49.6192	0.03694	49.6192	1.04582	49.6192	2.05049
49.6455	0.03844	49.6455	1.04409	49.6455	2.05099
49.6718	0.03916	49.6718	1.0472	49.6718	2.05365
49.698	0.04022	49.698	1.04993	49.698	2.05215
49.7243	0.042	49.7243	1.0519	49.7243	2.05658
49.7505	0.04516	49.7505	1.05464	49.7505	2.06122
49.7768	0.05057	49.7768	1.05748	49.7768	2.06257
49.8031	0.05706	49.8031	1.06396	49.8031	2.07067
49.8293	0.06084	49.8293	1.07166	49.8293	2.07429
49.8556	0.06778	49.8556	1.07931	49.8556	2.0768
49.8818	0.07084	49.8818	1.08691	49.8818	2.08112
49.9081	0.0724	49.9081	1.09331	49.9081	2.09414
49.9344	0.07558	49.9344	1.09498	49.9344	2.09196
49.9606	0.0733	49.9606	1.09782	49.9606	2.0984
49.9869	0.07473	49.9869	1.09939	49.9869	2.10007
